# Supplementary material for: A universal pipeline for mobile mRNA detection and insights into heterografting advantages under chilling stress
Source: Hortic Res. 2020 Feb 1;7:13. doi: 10.1038/s41438-019-0236-1 (PMC6994652; doi:10.1038/s41438-019-0236-1)
Supplement: Supplementary file 3 — Table S3 [file 41438_2019_236_MOESM3_ESM.xls]

## Sheet: Table S3
Table S3 Statistics of RNA-seq data in 8424/8424, YZ/YZ, 8424/YZ and 8424/YZ under normal and chilling condition
Clean
Sample	Total Reads	Total Bases	A%	T%	C%	G%	Error%	Q20%	Q30%	GC%
8424/8424-24°C-1	51095928	7479794395	27.06	27.18	23.25	22.52	0.014	97.9	92.94	45.76
8424/8424-24°C-2	57757500	8457876776	27.07	27.15	23.23	22.55	0.0139	97.91	92.99	45.78
8424/8424-6°C-1	51994933	7604432301	27.34	27.49	22.92	22.25	0.0137	97.98	93.18	45.17
8424/8424-6°C-2	52251721	7631694325	27.36	27.47	22.89	22.28	0.0138	97.96	93.13	45.17
YZ/YZ-24°C-1	62284689	9107417988	27.69	27.86	22.53	21.92	0.0137	98.01	93.26	44.45
YZ/YZ-24°C-2	59048147	8632950147	27.67	27.84	22.55	21.95	0.0134	98.11	93.54	44.49
YZ/YZ-6°C-1	56359317	8233197522	27.6	27.75	22.63	22.02	0.0138	97.97	93.16	44.65
YZ/YZ-6°C-2	54101346	7921959261	27.61	27.7	22.65	22.05	0.0136	98.06	93.4	44.69
8424/YZ-24°C-1	462553035	68288230612	27.42	27.54	22.89	22.15	0.0123	98.33	95.04	45.04
8424/YZ-24°C-2	434996228	64154918733	27.41	27.49	22.88	22.22	0.0124	98.27	94.91	45.1
8424/YZ-6°C-1	496687987	73120740245	27.67	27.77	22.58	21.98	0.0125	98.24	94.83	44.56
8424/YZ-6°C-2	493062221	72463192326	27.59	27.66	22.66	22.09	0.0126	98.2	94.7	44.75
8424/YZ-24°C-1	404583272	59498699428	27.72	27.81	22.51	21.96	0.0128	98.13	94.48	44.47
8424/YZ-24°C-2	456238770	67402683907	27.72	27.83	22.53	21.92	0.0126	98.19	94.66	44.46
8424/YZ-6°C-1	421972805	62151563733	27.51	27.53	22.74	22.22	0.0122	98.35	95.1	44.96
8424/YZ-6°C-2	439364622	64694802695	27.55	27.62	22.73	22.1	0.0124	98.27	94.86	44.83
Raw
Sample	Total Reads	Total Bases	A%	T%	C%	G%	Error%	Q20%	Q30%	GC%
8424/8424-24°C-1	52294736	7844210400	27.04	27.01	23.25	22.69	0.0162	96.29	90.44	45.94
8424/8424-24°C-2	59183630	8877544500	27.05	26.97	23.24	22.73	0.0162	96.27	90.46	45.97
8424/8424-6°C-1	53264306	7989645900	27.32	27.31	22.92	22.45	0.0159	96.36	90.68	45.37
8424/8424-6°C-2	53928006	8089200900	27.36	27.22	22.87	22.55	0.0164	96.01	90.25	45.42
YZ/YZ-24°C-1	63836132	9575419800	27.68	27.69	22.52	22.1	0.0161	96.2	90.54	44.63
YZ/YZ-24°C-2	60296822	9044523300	27.66	27.68	22.53	22.13	0.0156	96.48	91.07	44.66
YZ/YZ-6°C-1	57660986	8649147900	27.58	27.55	22.64	22.23	0.0159	96.41	90.72	44.86
YZ/YZ-6°C-2	55471356	8320703400	27.6	27.49	22.64	22.27	0.0156	96.48	91.01	44.91
8424/YZ-24°C-1	477395218	71609282700	27.44	27.39	22.88	22.28	0.0134	97.37	93.55	45.16
8424/YZ-24°C-2	449162126	67374318900	27.43	27.32	22.88	22.36	0.0137	97.17	93.21	45.23
8424/YZ-6°C-1	519606024	77940903600	27.69	27.52	22.59	22.18	0.0142	96.81	92.71	44.78
8424/YZ-6°C-2	514767850	77215177500	27.62	27.44	22.65	22.27	0.0142	96.91	92.73	44.93
8424/YZ-24°C-1	421929654	63289448100	27.74	27.64	22.48	22.11	0.0145	96.71	92.33	44.6
8424/YZ-24°C-2	478586562	71787984300	27.71	27.59	22.58	22.11	0.0146	96.55	92.28	44.69
8424/YZ-6°C-1	437527714	65629157100	27.55	27.35	22.71	22.38	0.0135	97.26	93.43	45.08
8424/YZ-6°C-2	458444986	68766747900	27.58	27.42	22.72	22.27	0.0139	97.01	92.96	44.98
