# Supplementary material for: A universal pipeline for mobile mRNA detection and insights into heterografting advantages under chilling stress
Source: Hortic Res. 2020 Feb 1;7:13. doi: 10.1038/s41438-019-0236-1 (PMC6994652; doi:10.1038/s41438-019-0236-1)
Supplement: Supplementary file 4 — Table S4 [file 41438_2019_236_MOESM4_ESM.xls]

## Sheet: 130 upward mb-mRNAs
Table S4 Predicted mb-mRNAs in the heterografts.
W/B-24°C	FPKM	Annotation
BG_GLEAN_10014162	0.425953	PREDICTED: autophagy-related protein 8f-like isoform 1 [Cucumis sativus] >gi|449469400|ref|XP_004152408.1| PREDICTED: autophagy-related protein 8f-like isoform 2 [Cucumis sativus] >gi|659073509|ref|XP_008437098.1| PREDICTED: autophagy-related protein ...
BG_GLEAN_10007517	0.30087	PREDICTED: protein DEHYDRATION-INDUCED 19 homolog 3 isoform X3 [Cucumis melo]
BG_GLEAN_10015621	0.25046	PREDICTED: protein O-glucosyltransferase 1-like [Cucumis sativus] >gi|449518613|ref|XP_004166331.1| PREDICTED: protein O-glucosyltransferase 1-like [Cucumis sativus]
BG_GLEAN_10018129	0.206917	PREDICTED: 60S ribosomal protein L6-like [Cucumis sativus] >gi|449533212|ref|XP_004173570.1| PREDICTED: 60S ribosomal protein L6-like [Cucumis sativus] >gi|700203482|gb|KGN58615.1| hypothetical protein Csa_3G698560 [Cucumis sativus]
BG_GLEAN_10013948	0.20103	PREDICTED: ubiquitin-conjugating enzyme E2-17 kDa [Cucumis melo]
BG_GLEAN_10016455	0.18019	PREDICTED: protein DEHYDRATION-INDUCED 19 homolog 4-like isoform X1 [Cucumis melo] >gi|659078612|ref|XP_008439816.1| PREDICTED: protein DEHYDRATION-INDUCED 19 homolog 4-like isoform X1 [Cucumis melo] >gi|659078614|ref|XP_008439817.1| PREDICTED: prote ...
BG_GLEAN_10012732	0.179146	_
BG_GLEAN_10013992	0.168688	PREDICTED: ubiquitin-conjugating enzyme E2 5-like [Cucumis sativus] >gi|449524016|ref|XP_004169019.1| PREDICTED: ubiquitin-conjugating enzyme E2 5-like [Cucumis sativus] >gi|659073888|ref|XP_008437307.1| PREDICTED: ubiquitin-conjugating enzyme E2 4-l ...
BG_GLEAN_10027012	0.167042	PREDICTED: uncharacterized protein LOC103499799 [Cucumis melo]
BG_GLEAN_10003701	0.154835	PREDICTED: PGR5-like protein 1B, chloroplastic [Cucumis melo]
BG_GLEAN_10024920	0.154256	PREDICTED: vesicle-associated membrane protein 722-like [Cucumis melo]
BG_GLEAN_10012677	0.151036	PREDICTED: thioredoxin M4, chloroplastic-like [Cucumis sativus] >gi|449478147|ref|XP_004155234.1| PREDICTED: thioredoxin M4, chloroplastic-like [Cucumis sativus] >gi|700201106|gb|KGN56239.1| hypothetical protein Csa_3G104920 [Cucumis sativus]
BG_GLEAN_10004248	0.146193	PREDICTED: uncharacterized protein LOC101210790 [Cucumis sativus] >gi|449515579|ref|XP_004164826.1| PREDICTED: uncharacterized LOC101210790 [Cucumis sativus] >gi|659122044|ref|XP_008460941.1| PREDICTED: uncharacterized protein C167.05 [Cucumis melo] ...
BG_GLEAN_10003188	0.142423	PREDICTED: UDP-glucose 4-epimerase GEPI48-like [Cucumis melo]
BG_GLEAN_10017714	0.138639	PREDICTED: ubiquitin-conjugating enzyme E2 28-like [Cucumis sativus] >gi|449525860|ref|XP_004169934.1| PREDICTED: ubiquitin-conjugating enzyme E2 28-like [Cucumis sativus] >gi|659126615|ref|XP_008463276.1| PREDICTED: ubiquitin-conjugating enzyme E2 2 ...
BG_GLEAN_10014180	0.132161	PREDICTED: 60S ribosomal protein L15-like isoform 1 [Cucumis sativus] >gi|449458363|ref|XP_004146917.1| PREDICTED: 60S ribosomal protein L15-like isoform 2 [Cucumis sativus] >gi|449520285|ref|XP_004167164.1| PREDICTED: 60S ribosomal protein L15-like ...
BG_GLEAN_10019751	0.132018	PREDICTED: uncharacterized protein LOC101211730 [Cucumis sativus]
BG_GLEAN_10026534	0.13185	PREDICTED: photosystem II reaction center W protein, chloroplastic-like [Cucumis melo]
BG_GLEAN_10015877	0.129239	PREDICTED: succinyl-CoA ligase [ADP-forming] subunit beta, mitochondrial [Cucumis melo]
BG_GLEAN_10007843	0.12712	PREDICTED: transcription factor Pur-alpha 1 [Cucumis melo] >gi|659100201|ref|XP_008450979.1| PREDICTED: transcription factor Pur-alpha 1 [Cucumis melo]
BG_GLEAN_10011110	0.126978	PREDICTED: uncharacterized protein LOC103488260 isoform X1 [Cucumis melo]
BG_GLEAN_10013780	0.120727	PREDICTED: uncharacterized protein LOC103482962 isoform X1 [Cucumis melo]
BG_GLEAN_10003508	0.118131	PREDICTED: endoglucanase 1-like [Cucumis sativus]
BG_GLEAN_10001538	0.11752	PREDICTED: probable prefoldin subunit 1-like isoform 1 [Cucumis sativus] >gi|700206100|gb|KGN61219.1| hypothetical protein Csa_2G070850 [Cucumis sativus]
BG_GLEAN_10004293	0.11516	PREDICTED: MATE efflux family protein 4, chloroplastic-like isoform X1 [Cucumis melo]
BG_GLEAN_10021267	0.11385	PREDICTED: 50S ribosomal protein 6, chloroplastic [Cucumis melo]
BG_GLEAN_10022284	0.111826	PREDICTED: double-strand break repair protein MRE11 isoform X2 [Cucumis melo]
BG_GLEAN_10021765	0.110896	PREDICTED: small nuclear ribonucleoprotein Sm D3-like [Cucumis sativus] >gi|659104651|ref|XP_008452950.1| PREDICTED: small nuclear ribonucleoprotein Sm D3-like [Cucumis melo]
BG_GLEAN_10002912	0.106054	PREDICTED: probable hydroxyacylglutathione hydrolase 2, chloroplast [Cucumis melo]
BG_GLEAN_10017209	0.102999	actin7a, partial [Vernicia fordii]
BG_GLEAN_10007395	0.0993639	PREDICTED: NADH dehydrogenase [ubiquinone] 1 beta subcomplex subunit 7-like isoform 2 [Cucumis sativus] >gi|449445266|ref|XP_004140394.1| PREDICTED: NADH dehydrogenase [ubiquinone] 1 beta subcomplex subunit 7-like isoform 3 [Cucumis sativus] >gi|4494 ...
BG_GLEAN_10018432	0.09878	PREDICTED: RNA polymerase II transcriptional coactivator KIWI-like [Cucumis sativus]
BG_GLEAN_10003829	0.0969952	PREDICTED: calcineurin B-like protein 3-like [Cucumis sativus] >gi|659096250|ref|XP_008448994.1| PREDICTED: calcineurin B-like protein 3 [Cucumis melo] >gi|659096252|ref|XP_008448995.1| PREDICTED: calcineurin B-like protein 3 [Cucumis melo] >gi|70020 ...
BG_GLEAN_10023051	0.0959792	PREDICTED: uncharacterized aarF domain-containing protein kinase At5g05200, chloroplastic-like [Cucumis sativus]
BG_GLEAN_10013769	0.0941537	_
BG_GLEAN_10019227	0.0932112	PREDICTED: zinc finger A20 and AN1 domain-containing stress-associated protein 5-like [Cucumis melo]
BG_GLEAN_10004587	0.092939	PREDICTED: protochlorophyllide reductase [Cucumis melo]
BG_GLEAN_10013741	0.0917505	PREDICTED: uncharacterized protein LOC103483008 [Cucumis melo]
BG_GLEAN_10021061	0.090252	PREDICTED: probable pyridoxal biosynthesis protein PDX1-like [Cucumis sativus] >gi|449523121|ref|XP_004168573.1| PREDICTED: probable pyridoxal biosynthesis protein PDX1-like [Cucumis sativus] >gi|659083552|ref|XP_008442417.1| PREDICTED: probable pyri ...
BG_GLEAN_10018847	0.0892402	PREDICTED: cyclin-B1-2-like [Cucumis sativus] >gi|700197392|gb|KGN52569.1| hypothetical protein Csa_5G643970 [Cucumis sativus]
BG_GLEAN_10003076	0.087515	PREDICTED: developmentally regulated G-protein 2-like [Cucumis sativus] >gi|659128008|ref|XP_008464002.1| PREDICTED: developmentally-regulated G-protein 2 [Cucumis melo] >gi|659128010|ref|XP_008464003.1| PREDICTED: developmentally-regulated G-protein ...
BG_GLEAN_10026716	0.0863091	PREDICTED: pre-mRNA-splicing factor SF2-like [Cucumis sativus] >gi|449498497|ref|XP_004160553.1| PREDICTED: pre-mRNA-splicing factor SF2-like [Cucumis sativus]
BG_GLEAN_10020772	0.0859199	PREDICTED: uncharacterized protein LOC101204318 [Cucumis sativus] >gi|449500909|ref|XP_004161227.1| PREDICTED: uncharacterized LOC101204318 [Cucumis sativus] >gi|700204003|gb|KGN59136.1| hypothetical protein Csa_3G776960 [Cucumis sativus]
BG_GLEAN_10021649	0.0846489	PREDICTED: uncharacterized protein LOC103502500 isoform X2 [Cucumis melo]
BG_GLEAN_10026729	0.0841723	PREDICTED: 60S ribosomal protein L19-2-like [Cucumis sativus] >gi|449521235|ref|XP_004167635.1| PREDICTED: 60S ribosomal protein L19-2-like [Cucumis sativus]
BG_GLEAN_10023864	0.0833755	PREDICTED: methyltransferase-like protein 7A [Cucumis melo]
BG_GLEAN_10015510	0.0832497	PREDICTED: protein DEHYDRATION-INDUCED 19 homolog 7-like [Cucumis sativus] >gi|449523185|ref|XP_004168605.1| PREDICTED: protein DEHYDRATION-INDUCED 19 homolog 7-like [Cucumis sativus] >gi|700192202|gb|KGN47406.1| hypothetical protein Csa_6G312580 [Cu ...
BG_GLEAN_10026559	0.0829567	PREDICTED: sulfate transporter 3.1-like [Cucumis sativus] >gi|700189552|gb|KGN44785.1| hypothetical protein Csa_7G387690 [Cucumis sativus]
BG_GLEAN_10011632	0.082137	PREDICTED: uncharacterized protein LOC101207608 [Cucumis sativus] >gi|449518338|ref|XP_004166199.1| PREDICTED: uncharacterized protein LOC101223435 [Cucumis sativus] >gi|700205343|gb|KGN60476.1| hypothetical protein Csa_3G914560 [Cucumis sativus]
BG_GLEAN_10026981	0.0809349	PREDICTED: 40S ribosomal protein S12-like [Cucumis sativus] >gi|449516371|ref|XP_004165220.1| PREDICTED: 40S ribosomal protein S12-like [Cucumis sativus] >gi|659115588|ref|XP_008457630.1| PREDICTED: 40S ribosomal protein S12-like [Cucumis melo] >gi|7 ...
BG_GLEAN_10007488	0.0806193	PREDICTED: G patch domain-containing protein 8-like [Cucumis sativus] >gi|700210892|gb|KGN65988.1| hypothetical protein Csa_1G560720 [Cucumis sativus]
BG_GLEAN_10006791	0.0804299	PREDICTED: probable cyclic nucleotide-gated ion channel 6-like, partial [Cucumis sativus]
BG_GLEAN_10009032	0.0803337	PREDICTED: ethanolamine-phosphate cytidylyltransferase-like [Cucumis melo] >gi|659107109|ref|XP_008453526.1| PREDICTED: ethanolamine-phosphate cytidylyltransferase-like [Cucumis melo] >gi|659107111|ref|XP_008453527.1| PREDICTED: ethanolamine-phosphat ...
BG_GLEAN_10007822	0.0787995	PREDICTED: uncharacterized protein LOC103492390 [Cucumis melo]
BG_GLEAN_10010564	0.078712	PREDICTED: unknown protein DS12 from 2D-PAGE of leaf, chloroplastic [Cucumis melo]
BG_GLEAN_10018604	0.0781447	_
BG_GLEAN_10011016	0.0778601	PREDICTED: inositol-tetrakisphosphate 1-kinase 2 isoform X1 [Cucumis melo]
BG_GLEAN_10026799	0.0765947	stachyose synthase-like [Cucumis sativus] >gi|449518509|ref|XP_004166284.1| PREDICTED: stachyose synthase-like [Cucumis sativus] >gi|148251494|gb|ABQ53598.1| stachyose synthase [Cucumis sativus] >gi|700189794|gb|KGN45027.1| hypothetical protein Csa_7 ...
BG_GLEAN_10026135	0.076517	PREDICTED: syntaxin-51-like [Cucumis melo]
BG_GLEAN_10016080	0.0761334	PREDICTED: thioredoxin O2, mitochondrial-like [Cucumis melo] >gi|307136406|gb|ADN34215.1| thioredoxin [Cucumis melo subsp. melo]
BG_GLEAN_10016525	0.0752248	PREDICTED: secretory carrier-associated membrane protein 5-like [Cucumis melo]
BG_GLEAN_10016225	0.0750846	PREDICTED: chlorophyll a-b binding protein 21, chloroplastic-like [Glycine max]
BG_GLEAN_10024557	0.073961	PREDICTED: (3S,6E)-nerolidol synthase 1-like [Cucumis melo]
BG_GLEAN_10024377	0.0735012	PREDICTED: uncharacterized protein LOC103482636 [Cucumis melo] >gi|659066997|ref|XP_008437132.1| PREDICTED: uncharacterized protein LOC103482636 [Cucumis melo] >gi|659066999|ref|XP_008437140.1| PREDICTED: uncharacterized protein LOC103482636 [Cucumis ...
BG_GLEAN_10003619	0.0721886	PREDICTED: GTP-binding protein YPTM2-like [Cucumis sativus] >gi|449517559|ref|XP_004165813.1| PREDICTED: GTP-binding protein YPTM2-like [Cucumis sativus] >gi|659095835|ref|XP_008448792.1| PREDICTED: GTP-binding protein YPTM2-like [Cucumis melo] >gi|7 ...
BG_GLEAN_10020518	0.0715794	methylmalonate-semialdehyde dehydrogenase [Cucumis melo subsp. melo]
BG_GLEAN_10027569	0.0713111	PREDICTED: uncharacterized protein C1A6.10 isoform X1 [Cucumis melo]
BG_GLEAN_10021357	0.0694644	PREDICTED: cryptochrome-1-like [Cucumis sativus] >gi|449496973|ref|XP_004160278.1| PREDICTED: cryptochrome-1-like [Cucumis sativus] >gi|700205077|gb|KGN60210.1| hypothetical protein Csa_3G889670 [Cucumis sativus]
BG_GLEAN_10009965	0.0690779	PREDICTED: small RNA degrading nuclease 5 [Cucumis melo]
BG_GLEAN_10001736	0.0689222	PREDICTED: putative dual specificity protein phosphatase DSP8-like [Cucumis sativus] >gi|449523830|ref|XP_004168926.1| PREDICTED: putative dual specificity protein phosphatase DSP8-like [Cucumis sativus] >gi|700200711|gb|KGN55844.1| hypothetical prot ...
BG_GLEAN_10007969	0.068528	PREDICTED: zinc finger A20 and AN1 domain-containing stress-associated protein 4-like [Cucumis melo] >gi|659099119|ref|XP_008450438.1| PREDICTED: zinc finger A20 and AN1 domain-containing stress-associated protein 4-like [Cucumis melo]
BG_GLEAN_10008288	0.0682241	PREDICTED: uncharacterized protein LOC103501059, partial [Cucumis melo]
BG_GLEAN_10017105	0.0682162	PREDICTED: ATP-dependent RNA helicase eIF4A-like isoform 1 [Cucumis sativus] >gi|449530827|ref|XP_004172393.1| PREDICTED: ATP-dependent RNA helicase eIF4A-like isoform 1 [Cucumis sativus]
BG_GLEAN_10021853	0.0681283	PREDICTED: lon protease 2-like [Cucumis sativus] >gi|449521473|ref|XP_004167754.1| PREDICTED: lon protease 2-like [Cucumis sativus] >gi|700204867|gb|KGN60000.1| hypothetical protein Csa_3G865350 [Cucumis sativus]
BG_GLEAN_10007780	0.0678625	PREDICTED: vacuolar protein sorting-associated protein 2 homolog 1 [Cucumis melo]
BG_GLEAN_10026455	0.0678052	PREDICTED: FRIGIDA-like protein 3 isoform X1 [Cucumis melo]
BG_GLEAN_10011748	0.0676216	PREDICTED: E3 ubiquitin-protein ligase SINAT4-like [Cucumis sativus] >gi|659133620|ref|XP_008466823.1| PREDICTED: E3 ubiquitin-protein ligase SINAT5 isoform X2 [Cucumis melo] >gi|700202538|gb|KGN57671.1| hypothetical protein Csa_3G239840 [Cucumis sat ...
BG_GLEAN_10005728	0.0666637	PREDICTED: 4-hydroxy-3-methylbut-2-enyl diphosphate reductase, chloroplastic-like [Cucumis sativus] >gi|700188755|gb|KGN43988.1| hypothetical protein Csa_7G075680 [Cucumis sativus]
BG_GLEAN_10005435	0.066549	PREDICTED: CBS domain-containing protein CBSX3, mitochondrial [Cucumis melo] >gi|659112536|ref|XP_008456268.1| PREDICTED: CBS domain-containing protein CBSX3, mitochondrial [Cucumis melo]
BG_GLEAN_10025520	0.0665486	PREDICTED: 4-hydroxy-3-methylbut-2-en-1-yl diphosphate synthase, chloroplastic-like [Cucumis sativus] >gi|700209635|gb|KGN64731.1| hypothetical protein Csa_1G084300 [Cucumis sativus]
BG_GLEAN_10019512	0.0663993	PREDICTED: telomere repeat-binding factor 1 isoform X4 [Cucumis melo]
BG_GLEAN_10010173	0.0660744	PREDICTED: polypyrimidine tract-binding protein homolog 3 [Cucumis melo]
BG_GLEAN_10016836	0.0657509	PREDICTED: G-box-binding factor 1 isoform X1 [Cucumis melo] >gi|659080252|ref|XP_008440692.1| PREDICTED: G-box-binding factor 1 isoform X1 [Cucumis melo]
BG_GLEAN_10008293	0.0654403	PREDICTED: cell division cycle protein 27 homolog B isoform X2 [Cucumis melo]
BG_GLEAN_10002900	0.0650596	PREDICTED: uncharacterized protein LOC101221260 [Cucumis sativus] >gi|449515057|ref|XP_004164566.1| PREDICTED: uncharacterized LOC101221260 [Cucumis sativus] >gi|700197838|gb|KGN52996.1| hypothetical protein Csa_4G010950 [Cucumis sativus]
BG_GLEAN_10003143	0.0631844	PREDICTED: mediator of RNA polymerase II transcription subunit 8-like [Cucumis sativus]
BG_GLEAN_10007073	0.0630453	PREDICTED: uncharacterized protein LOC101209679 isoform 1 [Cucumis sativus] >gi|449493683|ref|XP_004159410.1| PREDICTED: uncharacterized protein LOC101229451 isoform 1 [Cucumis sativus] >gi|700205637|gb|KGN60756.1| hypothetical protein Csa_2G009440 [ ...
BG_GLEAN_10016995	0.0628507	PREDICTED: branched-chain-amino-acid aminotransferase 3, chloroplastic-like [Cucumis melo]
BG_GLEAN_10000982	0.0627411	PREDICTED: somatic embryogenesis receptor kinase 1 [Cucumis melo]
BG_GLEAN_10020657	0.0626651	PREDICTED: uncharacterized protein LOC101221203 [Cucumis sativus] >gi|449511332|ref|XP_004163928.1| PREDICTED: uncharacterized LOC101221203 [Cucumis sativus] >gi|700204164|gb|KGN59297.1| hypothetical protein Csa_3G806290 [Cucumis sativus]
BG_GLEAN_10004509	0.0623415	hypothetical protein EUGRSUZ_G02580 [Eucalyptus grandis]
BG_GLEAN_10027494	0.0618704	PREDICTED: cleavage and polyadenylation specificity factor subunit 5-like [Cucumis sativus] >gi|449480168|ref|XP_004155818.1| PREDICTED: cleavage and polyadenylation specificity factor subunit 5-like [Cucumis sativus] >gi|659075287|ref|XP_008438064.1 ...
BG_GLEAN_10010998	0.0611722	PREDICTED: 14-3-3 protein 10-like [Cucumis sativus] >gi|449527554|ref|XP_004170775.1| PREDICTED: 14-3-3 protein 10-like [Cucumis sativus] >gi|700207649|gb|KGN62768.1| hypothetical protein Csa_2G372150 [Cucumis sativus]
BG_GLEAN_10018590	0.0603773	PREDICTED: probable RNA polymerase II transcription factor B subunit 1-1 isoform X1 [Cucumis melo]
BG_GLEAN_10023235	0.0602746	PREDICTED: 60S acidic ribosomal protein P2-4-like [Cucumis melo]
BG_GLEAN_10016314	0.0597709	PREDICTED: auxin-responsive protein IAA14-like isoform 1 [Cucumis sativus] >gi|449504117|ref|XP_004162257.1| PREDICTED: LOW QUALITY PROTEIN: auxin-responsive protein IAA14-like [Cucumis sativus] >gi|700201783|gb|KGN56916.1| hypothetical protein Csa_3 ...
BG_GLEAN_10007611	0.0595499	PREDICTED: sugar transporter ERD6-like 5 isoform X1 [Cucumis melo]
BG_GLEAN_10014293	0.0590902	PREDICTED: 60S ribosomal protein L7a-2 [Cucumis melo]
BG_GLEAN_10010334	0.0589794	PREDICTED: uncharacterized protein LOC103498665 isoform X1 [Cucumis melo] >gi|659119288|ref|XP_008459575.1| PREDICTED: uncharacterized protein LOC103498665 isoform X1 [Cucumis melo]
BG_GLEAN_10023452	0.0581898	PREDICTED: phytochrome-associated serine/threonine-protein phosphatase-like [Cucumis sativus] >gi|449517066|ref|XP_004165567.1| PREDICTED: phytochrome-associated serine/threonine-protein phosphatase-like [Cucumis sativus] >gi|659090233|ref|XP_0084459 ...
BG_GLEAN_10020879	0.0580948	PREDICTED: uncharacterized protein LOC103486501 [Cucumis melo]
BG_GLEAN_10022066	0.0576831	PREDICTED: GPN-loop GTPase 2 [Cucumis melo] >gi|659103611|ref|XP_008452648.1| PREDICTED: GPN-loop GTPase 2 [Cucumis melo]
BG_GLEAN_10008115	0.057505	PREDICTED: thioredoxin F-type, chloroplastic-like [Cucumis melo]
BG_GLEAN_10014231	0.0574258	PREDICTED: acid phosphatase 1-like [Cucumis sativus] >gi|700195139|gb|KGN50316.1| hypothetical protein Csa_5G167080 [Cucumis sativus]
BG_GLEAN_10011578	0.0571358	PREDICTED: F-box protein At1g70590 isoform X1 [Cucumis melo]
BG_GLEAN_10015852	0.0565605	light-regulated protein-like [Cucumis sativus] >gi|493636|dbj|BAA06153.1| CR9 [Cucumis sativus] >gi|322505875|emb|CBZ13178.1| putative cytokinin-repressed protein [Cucumis sativus] >gi|700191210|gb|KGN46414.1| hypothetical protein Csa_6G091870 [Cucum ...
BG_GLEAN_10017223	0.0563009	PREDICTED: 50S ribosomal protein L17-like [Cucumis sativus] >gi|449507497|ref|XP_004163049.1| PREDICTED: 50S ribosomal protein L17-like [Cucumis sativus] >gi|700193164|gb|KGN48368.1| hypothetical protein Csa_6G483480 [Cucumis sativus]
BG_GLEAN_10015002	0.0562031	PREDICTED: histone-lysine N-methyltransferase ASHH3-like [Cucumis sativus]
BG_GLEAN_10001739	0.0559178	PREDICTED: nudix hydrolase 8-like isoform X2 [Cucumis melo]
BG_GLEAN_10013439	0.0551549	PREDICTED: L-idonate 5-dehydrogenase-like [Cucumis sativus]
BG_GLEAN_10007044	0.0547698	PREDICTED: poly(rC)-binding protein 3 isoform X1 [Cucumis melo]
BG_GLEAN_10012080	0.0546483	PREDICTED: uncharacterized LOC101223129 [Cucumis sativus]
BG_GLEAN_10025804	0.0545391	PREDICTED: probable monodehydroascorbate reductase, cytoplasmic isoform 2 [Cucumis melo]
BG_GLEAN_10017926	0.0544332	PREDICTED: uncharacterized protein LOC101204957 [Cucumis sativus]
BG_GLEAN_10023120	0.0541909	PREDICTED: ubiquitin receptor RAD23c-like [Cucumis melo]
BG_GLEAN_10003862	0.0541454	PREDICTED: uncharacterized aarF domain-containing protein kinase At1g79600, chloroplastic [Cucumis melo]
BG_GLEAN_10013195	0.0538879	PREDICTED: putative vesicle-associated membrane protein 726-like [Cucumis sativus] >gi|449524754|ref|XP_004169386.1| PREDICTED: putative vesicle-associated membrane protein 726-like [Cucumis sativus] >gi|700203217|gb|KGN58350.1| hypothetical protein ...
BG_GLEAN_10023226	0.0537772	PREDICTED: iron-sulfur assembly protein IscA-like 1, mitochondrial-like isoform 1 [Cucumis sativus] >gi|700197012|gb|KGN52189.1| hypothetical protein Csa_5G614650 [Cucumis sativus]
BG_GLEAN_10012593	0.0531706	PREDICTED: probable tRNA threonylcarbamoyladenosine biosynthesis protein OSGEP-like [Cucumis sativus] >gi|449483801|ref|XP_004156695.1| PREDICTED: probable tRNA threonylcarbamoyladenosine biosynthesis protein OSGEP-like [Cucumis sativus]
BG_GLEAN_10000795	0.0528491	PREDICTED: 60S ribosomal protein L7a-like [Cucumis sativus] >gi|449501986|ref|XP_004161512.1| PREDICTED: 60S ribosomal protein L7a-like [Cucumis sativus] >gi|700203024|gb|KGN58157.1| hypothetical protein Csa_3G563300 [Cucumis sativus]
BG_GLEAN_10016430	0.0527505	PREDICTED: 28 kDa heat- and acid-stable phosphoprotein [Cucumis melo]
BG_GLEAN_10011232	0.0524347	PREDICTED: SKP1-like protein 1B-like [Cucumis sativus] >gi|449500366|ref|XP_004161077.1| PREDICTED: SKP1-like protein 1B-like [Cucumis sativus] >gi|700207145|gb|KGN62264.1| hypothetical protein Csa_2G346050 [Cucumis sativus]
BG_GLEAN_10004362	0.0522101	PREDICTED: protein XAP5 CIRCADIAN TIMEKEEPER-like [Cucumis sativus]
BG_GLEAN_10017349	0.0519251	PREDICTED: splicing factor U2af small subunit A-like [Cucumis sativus] >gi|700193029|gb|KGN48233.1| hypothetical protein Csa_6G450380 [Cucumis sativus]
BG_GLEAN_10008861	0.0517475	PREDICTED: eukaryotic translation initiation factor 5A-like [Cucumis sativus] >gi|449519836|ref|XP_004166940.1| PREDICTED: eukaryotic translation initiation factor 5A-like [Cucumis sativus] >gi|700210064|gb|KGN65160.1| hypothetical protein Csa_1G2562 ...
BG_GLEAN_10010081	0.051495	PREDICTED: NAD kinase 2, chloroplastic isoform X1 [Cucumis melo]
BG_GLEAN_10006674	0.0513164	PREDICTED: vacuolar protein sorting-associated protein 18 homolog [Cucumis sativus] >gi|700188349|gb|KGN43582.1| hypothetical protein Csa_7G046700 [Cucumis sativus]
BG_GLEAN_10023788	0.0510475	PREDICTED: uncharacterized LOC101209261 [Cucumis sativus]
BG_GLEAN_10001436	0.0502822	PREDICTED: 60S ribosomal protein L13a-2-like [Cucumis sativus] >gi|449525004|ref|XP_004169511.1| PREDICTED: 60S ribosomal protein L13a-2-like [Cucumis sativus] >gi|659075850|ref|XP_008438365.1| PREDICTED: 60S ribosomal protein L13a-2-like [Cucumis me ...

## Sheet: 167 downward mb-mRNAs
Table S4 Predicted mb-mRNAs in the heterografts.
W/B-24°C	FPKM	Annotation
Cla014428	0.58812	Core-2/I-branching beta-1 6-N-acetylglucosaminyltransferase family protein (AHRD V1 **-- Q8GYH0_ARATH); contains Interpro domain(s) IPR004949 Protein of unknown function DUF266, plant
Cla007700	0.436969	Unknown Protein (AHRD V1)
Cla016341	0.395486	Ribosome biogenesis protein BMS1 (AHRD V1 *--- E9CHE4_CAPO3); contains Interpro domain(s) IPR007034 Protein of unknown function DUF663
Cla005931	0.254887	RING finger protein (AHRD V1 ***- C6EUD3_SOYBN); contains Interpro domain(s) IPR018957 Zinc finger, C3HC4 RING-type
Cla011782	0.250954	Pentatricopeptide repeat-containing protein (AHRD V1 ***- D7MEQ2_ARALL); contains Interpro domain(s) IPR002885 Pentatricopeptide repeat
Cla018693	0.237373	Eukaryotic translation initiation factor 6 (AHRD V1 ***- B4FKD5_MAIZE); contains Interpro domain(s) IPR002769 Translation initiation factor IF6
Cla013649	0.22671	Oxidoreductase family protein (AHRD V1 **** D7LXC3_ARALL); contains Interpro domain(s) IPR016040 NAD(P)-binding domain
Cla021880	0.195376	AP2 transcription factor (AHRD V1 *-** C1PH83_WHEAT); contains Interpro domain(s) IPR001471 Pathogenesis-related transcriptional factor and ERF, DNA-binding
Cla010402	0.188321	GDSL esterase/lipase (AHRD V1 ***- F4HYK6_ARATH); contains Interpro domain(s) IPR001087 Lipase, GDSL
Cla005748	0.186996	Double-strand-break repair protein rad21 (AHRD V1 *--- D0NDK6_PHYIT); contains Interpro domain(s) IPR006910 Rad21/Rec8 like protein, N-terminal
Cla010631	0.17191	BY-inesin-like protein 10 (AHRD V1 ***- Q9AVP4_TOBAC); contains Interpro domain(s) IPR001752 Kinesin, motor region
Cla007701	0.154992	GRAS family transcription factor (AHRD V1 **-- B9MXU3_POPTR); contains Interpro domain(s) IPR005202 GRAS transcription factor
Cla006537	0.14753	Aspartic proteinase nepenthesin-1 (AHRD V1 **-- E5GC71_CUCME); contains Interpro domain(s) IPR001461 Peptidase A1
Cla007794	0.147218	Uncharacterized ACR YggU family COG1872 containing protein (AHRD V1 ***- B6TR51_MAIZE); contains Interpro domain(s) IPR003746 Protein of unknown function DUF167
Cla004956	0.146075	Cell division cycle 20 homolog (AHRD V1 **-- A5PMD2_DANRE); contains Interpro domain(s) IPR017986 WD40 repeat, region
Cla012877	0.144566	Enoyl-(Acyl-carrier-protein) reductase II (AHRD V1 ***- F4LTK4_TEPAE); contains Interpro domain(s) IPR004136 2-nitropropane dioxygenase, NPD
Cla015335	0.141318	F-box/LRR-repeat protein 20 (AHRD V1 *-*- E2C4H9_HARSA); contains Interpro domain(s) IPR001810 Cyclin-like F-box
Cla020414	0.140176	Receptor-like kinase (AHRD V1 *-** A7VM40_MARPO); contains Interpro domain(s) IPR002290 Serine/threonine protein kinase
Cla011483	0.140027	GDSL esterase/lipase (AHRD V1 ***- F4JZZ2_ARATH); contains Interpro domain(s) IPR001087 Lipase, GDSL
Cla004073	0.136853	Gda-1 (AHRD V1 **-- B6T8N2_MAIZE); contains Interpro domain(s) IPR013089 Kelch related
Cla015477	0.130442	Mitochondrial substrate carrier family protein (AHRD V1 ***- D7LAX5_ARALL); contains Interpro domain(s) IPR001993 Mitochondrial substrate carrier
Cla012487	0.123919	Os11g0198100 protein (Fragment) (AHRD V1 *--- Q0IU20_ORYSJ); contains Interpro domain(s) IPR006852 Protein of unknown function DUF616
Cla017548	0.122577	Zinc transporter 7 (AHRD V1 ***- F2UN54_SALS5); contains Interpro domain(s) IPR002524 Cation efflux protein
Cla007915	0.121235	ATP-binding domain-containing protein 4 (AHRD V1 *--- F1L7V2_ASCSU); contains Interpro domain(s) IPR014729 Rossmann-like alpha/beta/alpha sandwich fold
Cla013640	0.120812	Receptor kinase (AHRD V1 **** B8XA57_GOSBA); contains Interpro domain(s) IPR002290 Serine/threonine protein kinase
Cla004220	0.11636	Multidrug resistance protein ABC transporter family (AHRD V1 **-- B9GX56_POPTR); contains Interpro domain(s) IPR001140 ABC transporter, transmembrane region
Cla015899	0.115652	Unknown Protein (AHRD V1)
Cla005954	0.114518	RNA-binding protein-like (AHRD V1 *--* Q8L779_ARATH); contains Interpro domain(s) IPR012677 Nucleotide-binding, alpha-beta plait
Cla022745	0.113464	Armadillo repeat-containing protein (AHRD V1 ***- O65640_ARATH); contains Interpro domain(s) IPR011989 Armadillo-like helical
Cla017533	0.113106	Unknown Protein (AHRD V1)
Cla016760	0.112085	DNA mismatch repair protein mutS (AHRD V1 **** B2WBA4_PYRTR); contains Interpro domain(s) IPR000432 DNA mismatch repair protein MutS, C-terminal
Cla015801	0.108618	Serine/threonine-protein kinase ATR (AHRD V1 *-** F4W728_ACREC); contains Interpro domain(s) IPR000403 Phosphatidylinositol 3- and 4-kinase, catalytic
Cla011273	0.108398	Unknown Protein (AHRD V1)
Cla023215	0.108241	Translation initiation factor IF-2 (AHRD V1 **** F6H4W1_VITVI); contains Interpro domain(s) IPR000178 Initiation factor 2
Cla003259	0.105711	Solute carrier family 35 member C2 (AHRD V1 **-- E3L4K4_PUCGT); contains Interpro domain(s) IPR004853 Protein of unknown function DUF250
Cla018079	0.103135	Unknown Protein (AHRD V1)
Cla009213	0.101523	Armadillo/beta-catenin-like repeats-containing protein (AHRD V1 **-- F4J549_ARATH); contains Interpro domain(s) IPR011989 Armadillo-like helical
Cla014249	0.100193	Peroxidase (AHRD V1 ***- Q0ZA68_9ROSI); contains Interpro domain(s) IPR002016 Haem peroxidase, plant/fungal/bacterial
Cla011803	0.0993289	Receptor-like protein kinase 3 (AHRD V1 **** Q9LKZ4_SOYBN); contains Interpro domain(s) IPR002290 Serine/threonine protein kinase
Cla011437	0.0991668	Aquaporin 1 (AHRD V1 ***- Q06Z30_GOSHI); contains Interpro domain(s) IPR012269 Aquaporin
Cla021269	0.098758	Armadillo/beta-catenin repeat-containing protein (AHRD V1 **-- O64651_ARATH); contains Interpro domain(s) IPR011989 Armadillo-like helical
Cla023326	0.0977227	Phosphatase PTC7 homolog (AHRD V1 ***- C1BT38_9MAXI); contains Interpro domain(s) IPR001932 Protein phosphatase 2C-related
Cla022693	0.0971204	Acyl- (AHRD V1 ***- E9AIY7_CUCSA); contains Interpro domain(s) IPR005067 Fatty acid desaturase, type 2
Cla005307	0.0949282	1-acyl-sn-glycerol-3-phosphate acyltransferase family protein (AHRD V1 ***- E3FGN8_STIAD); contains Interpro domain(s) IPR004552 1-acyl-sn-glycerol-3-phosphate acyltransferase
Cla018118	0.0938959	Protein kinase (AHRD V1 **** Q1SL21_MEDTR); contains Interpro domain(s) IPR002290 Serine/threonine protein kinase
Cla020163	0.0921448	Unknown Protein (AHRD V1)
Cla015434	0.0911484	Unknown Protein (AHRD V1)
Cla005679	0.0898383	Phytoene synthase (AHRD V1 **-- B6TWB6_MAIZE); contains Interpro domain(s) IPR002060 Squalene/phytoene synthase
Cla017298	0.0869495	T-complex protein 1 subunit alpha (AHRD V1 ***- B9SF60_RICCO); contains Interpro domain(s) IPR012715 T-complex protein 1, alpha subunit
Cla006252	0.0868816	Peptidyl-prolyl cis-trans isomerase (AHRD V1 *-*- D8PA41_9BACT); contains Interpro domain(s) IPR001179 Peptidyl-prolyl cis-trans isomerase, FKBP-type
Cla014361	0.086643	UPF0636 protein C4orf41-like protein (AHRD V1 *--- F4WBN0_ACREC); contains Interpro domain(s) IPR012880 Protein of unknown function DUF1683, C-terminal
Cla013900	0.0865639	Tetratricopeptide repeat-containing protein (AHRD V1 *--- C4YU31_9RICK); contains Interpro domain(s) IPR011990 Tetratricopeptide-like helical
Cla005069	0.0842942	FAD-binding domain-containing protein (AHRD V1 **-- D7MMH3_ARALL); contains Interpro domain(s) IPR006094 FAD linked oxidase, N-terminal
Cla014186	0.0840426	CPR5 (Fragment) (AHRD V1 *-*- B0ZWT0_ARATH)
Cla010161	0.0829378	Pectate lyase (AHRD V1 **** B6TSP4_MAIZE); contains Interpro domain(s) IPR002022 Pectate lyase/Amb allergen
Cla005777	0.0828843	heat shock protein (AHRD V1 ***- B2D2G5_CAPSN); contains Interpro domain(s) IPR013126 Heat shock protein 70
Cla017905	0.0814548	Laccase (AHRD V1 ***- Q9ZQW2_POPTR); contains Interpro domain(s) IPR017761 Laccase
Cla005531	0.0810057	HAD superfamily (Subfamily IIIA) phosphatase TIGR01668 (AHRD V1 *-*- C6D5V8_PAESJ); contains Interpro domain(s) IPR010021 HAD-superfamily phosphatase, subfamily IIIA
Cla011353	0.0799067	Unknown Protein (AHRD V1)
Cla008341	0.0789396	Unknown Protein (AHRD V1)
Cla013965	0.0780467	Receptor protein kinase-like protein At4g34220 (AHRD V1 **** RPKL_ARATH); contains Interpro domain(s) IPR002290 Serine/threonine protein kinase
Cla018321	0.0767694	E3 ubiquitin-protein ligase RFWD3 (AHRD V1 **-- F1L1Y4_ASCSU); contains Interpro domain(s) IPR011046 WD40 repeat-like
Cla008560	0.0767244	ABC transporter G family member 15 (AHRD V1 ***- AB15G_ARATH); contains Interpro domain(s) IPR013525 ABC-2 type transporter
Cla010252	0.0762656	Golgi pH regulator (AHRD V1 *--- GPHR_CHICK); contains Interpro domain(s) IPR015672 G-protein coupled receptor 89-related
Cla010290	0.0759482	Long-chain-fatty-acid--CoA ligase (AHRD V1 ***- D7M908_ARALL); contains Interpro domain(s) IPR000873 AMP-dependent synthetase and ligase
Cla005582	0.0755221	COP9 signalosome complex subunit 6a (AHRD V1 ***- B6TWG6_MAIZE); contains Interpro domain(s) IPR000555 Mov34/MPN/PAD-1
Cla022724	0.0751905	Inner membrane protein oxaA (AHRD V1 *-** B0SJ13_LEPBP); contains Interpro domain(s) IPR001708 Membrane insertion protein, OxaA/YidC
Cla010214	0.0750708	Unknown Protein (AHRD V1)
Cla016446	0.0749481	Unknown Protein (AHRD V1)
Cla016520	0.0741774	Dentin sialophosphoprotein-like protein (AHRD V1 *--- Q9SD86_ARATH)
Cla004923	0.074001	Timeless family protein (AHRD V1 ***- Q9FLX0_ARATH); contains Interpro domain(s) IPR007725 Timeless C-terminal
Cla011786	0.0739928	Thioredoxin m (AHRD V1 ***- B9HZV8_POPTR); contains Interpro domain(s) IPR005746 Thioredoxin
Cla012977	0.0737747	Integrator complex subunit 11 (AHRD V1 *-*- E9CA42_CAPO3)
Cla011426	0.0729307	BTB/POZ domain-containing protein At1g63850 (AHRD V1 ***- Y1385_ARATH); contains Interpro domain(s) IPR000210 BTB/POZ-like
Cla004096	0.0716585	Bark storage protein A (AHRD V1 *-*- BSPA_POPDE); contains Interpro domain(s) IPR018017 Nucleoside phosphorylase, family 1
Cla015817	0.0710482	Trafficking protein particle complex subunit 2-like protein (AHRD V1 ***- F4QBC4_DICFS); contains Interpro domain(s) IPR006722 Sedlin
Cla019278	0.0710457	Protein transport protein SEC61 gamma subunit (AHRD V1 ***- B6SPI4_MAIZE); contains Interpro domain(s) IPR008158 Protein translocase SEC61 complex gamma subunit
Cla016431	0.0708932	Conserved oligomeric Golgi complex subunit 2 (AHRD V1 **-- E2BXG1_HARSA); contains Interpro domain(s) IPR009316 COG complex component, COG2
Cla020481	0.0707157	Nuclear transport factor 2 (NTF2) family protein (AHRD V1 *-*- Q9FMC7_ARATH)
Cla019561	0.0707157	Signal recognition particle protein (AHRD V1 **** B6SYU9_MAIZE); contains Interpro domain(s) IPR003210 Signal recognition particle, SRP14 subunit
Cla005568	0.0695643	Anaphase promoting complex subunit 2 (AHRD V1 **** Q5SCA3_OSTTA); contains Interpro domain(s) IPR001373 Cullin, N-terminal
Cla021898	0.0695299	Unknown Protein (AHRD V1)
Cla016854	0.0692952	Ribosomal protein S3 component of cytosolic 80S ribosome and 40S small subunit (AHRD V1 **** A4RVP7_OSTLU); contains Interpro domain(s) IPR005703 Ribosomal protein S3, eukaryotic/archaeal
Cla020083	0.0692626	50S ribosomal protein L10 (AHRD V1 ***- B6SUJ0_MAIZE); contains Interpro domain(s) IPR001790 Ribosomal protein L10
Cla019017	0.0685429	Unknown Protein (AHRD V1)
Cla012978	0.0680331	Cleavage and polyadenylation specificity factor subunit 3 (AHRD V1 **-- B0WXD2_CULQU)
Cla022156	0.0680113	MscS family inner membrane protein ynaI (AHRD V1 *-** F4N0S6_YEREN); contains Interpro domain(s) IPR006685 Mechanosensitive ion channel MscS
Cla010801	0.0677916	Nuclear inhibitor of protein phosphatase 1 (AHRD V1 *--- B0WI03_CULQU); contains Interpro domain(s) IPR000253 Forkhead-associated
Cla018613	0.0673696	Glutathione S-transferase (AHRD V1 ***- Q9FUT0_ARATH); contains Interpro domain(s) IPR004046 Glutathione S-transferase, C-terminal
Cla007735	0.0671802	CK25 (AHRD V1 ***- Q1W1G0_TOBAC)
Cla010437	0.0669269	50S ribosomal protein L30 (AHRD V1 *-** C2CQ27_CORST); contains Interpro domain(s) IPR005996 Ribosomal protein L30, bacterial-type
Cla011301	0.0668511	Transmembrane protein adipocyte-associated 1 (AHRD V1 **-- TPRA1_RAT); contains Interpro domain(s) IPR018781 Protein of unknown function, transmembrane-40
Cla015050	0.0663317	Dol-P-Man:Man(5)GlcNAc(2)-PP-Dol alpha-1,3-mannosyltransferase (AHRD V1 ***- ALG3_ARATH); contains Interpro domain(s) IPR007873 Glycosyltransferase, ALG3
Cla021111	0.0661419	Unknown Protein (AHRD V1)
Cla016367	0.0659077	TPR repeat protein (AHRD V1 **-- A0YR59_LYNSP); contains Interpro domain(s) IPR011990 Tetratricopeptide-like helical
Cla010025	0.0656165	Cytochrome P450 (AHRD V1 ***- B9HLE3_POPTR); contains Interpro domain(s) IPR001128 Cytochrome P450
Cla003629	0.0648312	Peptide transporter (AHRD V1 **-- A6YJX5_9MAGN); contains Interpro domain(s) IPR000109 TGF-beta receptor, type I/II extracellular region
Cla019607	0.0647266	Phospho-N-acetylmuramoyl-pentapeptide-transferase (AHRD V1 ***- B4WQA0_9SYNE); contains Interpro domain(s) IPR003524 Phospho-N-acetylmuramoyl-pentapeptide transferase
Cla003718	0.0646508	Unknown Protein (AHRD V1); contains Interpro domain(s) IPR010800 Glycine rich
Cla019058	0.0644878	Mitochondrial carrier protein expressed (AHRD V1 ***- Q10Q11_ORYSJ); contains Interpro domain(s) IPR001993 Mitochondrial substrate carrier
Cla013697	0.0644608	Unknown protein DS12 from 2D-PAGE of leaf, chloroplastic (AHRD V1 **-- UP12_ORYSJ); contains Interpro domain(s) IPR002912 Amino acid-binding ACT
Cla001364	0.064409	Sphingosine kinase 1 (AHRD V1 *-** F4JJK1_ARATH); contains Interpro domain(s) IPR001206 Diacylglycerol kinase, catalytic region
Cla012687	0.0642331	2-oxoglutarate-dependent dioxygenase (AHRD V1 ***- B9GEI1_POPTR); contains Interpro domain(s) IPR005123 Oxoglutarate and iron-dependent oxygenase
Cla008889	0.0639307	Mediator of RNA polymerase II transcription subunit 10 (AHRD V1 **** E2BM56_HARSA); contains Interpro domain(s) IPR019145 Mediator complex, subunit Med10
Cla005481	0.0635522	Myb family transcription factor-like (AHRD V1 **** Q6H510_ORYSJ); contains Interpro domain(s) IPR012287 Homeodomain-related
Cla022824	0.0630928	N-lysine methyltransferase SETD6 (AHRD V1 *--- SETD6_HUMAN); contains Interpro domain(s) IPR001214 SET
Cla008390	0.0628781	Stromal membrane-associated protein 1 (AHRD V1 *--- E3KJ46_PUCGT); contains Interpro domain(s) IPR001164 Arf GTPase activating protein
Cla023226	0.0628713	Protein PAT1 homolog 1 (AHRD V1 *-*- PATL1_RAT)
Cla012338	0.0623531	Sulfate transporter (AHRD V1 *-*- Q0WVG5_ARATH); contains Interpro domain(s) IPR011547 Sulphate transporter
Cla009422	0.062185	Lateral root primordium-related protein (AHRD V1 **-- Q9XGX0_ARATH); contains Interpro domain(s) IPR007818 Protein of unknown function DUF702
Cla005495	0.0620783	Short-chain dehydrogenase/reductase SDR (AHRD V1 **-- Q21I42_SACD2); contains Interpro domain(s) IPR002198 Short-chain dehydrogenase/reductase SDR
Cla002821	0.0620647	Copper transport protein 86 (AHRD V1 *--- B2G4S5_ZYGRO); contains Interpro domain(s) IPR019156 Ataxin-10 domain
Cla014514	0.0620389	CRAL/TRIO domain containing protein expressed (AHRD V1 **-- Q75GU9_ORYSJ); contains Interpro domain(s) IPR001251 Cellular retinaldehyde-binding/triple function, C-terminal
Cla007677	0.061556	Homeobox-leucine zipper protein ATHB-9 (AHRD V1 *-*- ATBH9_ARATH); contains Interpro domain(s) IPR002913 Lipid-binding START
Cla010878	0.061434	MORC family CW-type zinc finger protein 4 (AHRD V1 *--- A1YR23_HUMAN); contains Interpro domain(s) IPR003594 ATP-binding region, ATPase-like
Cla017117	0.0605259	Oleosin 2 (AHRD V1 ***- A8WE55_9ROSI); contains Interpro domain(s) IPR000136 Oleosin
Cla020076	0.060345	PWWP domain-containing protein (AHRD V1 *-*- D7L8B3_ARALL); contains Interpro domain(s) IPR000313 PWWP
Cla006786	0.0590542	RNA polymerase sigma factor (AHRD V1 *-*- A5GQ42_SYNR3); contains Interpro domain(s) IPR013325 RNA polymerase sigma factor, region 2
Cla015946	0.0590363	Membrane transporter D1 (AHRD V1 **** GTR1_LEIDO); contains Interpro domain(s) IPR003663 Sugar/inositol transporter
Cla010298	0.0590102	Ubiquitin-protein ligase (AHRD V1 *--- F0ZMD1_DICPU); contains Interpro domain(s) IPR002867 Zinc finger, C6HC-type
Cla012022	0.0580811	Saposin-like protein 1 (Fragment) (AHRD V1 **-- Q4JM32_TRIVA); contains Interpro domain(s) IPR011001 Saposin-like
Cla010091	0.0576376	Sentrin/sumo-specific protease (AHRD V1 ***- E5GBJ8_CUCME)
Cla007845	0.0574119	RXT3-like protein C1259.07 (AHRD V1 *-*- YC57_SCHPO); contains Interpro domain(s) IPR013951 Histone deacetylation protein Rxt3
Cla017210	0.056998	UDP-glycosyltransferase-like protein (AHRD V1 ***- F4IQK7_ARATH); contains Interpro domain(s) IPR002213 UDP-glucuronosyl/UDP-glucosyltransferase
Cla003456	0.0568274	Glutaredoxin (AHRD V1 ***- E6Y293_IPOBA); contains Interpro domain(s) IPR011899 Glutaredoxin, eukaryotic and viruses
Cla015417	0.0566893	DNA repair protein like XRCC1 (AHRD V1 ***- Q0WPZ1_ARATH); contains Interpro domain(s) IPR001357 BRCT
Cla009461	0.0564957	Multidrug resistance protein ABC transporter family (Fragment) (AHRD V1 **-- B9H222_POPTR); contains Interpro domain(s) IPR001140 ABC transporter, transmembrane region
Cla009732	0.0564927	1-aminocyclopropane-1-carboxylate oxidase (AHRD V1 **-- ACCO_ACTDE); contains Interpro domain(s) IPR005123 Oxoglutarate and iron-dependent oxygenase
Cla015900	0.0561209	V-type proton ATPase subunit a (AHRD V1 **** VPH1_SCHPO); contains Interpro domain(s) IPR002490 ATPase, V0/A0 complex, 116-kDa subunit
Cla022656	0.0555501	Branched-chain-amino-acid aminotransferase (AHRD V1 **** C6TLT9_SOYBN); contains Interpro domain(s) IPR005786 Branched-chain amino acid aminotransferase II
Cla011595	0.0552771	Phosphatidylserine decarboxylase proenzyme (AHRD V1 ***- C0H9N1_SALSA); contains Interpro domain(s) IPR005221 Phosphatidylserine decarboxylase
Cla022689	0.055193	Zinc finger family protein (AHRD V1 **** D7KV22_ARALL); contains Interpro domain(s) IPR011990 Tetratricopeptide-like helical
Cla018068	0.0551649	Unknown Protein (AHRD V1)
Cla023162	0.0551206	Universal stress protein family protein (AHRD V1 **** D7KNT6_ARALL); contains Interpro domain(s) IPR006016 UspA
Cla021746	0.0550927	Universal stress protein (AHRD V1 **** B4UW73_ARAHY); contains Interpro domain(s) IPR006016 UspA
Cla021096	0.0550927	Unknown Protein (AHRD V1)
Cla017962	0.0549027	Vesicular glutamate transporter 2 (AHRD V1 **-- F1K153_CHICK); contains Interpro domain(s) IPR016196 Major facilitator superfamily, general substrate transporter
Cla022367	0.0547773	Nucleic acid binding protein (Fragment) (AHRD V1 *--* A6N0J4_ORYSI); contains Interpro domain(s) IPR012677 Nucleotide-binding, alpha-beta plait
Cla010949	0.0543448	Unknown Protein (AHRD V1)
Cla020088	0.0541665	TBC1 domain family member 8B (AHRD V1 *--- B9A6K5_HUMAN); contains Interpro domain(s) IPR000195 RabGAP/TBC
Cla008321	0.0540796	Unknown Protein (AHRD V1)
Cla015522	0.0539756	Chaperone protein dnaJ (AHRD V1 ***- B4FBY1_MAIZE); contains Interpro domain(s) IPR001623 Heat shock protein DnaJ, N-terminal
Cla016058	0.0536925	UDP-glycosyltransferase 74 F1 (AHRD V1 ***- F4IS54_ARATH); contains Interpro domain(s) IPR002213 UDP-glucuronosyl/UDP-glucosyltransferase
Cla010872	0.0536325	Unknown Protein (AHRD V1)
Cla010082	0.0536156	Unknown Protein (AHRD V1)
Cla007946	0.0535121	Unknown Protein (AHRD V1)
Cla019163	0.0535073	U-box domain-containing protein 10 (AHRD V1 *--- B3H660_ARATH); contains Interpro domain(s) IPR011989 Armadillo-like helical
Cla015785	0.0532145	Ankyrin repeat-containing protein (AHRD V1 *--- D2Y4N3_TOBAC); contains Interpro domain(s) IPR002290 Serine/threonine protein kinase
Cla015757	0.053128	Glycerol-3-phosphate acyltransferase 9 (AHRD V1 ***- C9WGL0_VERFO); contains Interpro domain(s) IPR002123 Phospholipid/glycerol acyltransferase
Cla018741	0.0531185	cDNA clone J013075I05 full insert sequence (AHRD V1 *-*- B7ECR4_ORYSJ)
Cla018911	0.0528811	Homology to unknown gene (AHRD V1 *--- Q00X05_OSTTA)
Cla001516	0.0527294	Fcf2 pre-rRNA processing protein (AHRD V1 ***- F4KCY1_ARATH); contains Interpro domain(s) IPR014810 Fcf2 pre-rRNA processing
Cla018572	0.0527056	Expressed protein (Having alternative splicing) (AHRD V1 *-*- Q75J21_ORYSJ); contains Interpro domain(s) IPR018781 Protein of unknown function, transmembrane-40
Cla022135	0.0523123	Cyclin d2 (AHRD V1 ***- Q6T2Z7_SOYBN); contains Interpro domain(s) IPR015451 Cyclin D
Cla000263	0.0521881	Membrane transporter D1 (AHRD V1 *-** GTR1_LEIDO); contains Interpro domain(s) IPR005828 General substrate transporter
Cla007937	0.0521002	TIR-NBS-LRR disease resistance-like protein (AHRD V1 ***- Q1KT02_POPBA); contains Interpro domain(s) IPR000157 Toll-Interleukin receptor
Cla007770	0.0519066	D-limonene synthase (AHRD V1 ***- Q6F5H3_CITUN); contains Interpro domain(s) IPR001906 Terpene synthase-like
Cla015799	0.0517479	Tyrosine-protein kinase transforming protein Src (AHRD V1 **** SRC_RSVSE); contains Interpro domain(s) IPR015783 ATMRK serine/threonine protein kinase-like
Cla022023	0.0513193	Glucan endo-1 3-beta-glucosidase 3 (AHRD V1 *-*- B6SLS3_MAIZE); contains Interpro domain(s) IPR012946 X8
Cla008687	0.0511635	Aspartyl protease family protein (AHRD V1 **-- D7M1J9_ARALL); contains Interpro domain(s) IPR001461 Peptidase A1
Cla022911	0.0507129	Microtubule-associated protein 65-5 (AHRD V1 ***- F4ITW9_ARATH); contains Interpro domain(s) IPR007145 MAP65/ASE1
Cla016712	0.050494	Nup205 protein (Fragment) (AHRD V1 **-- Q6P9L5_MOUSE)
Cla019085	0.0503519	Receptor-like protein kinase (AHRD V1 **** C6ZRW9_SOYBN); contains Interpro domain(s) IPR002290 Serine/threonine protein kinase
Cla013196	0.0503186	Unknown Protein (AHRD V1)
Cla018227	0.0502146	Thioredoxin-related (AHRD V1 *-*- B6SR54_MAIZE)
Cla011538	0.0501627	Unknown Protein (AHRD V1); contains Interpro domain(s) IPR009902 Protein of unknown function DUF1442
Cla014016	0.0500012	Formamidase (AHRD V1 ***- B9VXW6_LUPAL); contains Interpro domain(s) IPR004304 Acetamidase/Formamidase

## Sheet: 1144 upward mb-mRNAs
Table S4 Predicted mb-mRNAs in the heterografts.
W/B-6°C	FPKM	Annotation
BG_GLEAN_10003903	0.953856	_
BG_GLEAN_10020833	0.851273	PREDICTED: embryonic protein DC-8 isoform X1 [Cucumis melo]
BG_GLEAN_10000026	0.822486	PREDICTED: snakin-2-like [Cucumis melo]
BG_GLEAN_10003323	0.820407	PREDICTED: gibberellin 2-beta-dioxygenase 1-like [Cucumis sativus] >gi|449528645|ref|XP_004171314.1| PREDICTED: gibberellin 2-beta-dioxygenase 1-like [Cucumis sativus] >gi|700198381|gb|KGN53539.1| hypothetical protein Csa_4G075200 [Cucumis sativus]
BG_GLEAN_10012299	0.82005	PREDICTED: protein translation factor SUI1 homolog 2-like [Cucumis sativus] >gi|449523439|ref|XP_004168731.1| PREDICTED: protein translation factor SUI1 homolog 2-like [Cucumis sativus] >gi|659126887|ref|XP_008463414.1| PREDICTED: protein translation ...
BG_GLEAN_10017931	0.783893	PREDICTED: putative methyltransferase DDB_G0268948 [Cucumis melo]
BG_GLEAN_10019131	0.745722	PREDICTED: uncharacterized protein LOC103500281 [Cucumis melo]
BG_GLEAN_10027247	0.705986	PREDICTED: inorganic pyrophosphatase 2-like [Cucumis melo]
BG_GLEAN_10016921	0.672242	_
BG_GLEAN_10004248	0.645606	PREDICTED: uncharacterized protein LOC101210790 [Cucumis sativus] >gi|449515579|ref|XP_004164826.1| PREDICTED: uncharacterized LOC101210790 [Cucumis sativus] >gi|659122044|ref|XP_008460941.1| PREDICTED: uncharacterized protein C167.05 [Cucumis melo] ...
BG_GLEAN_10009065	0.63125	PREDICTED: probable calcium-binding protein CML27 [Cucumis melo]
BG_GLEAN_10019026	0.626025	PREDICTED: ribulose-phosphate 3-epimerase, cytoplasmic isoform [Cucumis melo] >gi|659081477|ref|XP_008441352.1| PREDICTED: ribulose-phosphate 3-epimerase, cytoplasmic isoform [Cucumis melo]
BG_GLEAN_10010903	0.614345	PREDICTED: ethylene-responsive transcription factor RAP2-4-like [Cucumis melo]
BG_GLEAN_10019437	0.610576	PREDICTED: 60S ribosomal protein L19-2-like [Cucumis sativus] >gi|449521235|ref|XP_004167635.1| PREDICTED: 60S ribosomal protein L19-2-like [Cucumis sativus]
BG_GLEAN_10005494	0.598241	PREDICTED: chlorophyll a-b binding protein, chloroplastic-like [Cucumis sativus] >gi|449525484|ref|XP_004169747.1| PREDICTED: chlorophyll a-b binding protein, chloroplastic-like [Cucumis sativus] >gi|700191622|gb|KGN46826.1| hypothetical protein Csa_ ...
BG_GLEAN_10003632	0.58972	PREDICTED: glycerophosphodiester phosphodiesterase GDE1-like [Cucumis melo]
BG_GLEAN_10002586	0.583515	PREDICTED: eukaryotic translation initiation factor 1A [Cucumis melo] >gi|659115633|ref|XP_008457653.1| PREDICTED: eukaryotic translation initiation factor 1A [Cucumis melo]
BG_GLEAN_10012276	0.568689	PREDICTED: small ubiquitin-related modifier 1-like [Cucumis melo]
BG_GLEAN_10003127	0.560384	PREDICTED: protein TIFY 11A-like [Cucumis melo]
BG_GLEAN_10006765	0.547056	PREDICTED: S-adenosylmethionine decarboxylase proenzyme-like [Cucumis sativus]
BG_GLEAN_10018869	0.547044	PREDICTED: 60S ribosomal protein L10-like [Cucumis melo]
BG_GLEAN_10019182	0.544	PREDICTED: probable carboxylesterase 18 [Cucumis melo]
BG_GLEAN_10026896	0.539625	PREDICTED: zinc finger A20 and AN1 domain-containing stress-associated protein 8-like [Cucumis melo]
BG_GLEAN_10022300	0.524912	PREDICTED: uncharacterized protein LOC101228838 [Cucumis sativus]
BG_GLEAN_10004675	0.520437	PREDICTED: LOW QUALITY PROTEIN: indole-3-acetic acid-amido synthetase GH3.6-like [Cucumis sativus]
BG_GLEAN_10007107	0.516287	PREDICTED: outer membrane lipoprotein blc-like [Cucumis sativus] >gi|449493649|ref|XP_004159393.1| PREDICTED: outer membrane lipoprotein blc-like [Cucumis sativus] >gi|700205612|gb|KGN60731.1| Apolipoprotein d [Cucumis sativus]
BG_GLEAN_10023824	0.514804	unnamed protein product [Vitis vinifera]
BG_GLEAN_10011275	0.492154	hypothetical protein CICLE_v10002710mg [Citrus clementina] >gi|568839255|ref|XP_006473604.1| PREDICTED: V-type proton ATPase 16 kDa proteolipid subunit-like [Citrus sinensis] >gi|4519262|dbj|BAA75516.1| vacuolar H+-ATPase c subunit [Citrus unshiu] >g ...
BG_GLEAN_10019502	0.486421	PREDICTED: trypsin inhibitor 1-like [Cucumis sativus]
BG_GLEAN_10026347	0.46836	PREDICTED: serine/threonine-protein kinase OXI1-like [Cucumis melo]
BG_GLEAN_10004846	0.467613	PREDICTED: eukaryotic translation initiation factor 6-2-like [Cucumis sativus] >gi|449523545|ref|XP_004168784.1| PREDICTED: eukaryotic translation initiation factor 6-2-like [Cucumis sativus] >gi|700207101|gb|KGN62220.1| hypothetical protein Csa_2G33 ...
BG_GLEAN_10013948	0.454284	PREDICTED: ubiquitin-conjugating enzyme E2-17 kDa [Cucumis melo]
BG_GLEAN_10026275	0.440648	PREDICTED: pathogen-related protein-like [Cucumis sativus] >gi|700189266|gb|KGN44499.1| hypothetical protein Csa_7G318990 [Cucumis sativus]
BG_GLEAN_10009431	0.435917	PREDICTED: uncharacterized protein LOC103493940 [Cucumis melo]
BG_GLEAN_10015847	0.432003	PREDICTED: protein TIFY 9-like [Cucumis sativus]
BG_GLEAN_10011404	0.424994	PREDICTED: calcium-binding protein 7-like [Cucumis sativus] >gi|700207395|gb|KGN62514.1| hypothetical protein Csa_2G357860 [Cucumis sativus]
BG_GLEAN_10024052	0.422645	PREDICTED: ATP synthase subunit d, mitochondrial-like [Cucumis sativus] >gi|449487159|ref|XP_004157514.1| PREDICTED: ATP synthase subunit d, mitochondrial-like [Cucumis sativus] >gi|700197113|gb|KGN52290.1| hypothetical protein Csa_5G623540 [Cucumis ...
BG_GLEAN_10014954	0.422608	PREDICTED: 3-ketoacyl-CoA thiolase 2, peroxisomal-like [Cucumis melo]
BG_GLEAN_10027449	0.420918	PREDICTED: reticulon-like protein B5 [Cucumis melo]
BG_GLEAN_10023813	0.41741	PREDICTED: LOW QUALITY PROTEIN: protein NRT1/ PTR FAMILY 2.13-like [Cucumis melo]
BG_GLEAN_10013301	0.411849	PREDICTED: uncharacterized protein LOC101209912 [Cucumis sativus] >gi|449534353|ref|XP_004174127.1| PREDICTED: uncharacterized protein LOC101231296 [Cucumis sativus] >gi|659132036|ref|XP_008465982.1| PREDICTED: uncharacterized protein LOC103503550 [C ...
BG_GLEAN_10011086	0.403215	PREDICTED: uncharacterized protein LOC103488227 [Cucumis melo]
BG_GLEAN_10016440	0.40098	glutaredoxin [Cucumis sativus] >gi|548578781|gb|AGX01493.1| glutaredoxin [Cucumis sativus] >gi|700194060|gb|KGN49264.1| Glutaredoxin, grx [Cucumis sativus]
BG_GLEAN_10018625	0.397123	PREDICTED: ferredoxin-3, chloroplastic-like isoform 2 [Cucumis sativus] >gi|449523698|ref|XP_004168860.1| PREDICTED: ferredoxin-3, chloroplastic-like isoform 2 [Cucumis sativus] >gi|700209835|gb|KGN64931.1| hypothetical protein Csa_1G163160 [Cucumis ...
BG_GLEAN_10000982	0.396021	PREDICTED: somatic embryogenesis receptor kinase 1 [Cucumis melo]
BG_GLEAN_10014052	0.394744	Adenosine 3'-phospho 5'-phosphosulfate transporter [Medicago truncatula] >gi|355498867|gb|AES80070.1| UDP-galactose transporter 1 [Medicago truncatula]
BG_GLEAN_10001770	0.377455	PREDICTED: protein LURP-one-related 17 [Cucumis melo]
BG_GLEAN_10023814	0.373852	PREDICTED: LOW QUALITY PROTEIN: nitrate transporter 1.7-like [Cucumis sativus]
BG_GLEAN_10012655	0.369565	PREDICTED: elongation factor 1-gamma-like [Cucumis melo]
BG_GLEAN_10003000	0.366052	PREDICTED: auxin-responsive protein IAA26-like [Cucumis melo]
BG_GLEAN_10003003	0.362855	PREDICTED: uncharacterized protein LOC103489976 [Cucumis melo]
BG_GLEAN_10021947	0.362682	PREDICTED: polyadenylate-binding protein RBP47C-like [Glycine max]
BG_GLEAN_10012879	0.36106	PREDICTED: actin-depolymerizing factor [Cucumis melo] >gi|659093224|ref|XP_008447431.1| PREDICTED: actin-depolymerizing factor [Cucumis melo]
BG_GLEAN_10001873	0.349509	PREDICTED: calmodulin-7 isoform X1 [Vitis vinifera]
BG_GLEAN_10011232	0.34662	PREDICTED: SKP1-like protein 1B-like [Cucumis sativus] >gi|449500366|ref|XP_004161077.1| PREDICTED: SKP1-like protein 1B-like [Cucumis sativus] >gi|700207145|gb|KGN62264.1| hypothetical protein Csa_2G346050 [Cucumis sativus]
BG_GLEAN_10019110	0.344568	PREDICTED: chaperone protein dnaJ 8, chloroplastic [Cucumis melo]
BG_GLEAN_10008555	0.342918	PREDICTED: LOW QUALITY PROTEIN: UDP-glucose flavonoid 3-O-glucosyltransferase 7-like [Cucumis sativus]
BG_GLEAN_10013278	0.327514	PREDICTED: probable xyloglucan endotransglucosylase/hydrolase protein 30 [Cucumis melo]
BG_GLEAN_10016752	0.326508	PREDICTED: 60S ribosomal protein L8-like [Cucumis sativus] >gi|449491368|ref|XP_004158874.1| PREDICTED: 60S ribosomal protein L8-like [Cucumis sativus] >gi|700193698|gb|KGN48902.1| hypothetical protein Csa_6G505310 [Cucumis sativus]
BG_GLEAN_10001703	0.32284	PREDICTED: small heat shock protein, chloroplastic-like [Cucumis sativus]
BG_GLEAN_10016729	0.319411	PREDICTED: chaperone protein dnaJ 11, chloroplastic [Cucumis melo]
BG_GLEAN_10007265	0.316845	40S ribosomal protein S30 [Medicago truncatula] >gi|357482045|ref|XP_003611308.1| 40S ribosomal protein S30 [Medicago truncatula] >gi|355509763|gb|AES90905.1| 40S ribosomal S30-like protein [Medicago truncatula] >gi|355512643|gb|AES94266.1| 40S ribos ...
BG_GLEAN_10004169	0.315372	PREDICTED: probable carboxylesterase 7-like [Cucumis sativus] >gi|449470654|ref|XP_004153031.1| PREDICTED: probable carboxylesterase 7-like [Cucumis sativus] >gi|449527826|ref|XP_004170910.1| PREDICTED: probable carboxylesterase 7-like [Cucumis sativ ...
BG_GLEAN_10017027	0.310326	PREDICTED: 60S ribosomal protein L26-1-like isoform 1 [Cucumis sativus] >gi|449448218|ref|XP_004141863.1| PREDICTED: 60S ribosomal protein L26-1-like isoform 2 [Cucumis sativus] >gi|449499863|ref|XP_004160937.1| PREDICTED: 60S ribosomal protein L26-1 ...
BG_GLEAN_10023529	0.305477	PREDICTED: protein ZINC INDUCED FACILITATOR-LIKE 1-like [Cucumis melo]
BG_GLEAN_10000003	0.304867	PREDICTED: CYSTM1 family protein B [Cucumis melo]
BG_GLEAN_10008646	0.302896	PREDICTED: peroxiredoxin-2B-like [Cucumis melo]
BG_GLEAN_10011959	0.302737	PREDICTED: MLP-like protein 34 [Cucumis melo]
BG_GLEAN_10025882	0.301196	PREDICTED: uncharacterized protein LOC103498189 [Cucumis melo]
BG_GLEAN_10021040	0.300118	PREDICTED: uncharacterized protein LOC103486318 [Cucumis melo]
BG_GLEAN_10010707	0.299235	PREDICTED: hypersensitive-induced response protein 2 [Cucumis melo] >gi|659113227|ref|XP_008456464.1| PREDICTED: hypersensitive-induced response protein 2 [Cucumis melo] >gi|659113229|ref|XP_008456466.1| PREDICTED: hypersensitive-induced response pro ...
BG_GLEAN_10013817	0.298113	PREDICTED: 60S ribosomal protein L9-like [Cucumis sativus] >gi|449497261|ref|XP_004160355.1| PREDICTED: 60S ribosomal protein L9-like [Cucumis sativus] >gi|700194738|gb|KGN49915.1| hypothetical protein Csa_5G139920 [Cucumis sativus]
BG_GLEAN_10007704	0.294992	PREDICTED: vacuolar protein sorting-associated protein 32 homolog 2 [Cucumis melo] >gi|659071310|ref|XP_008459161.1| PREDICTED: vacuolar protein sorting-associated protein 32 homolog 2 [Cucumis melo] >gi|659071312|ref|XP_008459166.1| PREDICTED: vacuo ...
BG_GLEAN_10013872	0.291751	PREDICTED: uncharacterized protein LOC103482873 [Cucumis melo]
BG_GLEAN_10003928	0.289942	_
BG_GLEAN_10023673	0.289652	PREDICTED: 60S ribosomal protein L27a-3-like [Cucumis sativus] >gi|449521585|ref|XP_004167810.1| PREDICTED: 60S ribosomal protein L27a-3-like [Cucumis sativus] >gi|659090729|ref|XP_008446169.1| PREDICTED: 60S ribosomal protein L27a-3 [Cucumis melo] > ...
BG_GLEAN_10002668	0.288602	PREDICTED: peptide methionine sulfoxide reductase A3-like [Cucumis melo]
BG_GLEAN_10021422	0.287148	PREDICTED: nucleolar protein 58-like [Cucumis melo]
BG_GLEAN_10020268	0.286047	PREDICTED: nuclear transcription factor Y subunit C-9-like isoform 1 [Cucumis sativus] >gi|449438151|ref|XP_004136853.1| PREDICTED: nuclear transcription factor Y subunit C-9-like isoform 2 [Cucumis sativus] >gi|659110517|ref|XP_008455266.1| PREDICTE ...
BG_GLEAN_10014162	0.284447	PREDICTED: autophagy-related protein 8f-like isoform 1 [Cucumis sativus] >gi|449469400|ref|XP_004152408.1| PREDICTED: autophagy-related protein 8f-like isoform 2 [Cucumis sativus] >gi|659073509|ref|XP_008437098.1| PREDICTED: autophagy-related protein ...
BG_GLEAN_10025293	0.284022	PREDICTED: eukaryotic translation initiation factor 2 subunit beta [Cucumis melo] >gi|659071821|ref|XP_008462082.1| PREDICTED: eukaryotic translation initiation factor 2 subunit beta [Cucumis melo]
BG_GLEAN_10012332	0.283447	RecName: Full=2S albumin; Contains: RecName: Full=2S albumin small chain; Contains: RecName: Full=2S albumin large chain; Flags: Precursor [Cucurbita maxima] >gi|7484765|pir||T10257 2S albumin precursor - cucurbit >gi|459405|dbj|BAA03993.1| prepro2S ...
BG_GLEAN_10018624	0.282312	PREDICTED: glucan endo-1,3-beta-glucosidase 14 isoform X1 [Cucumis melo]
BG_GLEAN_10014119	0.277398	PREDICTED: uncharacterized protein LOC103482660 isoform X2 [Cucumis melo]
BG_GLEAN_10025567	0.276851	PREDICTED: probable protein phosphatase 2C 25 [Cucumis melo]
BG_GLEAN_10016210	0.275743	PREDICTED: uncharacterized protein LOC100305604 isoform X1 [Glycine max]
BG_GLEAN_10026699	0.275074	PREDICTED: translocator protein homolog [Cucumis sativus] >gi|449498542|ref|XP_004160565.1| PREDICTED: translocator protein homolog [Cucumis sativus] >gi|700189688|gb|KGN44921.1| hypothetical protein Csa_7G396370 [Cucumis sativus]
BG_GLEAN_10010935	0.274884	hypothetical protein PHAVU_001G253800g [Phaseolus vulgaris] >gi|561037132|gb|ESW35662.1| hypothetical protein PHAVU_001G253800g [Phaseolus vulgaris]
BG_GLEAN_10021603	0.273014	PREDICTED: bidirectional sugar transporter SWEET2-like [Cucumis sativus] >gi|700199870|gb|KGN55028.1| hypothetical protein Csa_4G622870 [Cucumis sativus]
BG_GLEAN_10004283	0.269382	PREDICTED: cysteine proteinase RD19a-like [Cucumis sativus] >gi|449519862|ref|XP_004166953.1| PREDICTED: cysteine proteinase RD19a-like [Cucumis sativus] >gi|700206717|gb|KGN61836.1| Cysteine protease [Cucumis sativus]
BG_GLEAN_10024799	0.269301	PREDICTED: pyruvate dehydrogenase E1 component subunit beta-3, chloroplastic-like [Cucumis melo]
BG_GLEAN_10017599	0.268765	PREDICTED: phosphatidylinositol:ceramide inositolphosphotransferase 2-like [Cucumis sativus] >gi|700199180|gb|KGN54338.1| hypothetical protein Csa_4G304840 [Cucumis sativus]
BG_GLEAN_10015749	0.267731	PREDICTED: calcium-binding protein KIC-like [Cucumis sativus] >gi|449519760|ref|XP_004166902.1| PREDICTED: calcium-binding protein KIC-like [Cucumis sativus] >gi|700191324|gb|KGN46528.1| hypothetical protein Csa_6G106800 [Cucumis sativus]
BG_GLEAN_10016603	0.267424	PREDICTED: chromoplast-specific carotenoid-associated protein, chromoplast [Cucumis melo]
BG_GLEAN_10007042	0.266439	PREDICTED: protein WVD2-like 1 [Cucumis melo] >gi|659070694|ref|XP_008456216.1| PREDICTED: protein WVD2-like 1 [Cucumis melo]
BG_GLEAN_10023319	0.26531	uncharacterized protein LOC101215145 [Cucumis sativus] >gi|124482178|gb|ABN11916.1| aquaporin [Cucumis sativus] >gi|700195463|gb|KGN50640.1| hypothetical protein Csa_5G199280 [Cucumis sativus]
BG_GLEAN_10013393	0.265008	PREDICTED: 60S ribosomal protein L36-2-like [Cucumis sativus] >gi|449469345|ref|XP_004152381.1| PREDICTED: 60S ribosomal protein L36-2-like [Cucumis sativus] >gi|449518411|ref|XP_004166235.1| PREDICTED: 60S ribosomal protein L36-2-like [Cucumis sativ ...
BG_GLEAN_10008396	0.264523	PREDICTED: uncharacterized protein LOC103487230 [Cucumis melo] >gi|659085968|ref|XP_008443700.1| PREDICTED: uncharacterized protein LOC103487230 [Cucumis melo]
BG_GLEAN_10023080	0.264309	PREDICTED: PHD finger protein ALFIN-LIKE 2-like [Cucumis melo]
BG_GLEAN_10001439	0.260924	PREDICTED: cytochrome b5 isoform B-like [Cucumis melo]
BG_GLEAN_10014380	0.260761	PREDICTED: uncharacterized protein LOC103504565 [Cucumis melo]
BG_GLEAN_10014181	0.258488	PREDICTED: 60S ribosomal protein L15-like isoform 1 [Cucumis sativus] >gi|449458363|ref|XP_004146917.1| PREDICTED: 60S ribosomal protein L15-like isoform 2 [Cucumis sativus] >gi|449520285|ref|XP_004167164.1| PREDICTED: 60S ribosomal protein L15-like ...
BG_GLEAN_10015881	0.25766	hypothetical protein CARUB_v10014805mg, partial [Capsella rubella] >gi|482567419|gb|EOA31608.1| hypothetical protein CARUB_v10014805mg, partial [Capsella rubella]
BG_GLEAN_10006787	0.255149	PREDICTED: signal recognition particle receptor subunit alpha homolog [Cucumis melo] >gi|659069991|ref|XP_008452784.1| PREDICTED: signal recognition particle receptor subunit alpha homolog [Cucumis melo]
BG_GLEAN_10027162	0.252404	PREDICTED: alanine aminotransferase 1, mitochondrial [Cucumis melo]
BG_GLEAN_10027194	0.250728	PREDICTED: uncharacterized protein LOC101205671 isoform 1 [Cucumis sativus] >gi|449480510|ref|XP_004155915.1| PREDICTED: uncharacterized LOC101205671 isoform 1 [Cucumis sativus]
BG_GLEAN_10011446	0.24763	PREDICTED: zinc finger protein ZAT10-like [Cucumis melo]
BG_GLEAN_10013823	0.246952	PREDICTED: transcription factor ASG4-like [Cucumis sativus] >gi|449497272|ref|XP_004160358.1| PREDICTED: transcription factor ASG4-like [Cucumis sativus] >gi|700194743|gb|KGN49920.1| hypothetical protein Csa_5G140460 [Cucumis sativus]
BG_GLEAN_10017607	0.246592	Tubulin beta-2 chain [Triticum urartu]
BG_GLEAN_10020629	0.246198	_
BG_GLEAN_10010717	0.2434	PREDICTED: uncharacterized protein LOC103502586 isoform X2 [Cucumis melo]
BG_GLEAN_10002758	0.240452	PREDICTED: protein FMP32, mitochondrial-like isoform X1 [Cucumis melo]
BG_GLEAN_10009947	0.239434	PREDICTED: uncharacterized protein LOC103504045 [Cucumis melo]
BG_GLEAN_10002510	0.238797	PREDICTED: tubulin alpha-3 chain-like [Cucumis melo]
BG_GLEAN_10014941	0.238537	PREDICTED: 60S ribosomal protein L13a-4-like isoform 1 [Cucumis sativus]
BG_GLEAN_10026660	0.238312	PREDICTED: RING finger and CHY zinc finger domain-containing protein 1-like [Cucumis melo]
BG_GLEAN_10019273	0.238122	unnamed protein product [Vitis vinifera]
BG_GLEAN_10003288	0.236361	PREDICTED: photosystem II 10 kDa polypeptide, chloroplastic-like isoform 1 [Cucumis sativus] >gi|449460038|ref|XP_004147753.1| PREDICTED: photosystem II 10 kDa polypeptide, chloroplastic-like isoform 2 [Cucumis sativus] >gi|449502146|ref|XP_004161556 ...
BG_GLEAN_10006635	0.23609	PREDICTED: uncharacterized protein LOC103495506 [Cucumis melo]
BG_GLEAN_10019212	0.234522	PREDICTED: ABSCISIC ACID-INSENSITIVE 5-like protein 6-like [Cucumis sativus] >gi|449495614|ref|XP_004159895.1| PREDICTED: ABSCISIC ACID-INSENSITIVE 5-like protein 6-like [Cucumis sativus] >gi|700188688|gb|KGN43921.1| hypothetical protein Csa_7G073570 ...
BG_GLEAN_10022301	0.23421	PREDICTED: nonsense-mediated mRNA decay protein 2 [Cucumis melo]
BG_GLEAN_10012728	0.230834	PREDICTED: 40S ribosomal protein S5-like [Cucumis melo]
BG_GLEAN_10024473	0.229418	PREDICTED: iron-sulfur cluster assembly protein 1-like [Cucumis melo]
BG_GLEAN_10020669	0.227495	PREDICTED: UBP1-associated protein 2C-like [Cucumis melo]
BG_GLEAN_10026981	0.225486	PREDICTED: 40S ribosomal protein S12-like [Cucumis sativus] >gi|449516371|ref|XP_004165220.1| PREDICTED: 40S ribosomal protein S12-like [Cucumis sativus] >gi|659115588|ref|XP_008457630.1| PREDICTED: 40S ribosomal protein S12-like [Cucumis melo] >gi|7 ...
BG_GLEAN_10011623	0.225372	PREDICTED: remorin [Cucumis melo]
BG_GLEAN_10024518	0.225134	PREDICTED: BTB/POZ and TAZ domain-containing protein 1-like [Cucumis sativus] >gi|449503696|ref|XP_004162131.1| PREDICTED: BTB/POZ and TAZ domain-containing protein 1-like [Cucumis sativus] >gi|700209260|gb|KGN64356.1| Protein binding protein [Cucumi ...
BG_GLEAN_10019394	0.223499	PREDICTED: zinc finger protein ZAT10-like [Cucumis sativus] >gi|449478762|ref|XP_004155412.1| PREDICTED: zinc finger protein ZAT10-like [Cucumis sativus] >gi|700188622|gb|KGN43855.1| hypothetical protein Csa_7G071440 [Cucumis sativus]
BG_GLEAN_10010699	0.222365	PREDICTED: pyruvate dehydrogenase E1 component subunit alpha-1, mitochondrial-like [Cucumis melo]
BG_GLEAN_10011497	0.222117	_
BG_GLEAN_10003059	0.221078	PREDICTED: casein kinase I isoform delta-like [Cucumis melo]
BG_GLEAN_10006251	0.219988	PREDICTED: 40S ribosomal protein S11-3-like [Cucumis sativus] >gi|449471994|ref|XP_004153463.1| PREDICTED: 40S ribosomal protein S11-3-like [Cucumis sativus] >gi|449522568|ref|XP_004168298.1| PREDICTED: 40S ribosomal protein S11-3-like [Cucumis sativ ...
BG_GLEAN_10011244	0.219737	PREDICTED: uncharacterized protein LOC100249003 [Vitis vinifera]
BG_GLEAN_10021148	0.218948	PREDICTED: uncharacterized protein LOC103493864 [Cucumis melo]
BG_GLEAN_10016350	0.216882	PREDICTED: proteasome subunit beta type-2-A [Cucumis melo]
BG_GLEAN_10000995	0.216867	PREDICTED: elongation factor 1-delta-like [Cucumis sativus] >gi|449503686|ref|XP_004162126.1| PREDICTED: elongation factor 1-delta-like [Cucumis sativus] >gi|700209307|gb|KGN64403.1| hypothetical protein Csa_1G050420 [Cucumis sativus]
BG_GLEAN_10016219	0.216494	PREDICTED: uncharacterized protein LOC102622716 [Citrus sinensis] >gi|641859440|gb|KDO78130.1| hypothetical protein CISIN_1g036027mg [Citrus sinensis]
BG_GLEAN_10026586	0.214621	PREDICTED: cyclin-P3-1 [Cucumis melo] >gi|659100964|ref|XP_008451359.1| PREDICTED: cyclin-P3-1 [Cucumis melo]
BG_GLEAN_10019214	0.21458	PREDICTED: 40S ribosomal protein S16-like [Cucumis sativus] >gi|449445892|ref|XP_004140706.1| PREDICTED: 40S ribosomal protein S16-like [Cucumis sativus] >gi|449464500|ref|XP_004149967.1| PREDICTED: 40S ribosomal protein S16-like [Cucumis sativus] >g ...
BG_GLEAN_10026790	0.214547	PREDICTED: uncharacterized protein LOC103492754 [Cucumis melo] >gi|659101198|ref|XP_008451479.1| PREDICTED: uncharacterized protein LOC103492754 [Cucumis melo]
BG_GLEAN_10007310	0.213482	PREDICTED: 40S ribosomal protein S3-3-like [Cucumis sativus] >gi|449488075|ref|XP_004157933.1| PREDICTED: 40S ribosomal protein S3-3-like [Cucumis sativus] >gi|659071409|ref|XP_008459686.1| PREDICTED: 40S ribosomal protein S3-2 [Cucumis melo] >gi|700 ...
BG_GLEAN_10021510	0.21285	PREDICTED: proton pump-interactor 1 isoform X1 [Cucumis melo] >gi|659103063|ref|XP_008452454.1| PREDICTED: proton pump-interactor 1 isoform X2 [Cucumis melo]
BG_GLEAN_10014393	0.212423	_
BG_GLEAN_10027323	0.211862	PREDICTED: 60S acidic ribosomal protein P1-like [Cucumis melo]
BG_GLEAN_10023121	0.211503	PREDICTED: uncharacterized protein LOC103489276 [Cucumis melo]
BG_GLEAN_10024371	0.21047	PREDICTED: GEM-like protein 4 isoform X2 [Cucumis melo]
BG_GLEAN_10023141	0.209991	PREDICTED: uncharacterized protein LOC103489289 [Cucumis melo]
BG_GLEAN_10013227	0.209946	PREDICTED: ninja-family protein AFP3-like [Cucumis sativus]
BG_GLEAN_10010057	0.209216	PREDICTED: protein disulfide-isomerase-like [Cucumis melo] >gi|659133435|ref|XP_008466727.1| PREDICTED: protein disulfide-isomerase-like [Cucumis melo]
BG_GLEAN_10003265	0.209118	PREDICTED: 60S ribosomal protein L27-like [Cucumis melo]
BG_GLEAN_10020832	0.208649	PREDICTED: 60S ribosomal protein L24-like [Cucumis melo]
BG_GLEAN_10018850	0.206762	PREDICTED: allene oxide cyclase 4, chloroplastic-like isoform X3 [Cucumis melo]
BG_GLEAN_10007132	0.204102	PREDICTED: uncharacterized protein LOC103496812 isoform X2 [Cucumis melo]
BG_GLEAN_10026405	0.204035	PREDICTED: uncharacterized protein LOC101208460 isoform 2 [Cucumis sativus] >gi|449443782|ref|XP_004139656.1| PREDICTED: uncharacterized protein LOC101208460 isoform 3 [Cucumis sativus] >gi|449527327|ref|XP_004170663.1| PREDICTED: uncharacterized pro ...
BG_GLEAN_10007784	0.202957	PREDICTED: protein ELF4-LIKE 4-like isoform 1 [Cucumis sativus] >gi|449452552|ref|XP_004144023.1| PREDICTED: protein ELF4-LIKE 4-like isoform 2 [Cucumis sativus] >gi|449529933|ref|XP_004171952.1| PREDICTED: protein ELF4-LIKE 4-like isoform 1 [Cucumis ...
BG_GLEAN_10018912	0.202588	PREDICTED: alpha-soluble NSF attachment protein 2 [Cucumis melo]
BG_GLEAN_10021105	0.202477	PREDICTED: protein LURP-one-related 15-like [Cucumis sativus] >gi|449533365|ref|XP_004173646.1| PREDICTED: protein LURP-one-related 15-like [Cucumis sativus] >gi|700203574|gb|KGN58707.1| hypothetical protein Csa_3G730710 [Cucumis sativus]
BG_GLEAN_10025021	0.20243	PREDICTED: tonoplast dicarboxylate transporter [Cucumis melo] >gi|659127301|ref|XP_008463633.1| PREDICTED: tonoplast dicarboxylate transporter [Cucumis melo]
BG_GLEAN_10021999	0.202174	PREDICTED: protein CUP-SHAPED COTYLEDON 3-like [Cucumis melo]
BG_GLEAN_10018623	0.201232	PREDICTED: probable calcium-binding protein CML48 [Cucumis melo]
BG_GLEAN_10021362	0.200104	PREDICTED: signal peptide peptidase [Cucumis melo] >gi|659132524|ref|XP_008466244.1| PREDICTED: signal peptide peptidase [Cucumis melo]
BG_GLEAN_10001815	0.198671	PREDICTED: calnexin homolog 1-like [Cucumis sativus] >gi|449473880|ref|XP_004154010.1| PREDICTED: calnexin homolog 1-like [Cucumis sativus] >gi|449525840|ref|XP_004169924.1| PREDICTED: calnexin homolog 1-like [Cucumis sativus] >gi|700209348|gb|KGN644 ...
BG_GLEAN_10005669	0.19841	PREDICTED: LOW QUALITY PROTEIN: ethylene-responsive transcription factor 4 [Cucumis melo]
BG_GLEAN_10021097	0.197817	PREDICTED: probable WRKY transcription factor 33-like [Cucumis sativus] >gi|449483573|ref|XP_004156628.1| PREDICTED: probable WRKY transcription factor 33-like [Cucumis sativus] >gi|700203583|gb|KGN58716.1| hypothetical protein Csa_3G730800 [Cucumis ...
BG_GLEAN_10004369	0.197593	PREDICTED: eukaryotic translation initiation factor 4B-like [Cucumis melo]
BG_GLEAN_10009008	0.196285	PREDICTED: probable WRKY transcription factor 11 [Cucumis melo]
BG_GLEAN_10003027	0.195877	PREDICTED: 60S ribosomal protein L28-2-like [Cucumis melo] >gi|659093541|ref|XP_008447585.1| PREDICTED: 60S ribosomal protein L28-2-like [Cucumis melo] >gi|659093543|ref|XP_008447586.1| PREDICTED: 60S ribosomal protein L28-2-like [Cucumis melo]
BG_GLEAN_10007345	0.195463	PREDICTED: uncharacterized protein LOC103496669 [Cucumis melo]
BG_GLEAN_10008537	0.194783	PREDICTED: leucine-rich repeat extensin-like protein 3 [Cucumis melo] >gi|659109970|ref|XP_008454978.1| PREDICTED: leucine-rich repeat extensin-like protein 3 [Cucumis melo]
BG_GLEAN_10016190	0.194352	PREDICTED: protein TIFY 5A [Cucumis melo]
BG_GLEAN_10013917	0.194108	PREDICTED: luminal-binding protein 5 [Cucumis melo]
BG_GLEAN_10026729	0.193872	PREDICTED: 60S ribosomal protein L19-2-like [Cucumis sativus] >gi|449521235|ref|XP_004167635.1| PREDICTED: 60S ribosomal protein L19-2-like [Cucumis sativus]
BG_GLEAN_10021188	0.193558	VACUOLAR-TYPE H+ ATPASE C2 [Arabidopsis thaliana] >gi|224062049|ref|XP_002300729.1| Vacuolar ATP synthase 16 kDa proteolipid subunit 4 family protein [Populus trichocarpa] >gi|566155935|ref|XP_006386190.1| hypothetical protein POPTR_0002s02870g [Popu ...
BG_GLEAN_10016694	0.193414	PREDICTED: prolyl 4-hydroxylase subunit alpha-1-like [Cucumis melo]
BG_GLEAN_10020884	0.192831	PREDICTED: membrane magnesium transporter-like isoform 2 [Cucumis sativus] >gi|449518280|ref|XP_004166170.1| PREDICTED: membrane magnesium transporter-like isoform 2 [Cucumis sativus] >gi|700203843|gb|KGN58976.1| hypothetical protein Csa_3G740190 [Cu ...
BG_GLEAN_10003338	0.192326	PREDICTED: sugar phosphatase YfbT-like [Cucumis sativus] >gi|700198184|gb|KGN53342.1| hypothetical protein Csa_4G048030 [Cucumis sativus]
BG_GLEAN_10025611	0.192288	PREDICTED: oxysterol-binding protein-related protein 3C [Cucumis melo]
BG_GLEAN_10018961	0.192268	PREDICTED: pollen-specific protein SF3-like [Cucumis sativus] >gi|449516649|ref|XP_004165359.1| PREDICTED: pollen-specific protein SF3-like [Cucumis sativus] >gi|659081626|ref|XP_008441430.1| PREDICTED: pollen-specific protein SF3-like [Cucumis melo] ...
BG_GLEAN_10024447	0.191481	PREDICTED: RING-H2 finger protein ATL48-like [Cucumis sativus] >gi|449487774|ref|XP_004157794.1| PREDICTED: RING-H2 finger protein ATL48-like [Cucumis sativus] >gi|700209198|gb|KGN64294.1| hypothetical protein Csa_1G045920 [Cucumis sativus]
BG_GLEAN_10017661	0.19127	PREDICTED: uncharacterized protein At5g01610 [Cucumis melo]
BG_GLEAN_10011639	0.190878	PREDICTED: bax inhibitor 1-like [Cucumis sativus] >gi|449526616|ref|XP_004170309.1| PREDICTED: bax inhibitor 1-like [Cucumis sativus]
BG_GLEAN_10021356	0.189065	PREDICTED: probable protein phosphatase 2C 10 [Cucumis melo]
BG_GLEAN_10026119	0.186802	PREDICTED: pirin-like protein [Cucumis melo]
BG_GLEAN_10005190	0.185766	PREDICTED: kiwellin-like [Cucumis melo]
BG_GLEAN_10007889	0.185683	PREDICTED: cysteine proteinase inhibitor 6-like isoform 2 [Cucumis sativus] >gi|449493534|ref|XP_004159336.1| PREDICTED: cysteine proteinase inhibitor 6-like isoform 2 [Cucumis sativus]
BG_GLEAN_10014693	0.185064	PREDICTED: protein REVEILLE 1-like isoform X1 [Cucumis melo]
BG_GLEAN_10016806	0.184106	PREDICTED: soluble inorganic pyrophosphatase-like [Cucumis sativus] >gi|449522764|ref|XP_004168396.1| PREDICTED: soluble inorganic pyrophosphatase-like [Cucumis sativus]
BG_GLEAN_10019291	0.183633	PREDICTED: anamorsin homolog [Cucumis melo] >gi|659123846|ref|XP_008461872.1| PREDICTED: anamorsin homolog [Cucumis melo]
BG_GLEAN_10014413	0.183539	PREDICTED: nudix hydrolase 17, mitochondrial-like [Cucumis sativus] >gi|659072798|ref|XP_008467102.1| PREDICTED: nudix hydrolase 18, mitochondrial [Cucumis melo]
BG_GLEAN_10011012	0.183355	PREDICTED: transcription factor TGA4 [Cucumis melo]
BG_GLEAN_10013295	0.182523	PREDICTED: uncharacterized protein LOC103503559 [Cucumis melo]
BG_GLEAN_10024752	0.182415	60S ribosomal protein L32A [Hevea brasiliensis] >gi|313586539|gb|ADR71280.1| 60S ribosomal protein L32B [Hevea brasiliensis]
BG_GLEAN_10027209	0.181145	PREDICTED: 40S ribosomal protein S3-3-like [Cucumis sativus] >gi|449521735|ref|XP_004167885.1| PREDICTED: 40S ribosomal protein S3-3-like [Cucumis sativus]
BG_GLEAN_10017238	0.180829	PREDICTED: mitogen-activated protein kinase kinase kinase YODA isoform X1 [Cucumis melo]
BG_GLEAN_10001387	0.180492	PREDICTED: palmitoyl-acyl carrier protein thioesterase, chloroplastic-like [Cucumis melo]
BG_GLEAN_10024723	0.180115	PREDICTED: uncharacterized protein LOC103489359 [Cucumis melo]
BG_GLEAN_10014455	0.179182	PREDICTED: protein BASIC PENTACYSTEINE2-like [Cucumis melo]
BG_GLEAN_10003266	0.17898	PREDICTED: 60S ribosomal protein L27-like [Cucumis sativus] >gi|449519545|ref|XP_004166795.1| PREDICTED: 60S ribosomal protein L27-like [Cucumis sativus] >gi|700198342|gb|KGN53500.1| hypothetical protein Csa_4G062360 [Cucumis sativus]
BG_GLEAN_10021279	0.178257	PREDICTED: probable phosphatase SPBPB21E7.02c isoform X1 [Cucumis melo]
BG_GLEAN_10005676	0.177256	PREDICTED: 60S ribosomal protein L11-1-like [Cucumis sativus] >gi|449508584|ref|XP_004163354.1| PREDICTED: 60S ribosomal protein L11-1-like [Cucumis sativus] >gi|659078439|ref|XP_008439725.1| PREDICTED: 60S ribosomal protein L11-1-like [Cucumis melo] ...
BG_GLEAN_10024931	0.176678	PREDICTED: protein PHLOEM PROTEIN 2-LIKE A9-like [Cucumis melo]
BG_GLEAN_10026894	0.176625	_
BG_GLEAN_10016333	0.176192	PREDICTED: early light-induced protein 1, chloroplastic [Cucumis melo]
BG_GLEAN_10024982	0.1757	PREDICTED: malonyl-CoA decarboxylase, mitochondrial isoform X3 [Cucumis melo]
BG_GLEAN_10017450	0.174888	PREDICTED: cell number regulator 8 [Cucumis melo]
BG_GLEAN_10015510	0.174877	PREDICTED: protein DEHYDRATION-INDUCED 19 homolog 7-like [Cucumis sativus] >gi|449523185|ref|XP_004168605.1| PREDICTED: protein DEHYDRATION-INDUCED 19 homolog 7-like [Cucumis sativus] >gi|700192202|gb|KGN47406.1| hypothetical protein Csa_6G312580 [Cu ...
BG_GLEAN_10007702	0.173403	BnaC03g13350D [Brassica napus]
BG_GLEAN_10007762	0.17333	PREDICTED: putative nuclease HARBI1 [Cucumis melo]
BG_GLEAN_10027255	0.17214	PREDICTED: charged multivesicular body protein 1-like [Cucumis sativus] >gi|449480603|ref|XP_004155942.1| PREDICTED: charged multivesicular body protein 1-like [Cucumis sativus] >gi|659124838|ref|XP_008462374.1| PREDICTED: charged multivesicular body ...
BG_GLEAN_10008874	0.171843	PREDICTED: apolipoprotein D-like [Cucumis melo]
BG_GLEAN_10003743	0.171698	WRKY protein [Cucumis sativus]
BG_GLEAN_10002677	0.171371	PREDICTED: 60S ribosomal protein L13-2-like isoform 1 [Cucumis sativus] >gi|449458305|ref|XP_004146888.1| PREDICTED: 60S ribosomal protein L13-2-like isoform 2 [Cucumis sativus] >gi|449513147|ref|XP_004164245.1| PREDICTED: 60S ribosomal protein L13-2 ...
BG_GLEAN_10012620	0.171206	PREDICTED: cytochrome c oxidase copper chaperone-like isoform 1 [Cucumis sativus] >gi|449431846|ref|XP_004133711.1| PREDICTED: cytochrome c oxidase copper chaperone-like isoform 2 [Cucumis sativus] >gi|449431848|ref|XP_004133712.1| PREDICTED: cytochr ...
BG_GLEAN_10019340	0.170538	PREDICTED: ocs element-binding factor 1 [Cucumis melo]
BG_GLEAN_10022744	0.170196	PREDICTED: uncharacterized protein LOC101231117 [Cucumis sativus] >gi|700197182|gb|KGN52359.1| hypothetical protein Csa_5G628640 [Cucumis sativus]
BG_GLEAN_10000957	0.16998	PREDICTED: universal stress protein MJ0531-like [Cucumis sativus] >gi|449524130|ref|XP_004169076.1| PREDICTED: universal stress protein MJ0531-like [Cucumis sativus] >gi|700197690|gb|KGN52848.1| hypothetical protein Csa_4G003620 [Cucumis sativus]
BG_GLEAN_10003770	0.16969	PREDICTED: adenylate kinase 1, mitochondrial isoform X2 [Cucumis melo]
BG_GLEAN_10012104	0.169054	PREDICTED: mitochondrial phosphate carrier protein 3, mitochondrial isoform X1 [Cucumis melo]
BG_GLEAN_10021673	0.168325	PREDICTED: 4-hydroxyphenylpyruvate dioxygenase [Cucumis melo]
BG_GLEAN_10007556	0.167821	PREDICTED: 60S ribosomal protein L22-2-like [Cucumis sativus] >gi|449485699|ref|XP_004157249.1| PREDICTED: 60S ribosomal protein L22-2-like [Cucumis sativus] >gi|659099495|ref|XP_008450627.1| PREDICTED: 60S ribosomal protein L22-2 [Cucumis melo]
BG_GLEAN_10023101	0.166892	PREDICTED: LOW QUALITY PROTEIN: transcription factor LUX [Cucumis melo]
BG_GLEAN_10020955	0.165388	PREDICTED: uncharacterized protein LOC103486407 [Cucumis melo]
BG_GLEAN_10013754	0.164857	PREDICTED: protein yippee-like At4g27740-like [Cucumis sativus]
BG_GLEAN_10003478	0.164797	PREDICTED: rho GTPase-activating protein 8-like [Cucumis sativus] >gi|449495096|ref|XP_004159733.1| PREDICTED: LOW QUALITY PROTEIN: rho GTPase-activating protein 8-like [Cucumis sativus] >gi|700200492|gb|KGN55625.1| hypothetical protein Csa_3G002450 ...
BG_GLEAN_10027573	0.164759	_
BG_GLEAN_10018408	0.164572	PREDICTED: splicing factor U2AF-associated protein 2 isoform X1 [Cucumis melo]
BG_GLEAN_10002227	0.164301	PREDICTED: uncharacterized protein LOC103483521 isoform X2 [Cucumis melo]
BG_GLEAN_10008904	0.164107	PREDICTED: uncharacterized protein LOC103487382 [Cucumis melo]
BG_GLEAN_10018432	0.163536	PREDICTED: RNA polymerase II transcriptional coactivator KIWI-like [Cucumis sativus]
BG_GLEAN_10023906	0.163104	PREDICTED: ninja-family protein AFP3-like [Cucumis melo]
BG_GLEAN_10021195	0.162871	PREDICTED: WAT1-related protein At1g44800-like [Cucumis melo]
BG_GLEAN_10017355	0.162609	PREDICTED: pyruvate kinase, cytosolic isozyme-like [Cucumis sativus]
BG_GLEAN_10015502	0.16225	PREDICTED: uncharacterized protein LOC103497828 [Cucumis melo]
BG_GLEAN_10026135	0.161563	PREDICTED: syntaxin-51-like [Cucumis melo]
BG_GLEAN_10008944	0.160793	PREDICTED: uncharacterized protein LOC103494271 [Cucumis melo]
BG_GLEAN_10016309	0.160381	PREDICTED: 40S ribosomal protein S15-like [Cucumis sativus] >gi|449504095|ref|XP_004162251.1| PREDICTED: 40S ribosomal protein S15-like [Cucumis sativus]
BG_GLEAN_10020852	0.160217	PREDICTED: UDP-glycosyltransferase 73C1-like [Cucumis melo]
BG_GLEAN_10010748	0.159745	PREDICTED: catalase isozyme 3 [Cucumis melo] >gi|307136144|gb|ADN33988.1| catalase [Cucumis melo subsp. melo]
BG_GLEAN_10026559	0.159532	PREDICTED: sulfate transporter 3.1-like [Cucumis sativus] >gi|700189552|gb|KGN44785.1| hypothetical protein Csa_7G387690 [Cucumis sativus]
BG_GLEAN_10026789	0.159479	PREDICTED: DELLA protein GAI1-like [Cucumis sativus] >gi|700189784|gb|KGN45017.1| hypothetical protein Csa_7G407700 [Cucumis sativus]
BG_GLEAN_10016247	0.159462	PREDICTED: transcription factor GTE11-like [Cucumis sativus] >gi|449523269|ref|XP_004168646.1| PREDICTED: transcription factor GTE11-like [Cucumis sativus]
BG_GLEAN_10002671	0.159315	PREDICTED: glutamate dehydrogenase 2 [Cucumis melo]
BG_GLEAN_10009807	0.158036	PREDICTED: 2-oxoisovalerate dehydrogenase subunit alpha 1, mitochondrial [Cucumis melo]
BG_GLEAN_10023710	0.157932	hypothetical protein EUGRSUZ_H02959 [Eucalyptus grandis]
BG_GLEAN_10012298	0.15746	PREDICTED: calcium-dependent protein kinase-like [Cucumis melo]
BG_GLEAN_10017454	0.156856	PREDICTED: mitochondrial import inner membrane translocase subunit TIM14-1 [Cucumis melo]
BG_GLEAN_10011276	0.15685	hypothetical protein MIMGU_mgv1a015204mg [Erythranthe guttata] >gi|604341013|gb|EYU40398.1| hypothetical protein MIMGU_mgv1a015188mg [Erythranthe guttata]
BG_GLEAN_10000571	0.156233	PREDICTED: nucleoside diphosphate kinase [Cucumis melo]
BG_GLEAN_10015282	0.156225	PREDICTED: uncharacterized protein LOC101220681 [Cucumis sativus] >gi|449518051|ref|XP_004166057.1| PREDICTED: uncharacterized protein LOC101226909 [Cucumis sativus] >gi|700206496|gb|KGN61615.1| hypothetical protein Csa_2G185730 [Cucumis sativus]
BG_GLEAN_10003365	0.155851	PREDICTED: tubby-like F-box protein 7-like [Cucumis sativus] >gi|449483168|ref|XP_004156511.1| PREDICTED: tubby-like F-box protein 7-like [Cucumis sativus] >gi|700198407|gb|KGN53565.1| hypothetical protein Csa_4G082420 [Cucumis sativus]
BG_GLEAN_10004049	0.155564	PREDICTED: transcription factor MYB44-like [Cucumis melo]
BG_GLEAN_10025613	0.15555	PREDICTED: scarecrow-like protein 14 [Cucumis melo]
BG_GLEAN_10013965	0.155401	PREDICTED: uncharacterized protein LOC103482793 [Cucumis melo]
BG_GLEAN_10005564	0.154948	hypothetical protein AMTR_s00130p00113100 [Amborella trichopoda] >gi|548836486|gb|ERM97679.1| hypothetical protein AMTR_s00130p00113100 [Amborella trichopoda]
BG_GLEAN_10013755	0.154881	PREDICTED: protein yippee-like At4g27745-like [Cucumis sativus] >gi|449497379|ref|XP_004160385.1| PREDICTED: protein yippee-like At4g27745-like [Cucumis sativus] >gi|659074470|ref|XP_008437623.1| PREDICTED: protein yippee-like At4g27745 [Cucumis melo ...
BG_GLEAN_10019009	0.154059	PREDICTED: glyceraldehyde-3-phosphate dehydrogenase-like isoform 1 [Cucumis sativus] >gi|700190524|gb|KGN45728.1| hypothetical protein Csa_6G008590 [Cucumis sativus]
BG_GLEAN_10013626	0.153872	_
BG_GLEAN_10013195	0.152189	PREDICTED: putative vesicle-associated membrane protein 726-like [Cucumis sativus] >gi|449524754|ref|XP_004169386.1| PREDICTED: putative vesicle-associated membrane protein 726-like [Cucumis sativus] >gi|700203217|gb|KGN58350.1| hypothetical protein ...
BG_GLEAN_10019926	0.151811	PREDICTED: uncharacterized protein LOC103489685 [Cucumis melo] >gi|659092680|ref|XP_008447169.1| PREDICTED: uncharacterized protein LOC103489685 [Cucumis melo] >gi|659092682|ref|XP_008447170.1| PREDICTED: uncharacterized protein LOC103489685 [Cucumis ...
BG_GLEAN_10018987	0.150349	PREDICTED: mannose-1-phosphate guanylyltransferase 1 [Cucumis melo]
BG_GLEAN_10016105	0.150305	PREDICTED: serine/threonine-protein kinase tricorner-like isoform X2 [Cucumis melo]
BG_GLEAN_10020929	0.150279	PREDICTED: 60S ribosomal protein L4-like [Cucumis sativus] >gi|449519122|ref|XP_004166584.1| PREDICTED: 60S ribosomal protein L4-like [Cucumis sativus] >gi|700203794|gb|KGN58927.1| hypothetical protein Csa_3G736750 [Cucumis sativus]
BG_GLEAN_10014118	0.149999	PREDICTED: probable S-acyltransferase At3g60800-like [Cucumis sativus] >gi|449517477|ref|XP_004165772.1| PREDICTED: probable S-acyltransferase At3g60800-like [Cucumis sativus]
BG_GLEAN_10006157	0.14984	hypothetical protein PRUPE_ppa012939mg [Prunus persica] >gi|462397246|gb|EMJ03045.1| hypothetical protein PRUPE_ppa012939mg [Prunus persica]
BG_GLEAN_10013631	0.149768	PREDICTED: acylpyruvase FAHD1, mitochondrial [Cucumis melo]
BG_GLEAN_10019549	0.149498	PREDICTED: transcription factor GTE7-like [Cucumis sativus] >gi|449511376|ref|XP_004163939.1| PREDICTED: transcription factor GTE7-like [Cucumis sativus] >gi|700198723|gb|KGN53881.1| hypothetical protein Csa_4G179160 [Cucumis sativus]
BG_GLEAN_10020408	0.148576	PREDICTED: uncharacterized protein LOC103486822 [Cucumis melo]
BG_GLEAN_10006134	0.148402	PREDICTED: 5'-methylthioadenosine/S-adenosylhomocysteine nucleosidase 2 [Cucumis melo]
BG_GLEAN_10003716	0.14798	PREDICTED: E3 ubiquitin-protein ligase At1g12760-like [Cucumis melo]
BG_GLEAN_10016492	0.147381	PREDICTED: stem-specific protein TSJT1-like [Cucumis sativus] >gi|449479338|ref|XP_004155573.1| PREDICTED: stem-specific protein TSJT1-like [Cucumis sativus] >gi|700194010|gb|KGN49214.1| hypothetical protein Csa_6G517220 [Cucumis sativus]
BG_GLEAN_10008750	0.147307	PREDICTED: SPX domain-containing protein 1-like [Cucumis sativus] >gi|449512930|ref|XP_004164181.1| PREDICTED: SPX domain-containing protein 1-like [Cucumis sativus] >gi|700210239|gb|KGN65335.1| hypothetical protein Csa_1G338930 [Cucumis sativus]
BG_GLEAN_10013992	0.146961	PREDICTED: ubiquitin-conjugating enzyme E2 5-like [Cucumis sativus] >gi|449524016|ref|XP_004169019.1| PREDICTED: ubiquitin-conjugating enzyme E2 5-like [Cucumis sativus] >gi|659073888|ref|XP_008437307.1| PREDICTED: ubiquitin-conjugating enzyme E2 4-l ...
BG_GLEAN_10019523	0.146736	PREDICTED: tubulin alpha chain-like [Cucumis sativus] >gi|449484396|ref|XP_004156870.1| PREDICTED: tubulin alpha chain-like [Cucumis sativus] >gi|659108853|ref|XP_008454421.1| PREDICTED: tubulin alpha chain [Cucumis melo] >gi|307135957|gb|ADN33817.1| ...
BG_GLEAN_10021499	0.146317	PREDICTED: stromal cell-derived factor 2-like protein-like [Cucumis sativus]
BG_GLEAN_10013601	0.146244	PREDICTED: ubiquitin-conjugating enzyme E2 32-like [Cucumis sativus] >gi|449503860|ref|XP_004162210.1| PREDICTED: ubiquitin-conjugating enzyme E2 32-like [Cucumis sativus] >gi|700202029|gb|KGN57162.1| hypothetical protein Csa_3G166270 [Cucumis sativu ...
BG_GLEAN_10009867	0.145811	PREDICTED: probable ethanolamine kinase isoform X2 [Cucumis melo]
BG_GLEAN_10025037	0.145118	PREDICTED: phosphatidate cytidylyltransferase-like [Cucumis melo] >gi|659118132|ref|XP_008458963.1| PREDICTED: phosphatidate cytidylyltransferase-like [Cucumis melo] >gi|659118134|ref|XP_008458964.1| PREDICTED: phosphatidate cytidylyltransferase-like ...
BG_GLEAN_10019439	0.144988	PREDICTED: fumarate hydratase 1, mitochondrial-like [Cucumis sativus] >gi|449484240|ref|XP_004156827.1| PREDICTED: fumarate hydratase 1, mitochondrial-like [Cucumis sativus] >gi|700197674|gb|KGN52832.1| hypothetical protein Csa_4G001990 [Cucumis sati ...
BG_GLEAN_10016836	0.14455	PREDICTED: G-box-binding factor 1 isoform X1 [Cucumis melo] >gi|659080252|ref|XP_008440692.1| PREDICTED: G-box-binding factor 1 isoform X1 [Cucumis melo]
BG_GLEAN_10027364	0.144344	PREDICTED: CBL-interacting serine/threonine-protein kinase 9-like isoform X1 [Cucumis melo]
BG_GLEAN_10002357	0.143959	PREDICTED: mitochondrial outer membrane protein porin of 34 kDa [Cucumis melo]
BG_GLEAN_10007121	0.143925	PREDICTED: monogalactosyldiacylglycerol synthase 2, chloroplastic [Cucumis melo]
BG_GLEAN_10013215	0.143673	PREDICTED: E3 ubiquitin-protein ligase RNF4-like [Cucumis sativus] >gi|449523007|ref|XP_004168516.1| PREDICTED: E3 ubiquitin-protein ligase RNF4-like [Cucumis sativus]
BG_GLEAN_10014021	0.143535	PREDICTED: 4-coumarate--CoA ligase-like 10-like [Cucumis sativus] >gi|449495827|ref|XP_004159956.1| PREDICTED: 4-coumarate--CoA ligase-like 10-like [Cucumis sativus] >gi|700194933|gb|KGN50110.1| AMP dependent CoA ligase [Cucumis sativus]
BG_GLEAN_10025920	0.142899	PREDICTED: 60S ribosomal protein L23a-like [Cucumis sativus] >gi|449514958|ref|XP_004164525.1| PREDICTED: 60S ribosomal protein L23a-like [Cucumis sativus] >gi|659123382|ref|XP_008461635.1| PREDICTED: 60S ribosomal protein L23a-like [Cucumis melo]
BG_GLEAN_10016460	0.142428	auxin-repressed protein [Citrullus lanatus subsp. vulgaris]
BG_GLEAN_10002121	0.142418	hypothetical protein MTR_1g073770 [Medicago truncatula]
BG_GLEAN_10024288	0.140837	PREDICTED: 40S ribosomal protein S7 [Cucumis melo] >gi|659066734|ref|XP_008458626.1| PREDICTED: 40S ribosomal protein S7 [Cucumis melo]
BG_GLEAN_10006302	0.140094	PREDICTED: acetyl-CoA acetyltransferase, cytosolic 1 [Cucumis melo]
BG_GLEAN_10013769	0.139907	_
BG_GLEAN_10018554	0.139633	PREDICTED: cleft lip and palate transmembrane protein 1 homolog [Cucumis melo]
BG_GLEAN_10021078	0.139169	PREDICTED: proliferation-associated protein 2G4-like [Cucumis melo]
BG_GLEAN_10015993	0.139034	PREDICTED: 40S ribosomal protein S13-like [Cucumis sativus] >gi|449498912|ref|XP_004160669.1| PREDICTED: 40S ribosomal protein S13-like [Cucumis sativus] >gi|659120287|ref|XP_008460113.1| PREDICTED: 40S ribosomal protein S13 [Cucumis melo] >gi|700191 ...
BG_GLEAN_10020707	0.139017	PREDICTED: nudix hydrolase 26, chloroplastic-like [Cucumis sativus]
BG_GLEAN_10016626	0.138997	PREDICTED: scarecrow-like protein 13-like [Cucumis sativus] >gi|449526395|ref|XP_004170199.1| PREDICTED: scarecrow-like protein 13-like [Cucumis sativus] >gi|700193843|gb|KGN49047.1| hypothetical protein Csa_6G511620 [Cucumis sativus]
BG_GLEAN_10001422	0.138747	PREDICTED: uncharacterized protein LOC103483470 [Cucumis melo]
BG_GLEAN_10025117	0.138401	PREDICTED: ABC transporter I family member 20-like [Cucumis sativus] >gi|449518083|ref|XP_004166073.1| PREDICTED: ABC transporter I family member 20-like [Cucumis sativus] >gi|700209927|gb|KGN65023.1| hypothetical protein Csa_1G181360 [Cucumis sativu ...
BG_GLEAN_10019512	0.138368	PREDICTED: telomere repeat-binding factor 1 isoform X4 [Cucumis melo]
BG_GLEAN_10001675	0.137988	PREDICTED: 5'-adenylylsulfate reductase 1, chloroplastic [Cucumis melo] >gi|307136221|gb|ADN34058.1| adenylyl-sulfate reductase [Cucumis melo subsp. melo]
BG_GLEAN_10024148	0.137972	PREDICTED: BTB/POZ and TAZ domain-containing protein 1-like [Cucumis melo]
BG_GLEAN_10017558	0.13791	PREDICTED: uncharacterized protein LOC103490707 isoform X2 [Cucumis melo]
BG_GLEAN_10003203	0.13761	PREDICTED: 26S proteasome non-ATPase regulatory subunit 8 homolog A [Cucumis melo]
BG_GLEAN_10007555	0.136877	PREDICTED: V-type proton ATPase subunit F-like [Cucumis sativus] >gi|449515219|ref|XP_004164647.1| PREDICTED: V-type proton ATPase subunit F-like [Cucumis sativus] >gi|659099150|ref|XP_008450453.1| PREDICTED: V-type proton ATPase subunit F [Cucumis m ...
BG_GLEAN_10011499	0.136667	PREDICTED: vacuolar-processing enzyme-like [Cucumis melo]
BG_GLEAN_10008899	0.135781	PREDICTED: T-complex protein 1 subunit gamma [Cucumis melo]
BG_GLEAN_10014274	0.135424	PREDICTED: ADP-ribosylation factor-like [Cucumis melo]
BG_GLEAN_10017438	0.135196	aquaporin PIP2-1-like [Cucumis sativus] >gi|562745010|gb|AHB33478.1| plasma intrinsic protein 2-2 [Cucumis sativus] >gi|700192943|gb|KGN48147.1| Aquaporin [Cucumis sativus]
BG_GLEAN_10003936	0.134912	PREDICTED: ras-related protein RABA1f-like [Cucumis sativus] >gi|449529820|ref|XP_004171896.1| PREDICTED: ras-related protein RABA1f-like [Cucumis sativus] >gi|700208094|gb|KGN63213.1| hypothetical protein Csa_2G415550 [Cucumis sativus]
BG_GLEAN_10017360	0.133769	PREDICTED: uncharacterized protein LOC103500970, partial [Cucumis melo]
BG_GLEAN_10004308	0.132881	PREDICTED: ubiquitin fusion degradation protein 1 homolog [Cucumis sativus]
BG_GLEAN_10019039	0.132876	PREDICTED: uncharacterized protein LOC103485475 isoform X1 [Cucumis melo]
BG_GLEAN_10017436	0.132839	PREDICTED: aquaporin PIP2-2-like [Cucumis sativus]
BG_GLEAN_10016759	0.132047	PREDICTED: probable salt tolerance-like protein At1g78600-like [Cucumis sativus] >gi|449491387|ref|XP_004158880.1| PREDICTED: probable salt tolerance-like protein At1g78600-like [Cucumis sativus] >gi|700193690|gb|KGN48894.1| hypothetical protein Csa_ ...
BG_GLEAN_10025636	0.131413	PREDICTED: uncharacterized protein LOC101213878 [Cucumis sativus] >gi|449510742|ref|XP_004163747.1| PREDICTED: uncharacterized protein LOC101230280 [Cucumis sativus] >gi|700210664|gb|KGN65760.1| hypothetical protein Csa_1G525310 [Cucumis sativus]
BG_GLEAN_10013018	0.131215	PREDICTED: membrane steroid-binding protein 2 [Cucumis melo]
BG_GLEAN_10016718	0.131098	PREDICTED: proteasome subunit alpha type-7 [Cucumis melo]
BG_GLEAN_10013123	0.130952	PREDICTED: probable glutathione peroxidase 5 [Cucumis melo]
BG_GLEAN_10004921	0.130936	PREDICTED: E3 ubiquitin-protein ligase RMA1H1-like [Cucumis sativus] >gi|700191539|gb|KGN46743.1| hypothetical protein Csa_6G128040 [Cucumis sativus]
BG_GLEAN_10002456	0.130669	PREDICTED: LOW QUALITY PROTEIN: nuclear pore membrane glycoprotein 210-like [Cucumis sativus]
BG_GLEAN_10018353	0.129921	PREDICTED: uncharacterized protein LOC103486117 [Cucumis melo]
BG_GLEAN_10002558	0.129816	PREDICTED: protein MAK16 homolog [Cucumis melo] >gi|659108099|ref|XP_008454018.1| PREDICTED: protein MAK16 homolog [Cucumis melo] >gi|659108101|ref|XP_008454019.1| PREDICTED: protein MAK16 homolog [Cucumis melo]
BG_GLEAN_10001687	0.129613	PREDICTED: aspartic proteinase [Cucumis melo]
BG_GLEAN_10012025	0.129363	PREDICTED: uncharacterized protein LOC103500154 [Cucumis melo]
BG_GLEAN_10025661	0.129314	PREDICTED: uncharacterized protein LOC101211183 [Cucumis sativus] >gi|449470652|ref|XP_004153030.1| PREDICTED: uncharacterized protein LOC101208036 [Cucumis sativus] >gi|449474935|ref|XP_004154325.1| PREDICTED: uncharacterized protein LOC101221508 [C ...
BG_GLEAN_10015834	0.129267	PREDICTED: serine/threonine-protein kinase PBS1 [Cucumis melo]
BG_GLEAN_10021013	0.129227	PREDICTED: uncharacterized protein C167.05-like isoform 2 [Cucumis sativus] >gi|700203689|gb|KGN58822.1| hypothetical protein Csa_3G733270 [Cucumis sativus]
BG_GLEAN_10005306	0.128838	PREDICTED: CAX-interacting protein 4 [Cucumis melo]
BG_GLEAN_10009261	0.12863	PREDICTED: putative calcium-binding protein CML19 [Cucumis melo]
BG_GLEAN_10023850	0.128487	PREDICTED: ribonuclease 3-like [Cucumis sativus] >gi|449478403|ref|XP_004155309.1| PREDICTED: ribonuclease 3-like [Cucumis sativus] >gi|700196744|gb|KGN51921.1| S-like ribonuclease [Cucumis sativus]
BG_GLEAN_10017412	0.127751	PREDICTED: probable receptor-like protein kinase At5g47070-like [Cucumis sativus] >gi|449482453|ref|XP_004156286.1| PREDICTED: probable receptor-like protein kinase At5g47070-like [Cucumis sativus]
BG_GLEAN_10021765	0.127348	PREDICTED: small nuclear ribonucleoprotein Sm D3-like [Cucumis sativus] >gi|659104651|ref|XP_008452950.1| PREDICTED: small nuclear ribonucleoprotein Sm D3-like [Cucumis melo]
BG_GLEAN_10022329	0.127251	PREDICTED: nucleolysin TIAR-like [Cucumis sativus] >gi|449496932|ref|XP_004160266.1| PREDICTED: nucleolysin TIAR-like [Cucumis sativus] >gi|700202813|gb|KGN57946.1| hypothetical protein Csa_3G403980 [Cucumis sativus]
BG_GLEAN_10001984	0.127162	PREDICTED: syntaxin-22 [Cucumis melo]
BG_GLEAN_10010047	0.127118	PREDICTED: chlorophyllide a oxygenase, chloroplastic-like [Cucumis sativus] >gi|449513335|ref|XP_004164299.1| PREDICTED: chlorophyllide a oxygenase, chloroplastic-like [Cucumis sativus] >gi|700192522|gb|KGN47726.1| hypothetical protein Csa_6G385090 [ ...
BG_GLEAN_10005274	0.127078	PREDICTED: transcription factor MYB48-like isoform X2 [Cucumis melo]
BG_GLEAN_10011501	0.126805	PREDICTED: ferrochelatase-2, chloroplastic [Cucumis melo]
BG_GLEAN_10017868	0.126311	PREDICTED: 10 kDa chaperonin-like [Cucumis melo]
BG_GLEAN_10001817	0.126296	PREDICTED: uncharacterized protein LOC103484677 [Cucumis melo] >gi|659067567|ref|XP_008440119.1| PREDICTED: uncharacterized protein LOC103484677 [Cucumis melo]
BG_GLEAN_10002098	0.126265	PREDICTED: putative casein kinase II subunit beta-4-like [Cucumis sativus] >gi|449505605|ref|XP_004162519.1| PREDICTED: putative casein kinase II subunit beta-4-like [Cucumis sativus] >gi|700206308|gb|KGN61427.1| hypothetical protein Csa_2G120930 [Cu ...
BG_GLEAN_10016447	0.126189	PREDICTED: dnaJ homolog subfamily B member 4-like [Cucumis sativus] >gi|449479269|ref|XP_004155554.1| PREDICTED: dnaJ homolog subfamily B member 4-like [Cucumis sativus] >gi|700194051|gb|KGN49255.1| Protein SIS1 [Cucumis sativus]
BG_GLEAN_10025705	0.125839	PREDICTED: E3 ubiquitin-protein ligase RING1-like [Cucumis melo]
BG_GLEAN_10017008	0.125822	PREDICTED: protein PHLOEM PROTEIN 2-LIKE A10-like [Cucumis sativus] >gi|449508544|ref|XP_004163342.1| PREDICTED: protein PHLOEM PROTEIN 2-LIKE A10-like [Cucumis sativus] >gi|700193426|gb|KGN48630.1| hypothetical protein Csa_6G495840 [Cucumis sativus]
BG_GLEAN_10021091	0.125729	PREDICTED: PRA1 family protein B4 [Cucumis melo]
BG_GLEAN_10025922	0.125274	PREDICTED: uncharacterized LOC101203594 [Cucumis sativus]
BG_GLEAN_10024266	0.125048	PREDICTED: uncharacterized protein LOC103496246 [Cucumis melo]
BG_GLEAN_10023661	0.124919	_
BG_GLEAN_10003828	0.124747	PREDICTED: uncharacterized protein LOC103490999 [Cucumis melo]
BG_GLEAN_10014322	0.124723	acid invertase [Lagenaria siceraria]
BG_GLEAN_10021535	0.124594	PREDICTED: ethylene-responsive transcription factor 4 [Cucumis melo]
BG_GLEAN_10027557	0.124506	PREDICTED: 3-phosphoshikimate 1-carboxyvinyltransferase 1, chloroplastic-like [Cucumis sativus] >gi|449480055|ref|XP_004155786.1| PREDICTED: 3-phosphoshikimate 1-carboxyvinyltransferase 1, chloroplastic-like [Cucumis sativus] >gi|700201475|gb|KGN5660 ...
BG_GLEAN_10016881	0.124387	PREDICTED: ethylene-responsive transcription factor ERF060-like [Cucumis sativus] >gi|449496442|ref|XP_004160135.1| PREDICTED: ethylene-responsive transcription factor ERF060-like [Cucumis sativus]
BG_GLEAN_10024235	0.124245	PREDICTED: alpha-1,4-glucan-protein synthase [UDP-forming] 2-like [Cucumis sativus]
BG_GLEAN_10017102	0.124203	PREDICTED: LOW QUALITY PROTEIN: heat shock factor protein HSF24 [Cucumis melo]
BG_GLEAN_10016633	0.124203	PREDICTED: uncharacterized protein LOC101208367 [Cucumis sativus]
BG_GLEAN_10002771	0.123879	PREDICTED: dehydrin DHN1 [Cucumis melo]
BG_GLEAN_10015865	0.123849	PREDICTED: eukaryotic peptide chain release factor subunit 1-3 [Cucumis melo] >gi|659068974|ref|XP_008447544.1| PREDICTED: eukaryotic peptide chain release factor subunit 1-3 [Cucumis melo]
BG_GLEAN_10014599	0.123757	PREDICTED: mitochondrial phosphate carrier protein 3, mitochondrial-like [Cucumis melo]
BG_GLEAN_10025053	0.123384	PREDICTED: uncharacterized protein LOC103498231 [Cucumis melo]
BG_GLEAN_10009073	0.123381	PREDICTED: probable glutathione S-transferase-like [Cucumis sativus] >gi|700208758|gb|KGN63854.1| hypothetical protein Csa_1G024860 [Cucumis sativus]
BG_GLEAN_10025953	0.122994	hypothetical protein VITISV_005903 [Vitis vinifera]
BG_GLEAN_10026659	0.122959	_
BG_GLEAN_10006569	0.122642	PREDICTED: uncharacterized protein LOC103492589 [Cucumis melo] >gi|659069677|ref|XP_008451251.1| PREDICTED: uncharacterized protein LOC103492589 [Cucumis melo]
BG_GLEAN_10024136	0.122619	PREDICTED: transcription factor BTF3 homolog 4-like isoform X1 [Cucumis melo]
BG_GLEAN_10027463	0.122467	PREDICTED: CAAX prenyl protease 1 homolog [Cucumis melo]
BG_GLEAN_10008991	0.122461	PREDICTED: uncharacterized protein LOC103494240 [Cucumis melo] >gi|659107190|ref|XP_008453566.1| PREDICTED: uncharacterized protein LOC103494240 [Cucumis melo]
BG_GLEAN_10007945	0.121796	PREDICTED: uncharacterized protein LOC101218566 isoform 1 [Cucumis sativus] >gi|449462603|ref|XP_004149030.1| PREDICTED: uncharacterized protein LOC101218566 isoform 2 [Cucumis sativus] >gi|449476012|ref|XP_004154615.1| PREDICTED: uncharacterized LOC ...
BG_GLEAN_10007241	0.121765	PREDICTED: mitochondrial import inner membrane translocase subunit TIM17-2-like [Cucumis melo]
BG_GLEAN_10014603	0.121751	PREDICTED: cytochrome b-c1 complex subunit Rieske-4, mitochondrial-like [Cucumis melo]
BG_GLEAN_10019598	0.121433	PREDICTED: uncharacterized protein At5g39570 [Cucumis melo]
BG_GLEAN_10025650	0.121286	PREDICTED: 18.5 kDa class I heat shock protein-like [Cucumis melo]
BG_GLEAN_10015361	0.121112	PREDICTED: LOW QUALITY PROTEIN: uncharacterized LOC101210012 [Cucumis sativus]
BG_GLEAN_10018590	0.120793	PREDICTED: probable RNA polymerase II transcription factor B subunit 1-1 isoform X1 [Cucumis melo]
BG_GLEAN_10008898	0.119951	PREDICTED: eukaryotic translation initiation factor 6-2 [Cucumis melo] >gi|659099527|ref|XP_008450646.1| PREDICTED: eukaryotic translation initiation factor 6-2 [Cucumis melo] >gi|659099529|ref|XP_008450647.1| PREDICTED: eukaryotic translation initia ...
BG_GLEAN_10005320	0.119819	PREDICTED: E3 ubiquitin-protein ligase RING1 [Cucumis melo]
BG_GLEAN_10013978	0.11854	PREDICTED: vesicle transport protein SEC20 [Cucumis melo] >gi|307136426|gb|ADN34233.1| vesicle transport protein SEC20 [Cucumis melo subsp. melo]
BG_GLEAN_10002680	0.117958	PREDICTED: uncharacterized protein LOC103494432 [Cucumis melo]
BG_GLEAN_10012009	0.117888	PREDICTED: THO complex subunit 4D isoform X1 [Cucumis melo]
BG_GLEAN_10000010	0.117681	PREDICTED: 1-aminocyclopropane-1-carboxylate oxidase homolog 1-like [Cucumis sativus] >gi|449521170|ref|XP_004167603.1| PREDICTED: 1-aminocyclopropane-1-carboxylate oxidase homolog 1-like [Cucumis sativus] >gi|700201742|gb|KGN56875.1| hypothetical pr ...
BG_GLEAN_10021808	0.11767	PREDICTED: thaumatin-like protein 1 [Cucumis melo]
BG_GLEAN_10012652	0.117503	PREDICTED: ras-related protein RABA2a-like [Cucumis sativus] >gi|700201129|gb|KGN56262.1| hypothetical protein Csa_3G110590 [Cucumis sativus]
BG_GLEAN_10015580	0.117328	PREDICTED: CBL-interacting serine/threonine-protein kinase 1-like [Cucumis melo]
BG_GLEAN_10021192	0.116982	PREDICTED: UDP-galactose transporter 1-like [Cucumis sativus] >gi|449500709|ref|XP_004161174.1| PREDICTED: UDP-galactose transporter 1-like [Cucumis sativus] >gi|700199414|gb|KGN54572.1| hypothetical protein Csa_4G364030 [Cucumis sativus]
BG_GLEAN_10011730	0.116556	PREDICTED: probable protein phosphatase 2C 76 [Cucumis melo] >gi|659077712|ref|XP_008439343.1| PREDICTED: probable protein phosphatase 2C 76 [Cucumis melo] >gi|659077714|ref|XP_008439344.1| PREDICTED: probable protein phosphatase 2C 76 [Cucumis melo] ...
BG_GLEAN_10007635	0.116152	PREDICTED: LOW QUALITY PROTEIN: sodium/hydrogen exchanger 2 [Cucumis melo]
BG_GLEAN_10010572	0.115899	PREDICTED: uncharacterized protein At2g38710 [Cucumis melo]
BG_GLEAN_10010329	0.115842	PREDICTED: rae1-like protein At1g80670 [Cucumis melo] >gi|659119294|ref|XP_008459579.1| PREDICTED: rae1-like protein At1g80670 [Cucumis melo] >gi|659119296|ref|XP_008459580.1| PREDICTED: rae1-like protein At1g80670 [Cucumis melo]
BG_GLEAN_10018737	0.115611	PREDICTED: vacuolar protein sorting-associated protein 24 homolog 1-like [Cucumis sativus]
BG_GLEAN_10002552	0.115114	PREDICTED: BAG family molecular chaperone regulator 6-like [Cucumis melo]
BG_GLEAN_10014428	0.114957	PREDICTED: vacuolar iron transporter 1-like [Cucumis sativus] >gi|449506867|ref|XP_004162870.1| PREDICTED: vacuolar iron transporter 1-like [Cucumis sativus] >gi|700196284|gb|KGN51461.1| hypothetical protein Csa_5G550240 [Cucumis sativus]
BG_GLEAN_10015504	0.114687	PREDICTED: probable protein phosphatase 2C 73-like [Cucumis sativus] >gi|449522684|ref|XP_004168356.1| PREDICTED: probable protein phosphatase 2C 73-like [Cucumis sativus] >gi|700192211|gb|KGN47415.1| hypothetical protein Csa_6G315640 [Cucumis sativu ...
BG_GLEAN_10011242	0.114623	PREDICTED: rac-like GTP-binding protein RAC1-like [Cucumis sativus] >gi|449521609|ref|XP_004167822.1| PREDICTED: rac-like GTP-binding protein RAC1-like [Cucumis sativus] >gi|659089113|ref|XP_008445333.1| PREDICTED: rac-like GTP-binding protein 5 [Cuc ...
BG_GLEAN_10019046	0.114571	PREDICTED: probable WRKY transcription factor 45-like [Cucumis sativus]
BG_GLEAN_10001436	0.114395	PREDICTED: 60S ribosomal protein L13a-2-like [Cucumis sativus] >gi|449525004|ref|XP_004169511.1| PREDICTED: 60S ribosomal protein L13a-2-like [Cucumis sativus] >gi|659075850|ref|XP_008438365.1| PREDICTED: 60S ribosomal protein L13a-2-like [Cucumis me ...
BG_GLEAN_10014586	0.113699	PREDICTED: tanabin [Cucumis melo]
BG_GLEAN_10007154	0.113617	PREDICTED: SPX domain-containing protein 1 [Cucumis melo]
BG_GLEAN_10020922	0.113006	PREDICTED: 40S ribosomal protein S23-like [Cucumis sativus] >gi|449452122|ref|XP_004143809.1| PREDICTED: 40S ribosomal protein S23-like [Cucumis sativus] >gi|449463681|ref|XP_004149560.1| PREDICTED: 40S ribosomal protein S23-like [Cucumis sativus] >g ...
BG_GLEAN_10006283	0.112751	PREDICTED: ankyrin repeat domain-containing protein 2-like [Cucumis melo]
BG_GLEAN_10006899	0.112729	PREDICTED: serine/threonine-protein phosphatase PP1 [Cucumis melo] >gi|659070242|ref|XP_008454126.1| PREDICTED: serine/threonine-protein phosphatase PP1 [Cucumis melo] >gi|659070244|ref|XP_008454135.1| PREDICTED: serine/threonine-protein phosphatase ...
BG_GLEAN_10001658	0.112156	PREDICTED: tobamovirus multiplication protein 1 [Cucumis melo]
BG_GLEAN_10001710	0.111204	PREDICTED: peroxisome biogenesis protein 19-1-like [Cucumis melo]
BG_GLEAN_10018341	0.111175	PREDICTED: serine/threonine-protein phosphatase PP2A-3 catalytic subunit [Cucumis melo]
BG_GLEAN_10019211	0.110992	PREDICTED: uncharacterized protein LOC101204195 [Cucumis sativus] >gi|449495608|ref|XP_004159893.1| PREDICTED: uncharacterized protein LOC101229677 [Cucumis sativus]
BG_GLEAN_10015411	0.110989	PREDICTED: uncharacterized protein LOC103497914 isoform X1 [Cucumis melo]
BG_GLEAN_10019772	0.110935	PREDICTED: PXMP2/4 family protein 4-like [Cucumis sativus] >gi|449484330|ref|XP_004156853.1| PREDICTED: PXMP2/4 family protein 4-like [Cucumis sativus] >gi|700197620|gb|KGN52778.1| hypothetical protein Csa_4G000970 [Cucumis sativus]
BG_GLEAN_10003639	0.109785	PREDICTED: V-type proton ATPase subunit E [Cucumis melo]
BG_GLEAN_10009644	0.109565	PREDICTED: probable E3 ubiquitin-protein ligase ARI8 [Cucumis melo]
BG_GLEAN_10010471	0.109423	_
BG_GLEAN_10024451	0.109298	PREDICTED: uncharacterized protein LOC103483378 [Cucumis melo]
BG_GLEAN_10003269	0.109202	PREDICTED: uncharacterized protein LOC103493011 [Cucumis melo]
BG_GLEAN_10012020	0.109075	PREDICTED: uncharacterized protein LOC103500158 [Cucumis melo] >gi|659123297|ref|XP_008461590.1| PREDICTED: uncharacterized protein LOC103500158 [Cucumis melo]
BG_GLEAN_10019200	0.108588	PREDICTED: calmodulin-like protein 1-like [Cucumis sativus]
BG_GLEAN_10009327	0.108308	PREDICTED: staphylococcal nuclease domain-containing protein 1 [Cucumis melo] >gi|307135996|gb|ADN33852.1| short-chain dehydrogenase/reductase [Cucumis melo subsp. melo]
BG_GLEAN_10026782	0.108217	hypothetical protein PHAVU_001G225400g [Phaseolus vulgaris] >gi|561036791|gb|ESW35321.1| hypothetical protein PHAVU_001G225400g [Phaseolus vulgaris]
BG_GLEAN_10013831	0.108183	PREDICTED: scarecrow-like protein 8 [Cucumis melo]
BG_GLEAN_10010781	0.107727	PREDICTED: uncharacterized protein LOC103488525 [Cucumis melo]
BG_GLEAN_10009992	0.107635	PREDICTED: probable transcription factor GLK2 [Cucumis melo]
BG_GLEAN_10002830	0.107339	PREDICTED: uncharacterized protein LOC103492936 [Cucumis melo]
BG_GLEAN_10003313	0.107281	PREDICTED: 9-cis-epoxycarotenoid dioxygenase NCED3, chloroplastic-like [Cucumis melo]
BG_GLEAN_10015392	0.106987	PREDICTED: peroxiredoxin-2F, mitochondrial [Cucumis melo]
BG_GLEAN_10002040	0.106943	PREDICTED: uncharacterized protein HI_0488-like [Cucumis sativus] >gi|449513559|ref|XP_004164357.1| PREDICTED: uncharacterized protein HI_0488-like [Cucumis sativus] >gi|700200666|gb|KGN55799.1| 2-deoxyglucose-6-phosphate phosphatase [Cucumis sativus ...
BG_GLEAN_10001593	0.106805	PREDICTED: bifunctional nitrilase/nitrile hydratase NIT4A-like [Cucumis sativus] >gi|700209863|gb|KGN64959.1| hypothetical protein Csa_1G168360 [Cucumis sativus]
BG_GLEAN_10009384	0.106681	PREDICTED: transcription factor bHLH47-like isoform 1 [Cucumis sativus] >gi|449440778|ref|XP_004138161.1| PREDICTED: transcription factor bHLH47-like isoform 2 [Cucumis sativus] >gi|449477266|ref|XP_004154976.1| PREDICTED: transcription factor bHLH47 ...
BG_GLEAN_10001973	0.106626	PREDICTED: ubiquitin-conjugating enzyme E2 7-like [Cucumis sativus] >gi|449528909|ref|XP_004171444.1| PREDICTED: ubiquitin-conjugating enzyme E2 7-like [Cucumis sativus] >gi|659115318|ref|XP_008457496.1| PREDICTED: ubiquitin-conjugating enzyme E2 7 [ ...
BG_GLEAN_10007979	0.106507	PREDICTED: nuclear transcription factor Y subunit A-1-like [Cucumis sativus]
BG_GLEAN_10021540	0.106435	PREDICTED: probable aminotransferase TAT2-like [Cucumis sativus] >gi|449520475|ref|XP_004167259.1| PREDICTED: probable aminotransferase TAT2-like [Cucumis sativus] >gi|700199943|gb|KGN55101.1| hypothetical protein Csa_4G629470 [Cucumis sativus]
BG_GLEAN_10016223	0.106433	PREDICTED: transcription factor bHLH144 [Cucumis melo] >gi|659078304|ref|XP_008439656.1| PREDICTED: transcription factor bHLH144 [Cucumis melo] >gi|659078306|ref|XP_008439657.1| PREDICTED: transcription factor bHLH144 [Cucumis melo]
BG_GLEAN_10005499	0.106353	PREDICTED: tropomyosin [Cucumis melo]
BG_GLEAN_10014357	0.10633	PREDICTED: probable fructose-bisphosphate aldolase 3, chloroplastic [Cucumis melo]
BG_GLEAN_10012106	0.106277	PREDICTED: translocon-associated protein subunit beta-like isoform 1 [Cucumis sativus] >gi|449455916|ref|XP_004145696.1| PREDICTED: translocon-associated protein subunit beta-like isoform 2 [Cucumis sativus] >gi|449492917|ref|XP_004159140.1| PREDICTE ...
BG_GLEAN_10016268	0.106224	PREDICTED: uncharacterized protein LOC103484435 [Cucumis melo]
BG_GLEAN_10010527	0.106162	PREDICTED: carboxypeptidase D-like [Cucumis sativus]
BG_GLEAN_10013751	0.106002	PREDICTED: ATPase family AAA domain-containing protein 1-like [Cucumis melo]
BG_GLEAN_10018796	0.10564	PREDICTED: solute carrier family 25 member 44-like [Cucumis sativus] >gi|449529062|ref|XP_004171520.1| PREDICTED: solute carrier family 25 member 44-like [Cucumis sativus] >gi|700197347|gb|KGN52524.1| hypothetical protein Csa_5G640580 [Cucumis sativu ...
BG_GLEAN_10021386	0.105567	PREDICTED: serine/arginine-rich splicing factor RSZ22-like [Cucumis sativus] >gi|449515555|ref|XP_004164814.1| PREDICTED: serine/arginine-rich splicing factor RSZ22-like [Cucumis sativus] >gi|700205045|gb|KGN60178.1| hypothetical protein Csa_3G881900 ...
BG_GLEAN_10021797	0.105498	PREDICTED: probable nucleoredoxin 2 isoform X1 [Cucumis melo] >gi|659132925|ref|XP_008466459.1| PREDICTED: probable nucleoredoxin 2 isoform X2 [Cucumis melo]
BG_GLEAN_10002173	0.105183	PREDICTED: cyanate hydratase isoform X2 [Cucumis melo]
BG_GLEAN_10007676	0.104835	PREDICTED: probable protein phosphatase 2C 6-like [Cucumis sativus]
BG_GLEAN_10001898	0.104443	PREDICTED: F-box/kelch-repeat protein At2g44130-like [Cucumis sativus] >gi|700198915|gb|KGN54073.1| hypothetical protein Csa_4G280500 [Cucumis sativus]
BG_GLEAN_10016922	0.10444	PREDICTED: putative GEM-like protein 3 [Cucumis melo]
BG_GLEAN_10008854	0.104417	PREDICTED: uncharacterized protein LOC103487347 [Cucumis melo]
BG_GLEAN_10021276	0.104374	PREDICTED: ubiquitin-fold modifier-conjugating enzyme 1-like [Cucumis sativus] >gi|449502817|ref|XP_004161751.1| PREDICTED: ubiquitin-fold modifier-conjugating enzyme 1-like [Cucumis sativus] >gi|659132267|ref|XP_008466109.1| PREDICTED: ubiquitin-fol ...
BG_GLEAN_10026057	0.103969	PREDICTED: E3 ubiquitin-protein ligase At4g11680 isoform X1 [Cucumis melo]
BG_GLEAN_10019070	0.103709	PREDICTED: uncharacterized protein LOC103485439 [Cucumis melo]
BG_GLEAN_10026932	0.102935	PREDICTED: uncharacterized LOC101219783 [Cucumis sativus] >gi|700189944|gb|KGN45177.1| hypothetical protein Csa_7G429630 [Cucumis sativus]
BG_GLEAN_10000696	0.102886	PREDICTED: thaumatin-like protein 1-like [Cucumis sativus] >gi|449501022|ref|XP_004161257.1| PREDICTED: thaumatin-like protein 1-like [Cucumis sativus] >gi|700203876|gb|KGN59009.1| hypothetical protein Csa_3G743950 [Cucumis sativus]
BG_GLEAN_10002838	0.102876	RecName: Full=Malate dehydrogenase, mitochondrial; Flags: Precursor [Citrullus lanatus] >gi|18297|emb|CAA35239.1| unnamed protein product [Citrullus lanatus subsp. vulgaris]
BG_GLEAN_10023226	0.102786	PREDICTED: iron-sulfur assembly protein IscA-like 1, mitochondrial-like isoform 1 [Cucumis sativus] >gi|700197012|gb|KGN52189.1| hypothetical protein Csa_5G614650 [Cucumis sativus]
BG_GLEAN_10011016	0.102733	PREDICTED: inositol-tetrakisphosphate 1-kinase 2 isoform X1 [Cucumis melo]
BG_GLEAN_10017384	0.10242	PREDICTED: aquaporin TIP1-1-like [Cucumis sativus] >gi|700192999|gb|KGN48203.1| hypothetical protein Csa_6G448110 [Cucumis sativus]
BG_GLEAN_10016856	0.102343	_
BG_GLEAN_10002004	0.102075	PREDICTED: transcription factor MYC2-like [Cucumis melo]
BG_GLEAN_10016303	0.10205	PREDICTED: inhibitor of trypsin and hageman factor-like [Cucumis sativus] >gi|700201772|gb|KGN56905.1| hypothetical protein Csa_3G142970 [Cucumis sativus]
BG_GLEAN_10006088	0.101852	PREDICTED: zinc finger CCCH domain-containing protein 19-like [Cucumis sativus]
BG_GLEAN_10010917	0.101617	PREDICTED: TRM112-like protein At1g22270 [Cucumis melo] >gi|659088166|ref|XP_008444835.1| PREDICTED: TRM112-like protein At1g22270 [Cucumis melo]
BG_GLEAN_10021411	0.101524	PREDICTED: uncharacterized protein LOC101222863 [Cucumis sativus] >gi|700205014|gb|KGN60147.1| hypothetical protein Csa_3G881600 [Cucumis sativus]
BG_GLEAN_10017019	0.101458	PREDICTED: adiponectin receptor protein 2-like isoform X1 [Cucumis melo] >gi|659079731|ref|XP_008440412.1| PREDICTED: adiponectin receptor protein 2-like isoform X1 [Cucumis melo] >gi|659079733|ref|XP_008440413.1| PREDICTED: adiponectin receptor prot ...
BG_GLEAN_10001122	0.101345	PREDICTED: peroxidase 2-like [Cucumis sativus]
BG_GLEAN_10003334	0.101305	PREDICTED: uncharacterized protein LOC101220378 [Cucumis sativus]
BG_GLEAN_10023829	0.101211	PREDICTED: protein vip1-like [Cucumis sativus] >gi|449478426|ref|XP_004155315.1| PREDICTED: protein vip1-like [Cucumis sativus] >gi|700196722|gb|KGN51899.1| hypothetical protein Csa_5G604930 [Cucumis sativus]
BG_GLEAN_10003630	0.101111	ethylene responsive transcription factor 1a [Citrullus lanatus subsp. vulgaris]
BG_GLEAN_10021140	0.100842	PREDICTED: ethanolamine-phosphate cytidylyltransferase-like [Cucumis sativus] >gi|700203539|gb|KGN58672.1| hypothetical protein Csa_3G727900 [Cucumis sativus]
BG_GLEAN_10012809	0.100811	PREDICTED: uncharacterized protein LOC103491259 [Cucumis melo]
BG_GLEAN_10018884	0.100666	_
BG_GLEAN_10026703	0.100635	PREDICTED: thiamine pyrophosphokinase 1 isoform X1 [Cucumis melo]
BG_GLEAN_10013174	0.100563	PREDICTED: BI1-like protein [Cucumis melo]
BG_GLEAN_10023494	0.100268	PREDICTED: ethylene-responsive transcription factor RAP2-7-like [Cucumis sativus] >gi|700195298|gb|KGN50475.1| hypothetical protein Csa_5G175970 [Cucumis sativus]
BG_GLEAN_10001444	0.100087	PREDICTED: uncharacterized protein LOC103483490 [Cucumis melo]
BG_GLEAN_10022370	0.0999271	PREDICTED: uncharacterized protein LOC101215158 [Cucumis sativus] >gi|449527063|ref|XP_004170532.1| PREDICTED: uncharacterized LOC101215158 [Cucumis sativus] >gi|700202833|gb|KGN57966.1| hypothetical protein Csa_3G415110 [Cucumis sativus]
BG_GLEAN_10025522	0.0999053	PREDICTED: classical arabinogalactan protein 9 [Cucumis melo]
BG_GLEAN_10015677	0.0998299	PREDICTED: uncharacterized protein LOC101212461 [Cucumis sativus] >gi|700190500|gb|KGN45704.1| hypothetical protein Csa_6G006890 [Cucumis sativus]
BG_GLEAN_10027188	0.0998063	PREDICTED: nucleolysin TIAR-like [Cucumis sativus] >gi|449480481|ref|XP_004155906.1| PREDICTED: nucleolysin TIAR-like [Cucumis sativus] >gi|659124651|ref|XP_008462276.1| PREDICTED: oligouridylate-binding protein 1B-like [Cucumis melo] >gi|700190236|g ...
BG_GLEAN_10004967	0.099452	PREDICTED: zinc finger A20 and AN1 domain-containing stress-associated protein 8-like isoform 1 [Cucumis sativus] >gi|449448740|ref|XP_004142123.1| PREDICTED: zinc finger A20 and AN1 domain-containing stress-associated protein 8-like isoform 2 [Cucum ...
BG_GLEAN_10024254	0.0994101	PREDICTED: H/ACA ribonucleoprotein complex subunit 2-like protein [Cucumis melo]
BG_GLEAN_10027464	0.098942	PREDICTED: protein BPS1, chloroplastic-like [Cucumis melo] >gi|659075184|ref|XP_008438009.1| PREDICTED: protein BPS1, chloroplastic-like [Cucumis melo]
BG_GLEAN_10025562	0.0988788	PREDICTED: ran-binding protein 1 homolog a-like [Cucumis melo] >gi|700210728|gb|KGN65824.1| hypothetical protein Csa_1G532320 [Cucumis sativus]
BG_GLEAN_10002860	0.0988669	PREDICTED: uncharacterized calcium-binding protein At1g02270 isoform X2 [Cucumis melo]
BG_GLEAN_10021277	0.0988596	PREDICTED: phosphoenolpyruvate carboxykinase [ATP] [Cucumis melo]
BG_GLEAN_10002573	0.098842	PREDICTED: uncharacterized protein LOC101213317 [Cucumis sativus] >gi|449484637|ref|XP_004156937.1| PREDICTED: uncharacterized LOC101213317 [Cucumis sativus] >gi|700197899|gb|KGN53057.1| hypothetical protein Csa_4G012530 [Cucumis sativus]
BG_GLEAN_10008861	0.0987769	PREDICTED: eukaryotic translation initiation factor 5A-like [Cucumis sativus] >gi|449519836|ref|XP_004166940.1| PREDICTED: eukaryotic translation initiation factor 5A-like [Cucumis sativus] >gi|700210064|gb|KGN65160.1| hypothetical protein Csa_1G2562 ...
BG_GLEAN_10027165	0.0986972	PREDICTED: uncharacterized protein LOC100855396 [Vitis vinifera]
BG_GLEAN_10004838	0.0986232	PREDICTED: 60S ribosomal protein L10 [Cucumis melo]
BG_GLEAN_10026962	0.0985419	PREDICTED: probable serine incorporator-like [Cucumis sativus] >gi|700189976|gb|KGN45209.1| hypothetical protein Csa_7G431410 [Cucumis sativus]
BG_GLEAN_10010509	0.0985259	PREDICTED: uncharacterized protein LOC103485612 [Cucumis melo]
BG_GLEAN_10020930	0.0985056	PREDICTED: protein REVEILLE 8-like isoform X2 [Cucumis melo]
BG_GLEAN_10019901	0.098417	PREDICTED: probable protein phosphatase 2C 10-like [Cucumis sativus] >gi|449520573|ref|XP_004167308.1| PREDICTED: probable protein phosphatase 2C 10-like [Cucumis sativus] >gi|700198555|gb|KGN53713.1| hypothetical protein Csa_4G109020 [Cucumis sativu ...
BG_GLEAN_10012269	0.0982598	PREDICTED: grpE protein homolog, mitochondrial-like isoform X1 [Cucumis melo]
BG_GLEAN_10025600	0.098218	PREDICTED: glucan endo-1,3-beta-glucosidase [Cucumis melo]
BG_GLEAN_10009808	0.0980265	PREDICTED: ras-related protein RABC1-like isoform 1 [Cucumis sativus] >gi|449458103|ref|XP_004146787.1| PREDICTED: ras-related protein RABC1-like isoform 2 [Cucumis sativus] >gi|449529576|ref|XP_004171774.1| PREDICTED: ras-related protein RABC1-like ...
BG_GLEAN_10021286	0.0980229	PREDICTED: XIAP-associated factor 1 [Cucumis melo] >gi|659132317|ref|XP_008466136.1| PREDICTED: XIAP-associated factor 1 [Cucumis melo]
BG_GLEAN_10015347	0.0977714	PREDICTED: homocysteine S-methyltransferase 3 [Cucumis melo]
BG_GLEAN_10009681	0.0976647	PREDICTED: sodium-coupled neutral amino acid transporter 4-like [Cucumis melo] >gi|659082428|ref|XP_008441835.1| PREDICTED: sodium-coupled neutral amino acid transporter 4-like [Cucumis melo] >gi|659082430|ref|XP_008441836.1| PREDICTED: sodium-couple ...
BG_GLEAN_10004793	0.0975004	PREDICTED: WAT1-related protein At5g64700-like [Cucumis melo]
BG_GLEAN_10007836	0.0971189	PREDICTED: eukaryotic translation initiation factor 3 subunit K [Cucumis melo]
BG_GLEAN_10009178	0.0969559	PREDICTED: ras GTPase-activating protein-binding protein 2 [Cucumis melo]
BG_GLEAN_10023051	0.0969232	PREDICTED: uncharacterized aarF domain-containing protein kinase At5g05200, chloroplastic-like [Cucumis sativus]
BG_GLEAN_10025566	0.0966042	PREDICTED: mitogen-activated protein kinase kinase kinase NPK1 [Cucumis melo]
BG_GLEAN_10027494	0.0964684	PREDICTED: cleavage and polyadenylation specificity factor subunit 5-like [Cucumis sativus] >gi|449480168|ref|XP_004155818.1| PREDICTED: cleavage and polyadenylation specificity factor subunit 5-like [Cucumis sativus] >gi|659075287|ref|XP_008438064.1 ...
BG_GLEAN_10024351	0.0962671	PREDICTED: monoglyceride lipase-like [Cucumis sativus] >gi|449526024|ref|XP_004170015.1| PREDICTED: monoglyceride lipase-like [Cucumis sativus]
BG_GLEAN_10024015	0.0962415	PREDICTED: uncharacterized protein LOC101202917 [Cucumis sativus] >gi|449487254|ref|XP_004157539.1| PREDICTED: uncharacterized protein LOC101231083 [Cucumis sativus]
BG_GLEAN_10005435	0.0960429	PREDICTED: CBS domain-containing protein CBSX3, mitochondrial [Cucumis melo] >gi|659112536|ref|XP_008456268.1| PREDICTED: CBS domain-containing protein CBSX3, mitochondrial [Cucumis melo]
BG_GLEAN_10013969	0.0957076	PREDICTED: G patch domain-containing protein 4 isoform X2 [Cucumis melo]
BG_GLEAN_10021019	0.0956916	PREDICTED: phosphatidylinositol:ceramide inositolphosphotransferase 1-like [Cucumis sativus] >gi|700203681|gb|KGN58814.1| hypothetical protein Csa_3G733190 [Cucumis sativus]
BG_GLEAN_10002661	0.0952241	PREDICTED: ras-related protein RABD2a-like [Cucumis sativus] >gi|449519234|ref|XP_004166640.1| PREDICTED: ras-related protein RABD2a-like [Cucumis sativus] >gi|659107777|ref|XP_008453853.1| PREDICTED: ras-related protein RABD2a-like [Cucumis melo] >g ...
BG_GLEAN_10011385	0.095022	PREDICTED: uncharacterized protein At1g47420, mitochondrial-like [Cucumis sativus] >gi|449496011|ref|XP_004160011.1| PREDICTED: uncharacterized protein At1g47420, mitochondrial-like [Cucumis sativus] >gi|700207418|gb|KGN62537.1| hypothetical protein ...
BG_GLEAN_10021694	0.0949775	PREDICTED: NAC domain-containing protein 21/22-like [Cucumis sativus] >gi|700202988|gb|KGN58121.1| hypothetical protein Csa_3G523580 [Cucumis sativus]
BG_GLEAN_10021143	0.0949388	PREDICTED: chaperone protein dnaJ 10 isoform X2 [Cucumis melo]
BG_GLEAN_10001729	0.0948529	PREDICTED: transcription factor MYB1R1 [Cucumis melo]
BG_GLEAN_10002422	0.094798	PREDICTED: uncharacterized protein LOC103487091 [Cucumis melo]
BG_GLEAN_10021480	0.0947454	PREDICTED: putative protein TPRXL [Cucumis melo] >gi|307136300|gb|ADN34124.1| serine-rich protein [Cucumis melo subsp. melo]
BG_GLEAN_10020900	0.094346	PREDICTED: uncharacterized protein LOC103486480 [Cucumis melo]
BG_GLEAN_10009637	0.0943315	PREDICTED: probable protein phosphatase 2C 33 [Cucumis melo]
BG_GLEAN_10022230	0.0942117	PREDICTED: E3 ubiquitin-protein ligase RMA3-like [Cucumis sativus]
BG_GLEAN_10012654	0.0941149	_
BG_GLEAN_10016454	0.0939269	PREDICTED: uncharacterized protein LOC101231364 [Cucumis sativus]
BG_GLEAN_10024384	0.0938235	PREDICTED: uncharacterized protein LOC103482746 [Cucumis melo]
BG_GLEAN_10016280	0.0938167	PREDICTED: uncharacterized protein LOC101214777 [Cucumis sativus] >gi|449479227|ref|XP_004155541.1| PREDICTED: uncharacterized protein LOC101227724 [Cucumis sativus] >gi|700194104|gb|KGN49308.1| hypothetical protein Csa_6G519600 [Cucumis sativus]
BG_GLEAN_10016802	0.093714	PREDICTED: uncharacterized protein LOC103485065 [Cucumis melo]
BG_GLEAN_10014040	0.0936234	PREDICTED: heat stress transcription factor B-2b-like [Cucumis sativus] >gi|449534034|ref|XP_004173974.1| PREDICTED: heat stress transcription factor B-2b-like [Cucumis sativus] >gi|700194960|gb|KGN50137.1| hypothetical protein Csa_5G155480 [Cucumis ...
BG_GLEAN_10010727	0.0936209	PREDICTED: serine/threonine-protein phosphatase PP2A catalytic subunit-like [Cucumis sativus] >gi|659129694|ref|XP_008464795.1| PREDICTED: serine/threonine-protein phosphatase PP2A catalytic subunit [Cucumis melo] >gi|700192581|gb|KGN47785.1| hypothe ...
BG_GLEAN_10000545	0.0934425	PREDICTED: 26S protease regulatory subunit 8 homolog A [Cucumis melo]
BG_GLEAN_10012593	0.093133	PREDICTED: probable tRNA threonylcarbamoyladenosine biosynthesis protein OSGEP-like [Cucumis sativus] >gi|449483801|ref|XP_004156695.1| PREDICTED: probable tRNA threonylcarbamoyladenosine biosynthesis protein OSGEP-like [Cucumis sativus]
BG_GLEAN_10010006	0.0925186	PREDICTED: uncharacterized protein LOC103488614 [Cucumis melo]
BG_GLEAN_10021397	0.0917852	PREDICTED: zinc finger protein 622 [Cucumis melo]
BG_GLEAN_10016604	0.0917754	PREDICTED: chromoplast-specific carotenoid-associated protein, chromoplast-like [Cucumis sativus] >gi|449524631|ref|XP_004169325.1| PREDICTED: chromoplast-specific carotenoid-associated protein, chromoplast-like [Cucumis sativus] >gi|62899808|sp|Q963 ...
BG_GLEAN_10000812	0.0915948	PREDICTED: NEP1-interacting protein 1-like [Cucumis sativus] >gi|449533956|ref|XP_004173936.1| PREDICTED: NEP1-interacting protein 1-like [Cucumis sativus] >gi|659095315|ref|XP_008448516.1| PREDICTED: NEP1-interacting protein 2-like [Cucumis melo] >g ...
BG_GLEAN_10005582	0.0915769	PREDICTED: uncharacterized protein LOC101212862 [Cucumis sativus]
BG_GLEAN_10007790	0.091569	PREDICTED: 12-oxophytodienoate reductase 3 [Cucumis melo]
BG_GLEAN_10016208	0.0915285	PREDICTED: la-related protein 6A [Cucumis melo]
BG_GLEAN_10002161	0.0914079	PREDICTED: glycolipid transfer protein [Cucumis melo]
BG_GLEAN_10011965	0.0914054	PREDICTED: probable ADP-ribosylation factor GTPase-activating protein AGD11-like [Cucumis sativus] >gi|700202682|gb|KGN57815.1| hypothetical protein Csa_3G316280 [Cucumis sativus]
BG_GLEAN_10011498	0.0913999	PREDICTED: uncharacterized protein LOC103487794 [Cucumis melo] >gi|659087509|ref|XP_008444490.1| PREDICTED: uncharacterized protein LOC103487794 [Cucumis melo] >gi|659087511|ref|XP_008444492.1| PREDICTED: uncharacterized protein LOC103487794 [Cucumis ...
BG_GLEAN_10000159	0.0913883	PREDICTED: mitochondrial import receptor subunit TOM7-1-like [Cucumis melo]
BG_GLEAN_10013469	0.0911973	PREDICTED: clp protease-related protein At4g12060, chloroplastic-like [Cucumis melo]
BG_GLEAN_10022201	0.0908611	PREDICTED: uncharacterized protein LOC103493730 [Cucumis melo]
BG_GLEAN_10016332	0.0908289	PREDICTED: transmembrane emp24 domain-containing protein p24beta3 [Cucumis melo]
BG_GLEAN_10024455	0.0907384	PREDICTED: U-box domain-containing protein 19-like [Cucumis melo]
BG_GLEAN_10010564	0.0906241	PREDICTED: unknown protein DS12 from 2D-PAGE of leaf, chloroplastic [Cucumis melo]
BG_GLEAN_10020212	0.0905356	PREDICTED: glycine-rich RNA-binding protein 10 [Cucumis melo]
BG_GLEAN_10013818	0.0901724	PREDICTED: 60S ribosomal protein L9-like [Cucumis sativus] >gi|449497261|ref|XP_004160355.1| PREDICTED: 60S ribosomal protein L9-like [Cucumis sativus] >gi|700194738|gb|KGN49915.1| hypothetical protein Csa_5G139920 [Cucumis sativus]
BG_GLEAN_10002611	0.0901529	unnamed protein product [Vitis vinifera]
BG_GLEAN_10000987	0.0899737	PREDICTED: adenylate kinase B-like [Cucumis sativus] >gi|449521377|ref|XP_004167706.1| PREDICTED: adenylate kinase B-like [Cucumis sativus] >gi|700209299|gb|KGN64395.1| hypothetical protein Csa_1G050340 [Cucumis sativus]
BG_GLEAN_10003862	0.0899014	PREDICTED: uncharacterized aarF domain-containing protein kinase At1g79600, chloroplastic [Cucumis melo]
BG_GLEAN_10007722	0.0898844	PREDICTED: pollen-specific protein SF21-like [Cucumis sativus]
BG_GLEAN_10002853	0.0898614	PREDICTED: uncharacterized protein LOC101204595 [Cucumis sativus] >gi|700198459|gb|KGN53617.1| hypothetical protein Csa_4G090360 [Cucumis sativus]
BG_GLEAN_10026805	0.0898611	PREDICTED: probable pre-mRNA-splicing factor ATP-dependent RNA helicase [Cucumis melo]
BG_GLEAN_10019904	0.0897501	PREDICTED: uncharacterized protein LOC101213735 [Cucumis sativus] >gi|700198560|gb|KGN53718.1| hypothetical protein Csa_4G110050 [Cucumis sativus]
BG_GLEAN_10010575	0.0896265	PREDICTED: transcription factor DIVARICATA [Cucumis melo]
BG_GLEAN_10013853	0.0896168	PREDICTED: transmembrane protein 120 homolog [Cucumis sativus] >gi|449524416|ref|XP_004169219.1| PREDICTED: transmembrane protein 120 homolog [Cucumis sativus] >gi|700194772|gb|KGN49949.1| hypothetical protein Csa_5G146230 [Cucumis sativus]
BG_GLEAN_10010176	0.0896159	PREDICTED: 40S ribosomal protein SA-like [Cucumis sativus] >gi|700190679|gb|KGN45883.1| hypothetical protein Csa_6G016990 [Cucumis sativus]
BG_GLEAN_10016846	0.0892716	PREDICTED: protein CPR-5-like [Cucumis melo]
BG_GLEAN_10017633	0.0892094	PREDICTED: high mobility group B protein 1-like [Cucumis sativus]
BG_GLEAN_10025488	0.0891197	PREDICTED: probable glucuronoxylan glucuronosyltransferase F8H-like [Cucumis sativus] >gi|700209669|gb|KGN64765.1| hypothetical protein Csa_1G095020 [Cucumis sativus]
BG_GLEAN_10023976	0.089096	PREDICTED: coiled-coil domain-containing protein 130-like [Cucumis melo]
BG_GLEAN_10006175	0.0890194	PREDICTED: FAD-dependent urate hydroxylase-like [Cucumis sativus]
BG_GLEAN_10026927	0.0888344	PREDICTED: citrate synthase, mitochondrial-like [Cucumis sativus] >gi|449524948|ref|XP_004169483.1| PREDICTED: citrate synthase, mitochondrial-like [Cucumis sativus] >gi|700189940|gb|KGN45173.1| hypothetical protein Csa_7G429590 [Cucumis sativus]
BG_GLEAN_10001909	0.0887479	PREDICTED: transmembrane protein 45A [Cucumis melo]
BG_GLEAN_10002912	0.0887458	PREDICTED: probable hydroxyacylglutathione hydrolase 2, chloroplast [Cucumis melo]
BG_GLEAN_10017390	0.0886507	PREDICTED: serine/threonine protein phosphatase 2A 57 kDa regulatory subunit B' beta isoform [Cucumis melo] >gi|659125070|ref|XP_008462495.1| PREDICTED: serine/threonine protein phosphatase 2A 57 kDa regulatory subunit B' beta isoform [Cucumis melo] ...
BG_GLEAN_10021133	0.0885959	PREDICTED: protein LURP-one-related 8-like [Cucumis sativus] >gi|449497151|ref|XP_004160327.1| PREDICTED: protein LURP-one-related 8-like [Cucumis sativus] >gi|700203543|gb|KGN58676.1| hypothetical protein Csa_3G727940 [Cucumis sativus]
BG_GLEAN_10015546	0.0885354	PREDICTED: probable protein phosphatase 2C 42 isoform X2 [Cucumis melo]
BG_GLEAN_10027319	0.0884681	PREDICTED: protein mago nashi homolog [Cucumis melo]
BG_GLEAN_10026385	0.0884559	BTB-POZ and MATH domain 2 [Theobroma cacao] >gi|508702947|gb|EOX94843.1| BTB-POZ and MATH domain 2 [Theobroma cacao]
BG_GLEAN_10008829	0.0883876	PREDICTED: lactation elevated protein 1-like [Cucumis sativus] >gi|700210162|gb|KGN65258.1| hypothetical protein Csa_1G277450 [Cucumis sativus]
BG_GLEAN_10026357	0.0877126	PREDICTED: quinone-oxidoreductase homolog, chloroplastic-like [Cucumis sativus] >gi|449475383|ref|XP_004154434.1| PREDICTED: quinone-oxidoreductase homolog, chloroplastic-like [Cucumis sativus] >gi|700189394|gb|KGN44627.1| hypothetical protein Csa_7G ...
BG_GLEAN_10011312	0.0876249	PREDICTED: gamma carbonic anhydrase 1, mitochondrial-like [Cucumis sativus] >gi|449520036|ref|XP_004167040.1| PREDICTED: gamma carbonic anhydrase 1, mitochondrial-like [Cucumis sativus] >gi|700207497|gb|KGN62616.1| hypothetical protein Csa_2G361800 [ ...
BG_GLEAN_10024586	0.0875536	PREDICTED: uncharacterized protein LOC103486014 [Cucumis melo]
BG_GLEAN_10024280	0.0875472	PREDICTED: ethylene-responsive transcription factor CRF4-like [Cucumis sativus] >gi|449503125|ref|XP_004161846.1| PREDICTED: ethylene-responsive transcription factor CRF4-like [Cucumis sativus] >gi|700209021|gb|KGN64117.1| hypothetical protein Csa_1G ...
BG_GLEAN_10017054	0.0872741	PREDICTED: uncharacterized protein LOC103484824 [Cucumis melo]
BG_GLEAN_10005593	0.087226	PREDICTED: ribose-phosphate pyrophosphokinase 4-like [Cucumis sativus] >gi|659097287|ref|XP_008449542.1| PREDICTED: ribose-phosphate pyrophosphokinase 4 [Cucumis melo] >gi|700192798|gb|KGN48002.1| hypothetical protein Csa_6G423440 [Cucumis sativus]
BG_GLEAN_10012141	0.0871719	PREDICTED: PHD finger protein ALFIN-LIKE 7 [Cucumis melo]
BG_GLEAN_10024138	0.0871486	PREDICTED: uncharacterized protein At4g15970-like [Cucumis melo]
BG_GLEAN_10025591	0.0871382	PREDICTED: nudC domain-containing protein 2 [Cucumis melo]
BG_GLEAN_10011700	0.0869603	PREDICTED: tobamovirus multiplication protein 2A [Cucumis melo]
BG_GLEAN_10009640	0.0868189	PREDICTED: uncharacterized protein LOC101222799 [Cucumis sativus] >gi|449518781|ref|XP_004166414.1| PREDICTED: uncharacterized LOC101222799 [Cucumis sativus] >gi|700190786|gb|KGN45990.1| hypothetical protein Csa_6G041750 [Cucumis sativus]
BG_GLEAN_10017810	0.0864901	PREDICTED: histone-lysine N-methyltransferase, H3 lysine-9 specific SUVH1-like [Cucumis melo]
BG_GLEAN_10010672	0.0863062	PREDICTED: ras-related protein RABF1 [Cucumis melo]
BG_GLEAN_10005885	0.0861982	PREDICTED: probable apyrase 6 [Cucumis melo]
BG_GLEAN_10008779	0.0858132	PREDICTED: probable galactinol--sucrose galactosyltransferase 6 isoform X1 [Cucumis melo]
BG_GLEAN_10006348	0.0856957	PREDICTED: uncharacterized protein At4g28440 [Cucumis melo]
BG_GLEAN_10023320	0.0853512	PREDICTED: probable aquaporin PIP1-4-like isoform 1 [Cucumis sativus] >gi|449463044|ref|XP_004149244.1| PREDICTED: probable aquaporin PIP1-4-like isoform 2 [Cucumis sativus] >gi|700195462|gb|KGN50639.1| hypothetical protein Csa_5G199270 [Cucumis sati ...
BG_GLEAN_10021617	0.0851583	PREDICTED: cytochrome P450 CYP72A219-like [Cucumis melo]
BG_GLEAN_10023202	0.0851388	PREDICTED: calcium-dependent protein kinase 1-like [Cucumis sativus]
BG_GLEAN_10011972	0.0850405	PREDICTED: uncharacterized protein LOC103496817 isoform X1 [Cucumis melo]
BG_GLEAN_10015667	0.0850404	PREDICTED: protein PXR1-like isoform X1 [Cucumis melo]
BG_GLEAN_10006644	0.0850333	PREDICTED: mediator of RNA polymerase II transcription subunit 15-like [Cucumis melo]
BG_GLEAN_10009505	0.0849456	PREDICTED: patellin-3-like [Cucumis melo]
BG_GLEAN_10010898	0.0847245	PREDICTED: pollen-specific protein C13-like [Cucumis sativus] >gi|449508472|ref|XP_004163322.1| PREDICTED: pollen-specific protein C13-like [Cucumis sativus] >gi|700207057|gb|KGN62176.1| hypothetical protein Csa_2G309370 [Cucumis sativus]
BG_GLEAN_10024328	0.0846265	PREDICTED: uncharacterized protein LOC103501908 isoform X2 [Cucumis melo]
BG_GLEAN_10017009	0.084563	PREDICTED: uncharacterized protein LOC103484871 [Cucumis melo]
BG_GLEAN_10024749	0.0845385	eukaryotic translation inititation factor 4E [Citrullus lanatus] >gi|224999215|gb|ACN51301.1| eukaryotic translation inititation factor 4E [Citrullus lanatus]
BG_GLEAN_10017644	0.0844886	PREDICTED: AMP deaminase isoform X1 [Cucumis melo]
BG_GLEAN_10013374	0.084488	PREDICTED: uncharacterized protein LOC101212865 isoform 1 [Cucumis sativus] >gi|449446005|ref|XP_004140762.1| PREDICTED: uncharacterized protein LOC101212865 isoform 2 [Cucumis sativus] >gi|700202275|gb|KGN57408.1| hypothetical protein Csa_3G183910 [ ...
BG_GLEAN_10023193	0.0842877	PREDICTED: ethylene-responsive transcription factor WRI1-like, partial [Cucumis sativus]
BG_GLEAN_10003321	0.0842269	PREDICTED: uncharacterized protein LOC103492971 isoform X2 [Cucumis melo]
BG_GLEAN_10021063	0.0839743	PREDICTED: CTD small phosphatase-like protein 2-like [Cucumis sativus] >gi|449523123|ref|XP_004168574.1| PREDICTED: CTD small phosphatase-like protein 2-like [Cucumis sativus] >gi|700203624|gb|KGN58757.1| hypothetical protein Csa_3G731190 [Cucumis sa ...
BG_GLEAN_10006586	0.0837778	PREDICTED: 60S acidic ribosomal protein P3-2 isoform X1 [Cucumis melo] >gi|659069723|ref|XP_008451475.1| PREDICTED: 60S acidic ribosomal protein P3-2 isoform X2 [Cucumis melo]
BG_GLEAN_10018282	0.0836751	PREDICTED: cyclin-dependent kinase E-1-like [Cucumis sativus]
BG_GLEAN_10015237	0.0834244	PREDICTED: peptide transporter PTR3-A-like [Cucumis sativus] >gi|449498602|ref|XP_004160581.1| PREDICTED: peptide transporter PTR3-A-like [Cucumis sativus] >gi|700206462|gb|KGN61581.1| hypothetical protein Csa_2G172510 [Cucumis sativus]
BG_GLEAN_10007517	0.0832961	PREDICTED: protein DEHYDRATION-INDUCED 19 homolog 3 isoform X3 [Cucumis melo]
BG_GLEAN_10016673	0.0832091	PREDICTED: isocitrate dehydrogenase [NAD] regulatory subunit 1, mitochondrial [Cucumis melo]
BG_GLEAN_10010605	0.083158	PREDICTED: LOW QUALITY PROTEIN: type 1 phosphatases regulator ypi1 [Cucumis melo]
BG_GLEAN_10005415	0.0831553	PREDICTED: CBL-interacting serine/threonine-protein kinase 11 [Cucumis melo]
BG_GLEAN_10006903	0.0831484	PREDICTED: protein RALF-like 33-like [Cucumis sativus] >gi|700205836|gb|KGN60955.1| hypothetical protein Csa_2G031140 [Cucumis sativus]
BG_GLEAN_10010077	0.0830254	_
BG_GLEAN_10011853	0.0829376	PREDICTED: zinc-binding alcohol dehydrogenase domain-containing protein 2 [Cucumis melo]
BG_GLEAN_10003006	0.0827495	PREDICTED: 6-phosphofructokinase 6-like [Cucumis melo]
BG_GLEAN_10008740	0.0827467	nitrate transporter NRT1.4B [Cucumis sativus] >gi|700210225|gb|KGN65321.1| hypothetical protein Csa_1G324370 [Cucumis sativus]
BG_GLEAN_10022753	0.0825828	PREDICTED: ubiquitin-conjugating enzyme E2 variant 1B-like [Cucumis melo] >gi|659129517|ref|XP_008464713.1| PREDICTED: ubiquitin-conjugating enzyme E2 variant 1B-like [Cucumis melo] >gi|659129519|ref|XP_008464714.1| PREDICTED: ubiquitin-conjugating e ...
BG_GLEAN_10025893	0.0825652	PREDICTED: CASP-like protein RCOM_1206790-like [Cucumis sativus]
BG_GLEAN_10006602	0.082376	PREDICTED: 40S ribosomal protein S8-like [Cucumis sativus] >gi|449507060|ref|XP_004162922.1| PREDICTED: 40S ribosomal protein S8-like [Cucumis sativus] >gi|700206025|gb|KGN61144.1| hypothetical protein Csa_2G059750 [Cucumis sativus]
BG_GLEAN_10007438	0.0821987	_
BG_GLEAN_10019148	0.082017	PREDICTED: clustered mitochondria protein isoform X2 [Cucumis melo] >gi|659123678|ref|XP_008461783.1| PREDICTED: clustered mitochondria protein isoform X2 [Cucumis melo] >gi|659123680|ref|XP_008461784.1| PREDICTED: clustered mitochondria protein isof ...
BG_GLEAN_10014061	0.0820035	PREDICTED: uncharacterized protein LOC101206296 [Cucumis sativus] >gi|449519944|ref|XP_004166994.1| PREDICTED: uncharacterized protein LOC101223728 [Cucumis sativus] >gi|700194981|gb|KGN50158.1| hypothetical protein Csa_5G156180 [Cucumis sativus]
BG_GLEAN_10012105	0.0819027	PREDICTED: protein AUXIN SIGNALING F-BOX 2-like [Cucumis melo]
BG_GLEAN_10019763	0.0818388	PREDICTED: 14 kDa zinc-binding protein-like [Cucumis sativus] >gi|449522450|ref|XP_004168239.1| PREDICTED: 14 kDa zinc-binding protein-like [Cucumis sativus] >gi|700204235|gb|KGN59368.1| hypothetical protein Csa_3G814350 [Cucumis sativus]
BG_GLEAN_10027152	0.0818326	PREDICTED: ATP synthase subunit epsilon, mitochondrial-like [Cucumis sativus]
BG_GLEAN_10009302	0.0818187	PREDICTED: ubiquitin-conjugating enzyme E2 27 [Cucumis melo]
BG_GLEAN_10017775	0.0817417	PREDICTED: FH protein interacting protein FIP2-like [Cucumis sativus] >gi|449524607|ref|XP_004169313.1| PREDICTED: FH protein interacting protein FIP2-like [Cucumis sativus]
BG_GLEAN_10012915	0.0817357	PREDICTED: transcription factor SPT20 homolog [Cucumis melo]
BG_GLEAN_10016666	0.0817251	PREDICTED: MLO-like protein 8 [Cucumis melo]
BG_GLEAN_10024766	0.081725	PREDICTED: uncharacterized protein LOC100305604 isoform X1 [Glycine max]
BG_GLEAN_10026262	0.0816435	PREDICTED: uncharacterized protein LOC101217188 [Cucumis sativus] >gi|700207995|gb|KGN63114.1| hypothetical protein Csa_2G403690 [Cucumis sativus]
BG_GLEAN_10017020	0.0813478	PREDICTED: uncharacterized protein LOC101222947 [Cucumis sativus] >gi|449499848|ref|XP_004160933.1| PREDICTED: uncharacterized protein LOC101226371 [Cucumis sativus] >gi|700193417|gb|KGN48621.1| hypothetical protein Csa_6G495750 [Cucumis sativus]
BG_GLEAN_10003366	0.0812325	PREDICTED: tubby-like F-box protein 7-like [Cucumis sativus] >gi|449483168|ref|XP_004156511.1| PREDICTED: tubby-like F-box protein 7-like [Cucumis sativus] >gi|700198407|gb|KGN53565.1| hypothetical protein Csa_4G082420 [Cucumis sativus]
BG_GLEAN_10016380	0.0811789	PREDICTED: long chain acyl-CoA synthetase 7, peroxisomal-like [Cucumis sativus] >gi|700201868|gb|KGN57001.1| hypothetical protein Csa_3G149320 [Cucumis sativus]
BG_GLEAN_10022114	0.0809814	PREDICTED: NADH dehydrogenase [ubiquinone] iron-sulfur protein 7, mitochondrial-like [Cucumis sativus] >gi|449486640|ref|XP_004157354.1| PREDICTED: NADH dehydrogenase [ubiquinone] iron-sulfur protein 7, mitochondrial-like [Cucumis sativus] >gi|700200 ...
BG_GLEAN_10000542	0.0809159	PREDICTED: potassium channel AKT1 isoform X1 [Cucumis melo]
BG_GLEAN_10002851	0.0807197	PREDICTED: oligopeptidase A-like [Cucumis sativus] >gi|449483314|ref|XP_004156553.1| PREDICTED: oligopeptidase A-like [Cucumis sativus]
BG_GLEAN_10027195	0.0804528	PREDICTED: aldehyde dehydrogenase family 7 member B4 [Cucumis melo] >gi|659124682|ref|XP_008462292.1| PREDICTED: aldehyde dehydrogenase family 7 member B4 [Cucumis melo] >gi|659124684|ref|XP_008462293.1| PREDICTED: aldehyde dehydrogenase family 7 mem ...
BG_GLEAN_10016166	0.0803907	PREDICTED: LOW QUALITY PROTEIN: auxin response factor 6 [Cucumis melo]
BG_GLEAN_10018967	0.0799832	PREDICTED: uncharacterized protein LOC101207404 [Cucumis sativus] >gi|449519601|ref|XP_004166823.1| PREDICTED: uncharacterized LOC101207404 [Cucumis sativus] >gi|700190559|gb|KGN45763.1| hypothetical protein Csa_6G009420 [Cucumis sativus]
BG_GLEAN_10003112	0.0799393	PREDICTED: 40S ribosomal protein SA-like isoform X2 [Cucumis melo]
BG_GLEAN_10024763	0.0797508	PREDICTED: phospho-N-acetylmuramoyl-pentapeptide-transferase homolog isoform X1 [Cucumis melo]
BG_GLEAN_10014204	0.0796928	PREDICTED: deSI-like protein At4g17486 isoform X1 [Cucumis melo]
BG_GLEAN_10024216	0.0796409	PREDICTED: glycine-rich RNA-binding protein 2, mitochondrial-like [Cucumis sativus]
BG_GLEAN_10010499	0.0794829	PREDICTED: U6 snRNA-associated Sm-like protein LSm3-like [Cucumis sativus] >gi|659081800|ref|XP_008441520.1| PREDICTED: U6 snRNA-associated Sm-like protein LSm3 [Cucumis melo] >gi|700190941|gb|KGN46145.1| hypothetical protein Csa_6G057110 [Cucumis sa ...
BG_GLEAN_10025363	0.0793565	PREDICTED: trehalose-phosphate phosphatase A-like [Cucumis sativus] >gi|449523956|ref|XP_004168989.1| PREDICTED: trehalose-phosphate phosphatase A-like [Cucumis sativus] >gi|700202135|gb|KGN57268.1| hypothetical protein Csa_3G175690 [Cucumis sativus]
BG_GLEAN_10018768	0.0790073	PREDICTED: cyclic nucleotide-gated ion channel 2-like [Cucumis sativus]
BG_GLEAN_10021077	0.0789826	PREDICTED: phosphoinositide phosphatase SAC8 isoform X2 [Cucumis melo]
BG_GLEAN_10011022	0.0787952	PREDICTED: suppressor protein SRP40-like [Cucumis melo] >gi|659088449|ref|XP_008444987.1| PREDICTED: suppressor protein SRP40-like [Cucumis melo] >gi|659088451|ref|XP_008444988.1| PREDICTED: suppressor protein SRP40-like [Cucumis melo] >gi|659088453| ...
BG_GLEAN_10026156	0.0787779	PREDICTED: dihydrolipoyllysine-residue succinyltransferase component of 2-oxoglutarate dehydrogenase complex 2, mitochondrial-like [Cucumis sativus] >gi|449517675|ref|XP_004165870.1| PREDICTED: dihydrolipoyllysine-residue succinyltransferase componen ...
BG_GLEAN_10002124	0.0786648	PREDICTED: probable cellulose synthase A catalytic subunit 8 [UDP-forming]-like [Cucumis sativus] >gi|700201760|gb|KGN56893.1| hypothetical protein Csa_3G141890 [Cucumis sativus]
BG_GLEAN_10015372	0.0786364	PREDICTED: uncharacterized protein C24B11.05-like [Cucumis sativus]
BG_GLEAN_10020405	0.0786028	PREDICTED: uncharacterized protein LOC101225533 [Cucumis sativus]
BG_GLEAN_10006912	0.0785739	PREDICTED: acyl-CoA-binding domain-containing protein 4-like isoform X1 [Cucumis melo]
BG_GLEAN_10020307	0.0784304	PREDICTED: uncharacterized protein LOC101223695 [Cucumis sativus]
BG_GLEAN_10014580	0.0783701	PREDICTED: uncharacterized protein LOC103503387 [Cucumis melo]
BG_GLEAN_10005365	0.0783372	PREDICTED: uncharacterized protein LOC103502020 isoform X3 [Cucumis melo]
BG_GLEAN_10027281	0.07826	PREDICTED: uncharacterized protein LOC101203806 [Cucumis sativus] >gi|700190348|gb|KGN45581.1| hypothetical protein Csa_7G452360 [Cucumis sativus]
BG_GLEAN_10005150	0.0781332	PREDICTED: aspartic proteinase-like protein 2 [Cucumis melo]
BG_GLEAN_10016493	0.0781042	PREDICTED: clathrin light chain 1-like [Cucumis sativus] >gi|449479331|ref|XP_004155571.1| PREDICTED: clathrin light chain 1-like [Cucumis sativus] >gi|700194009|gb|KGN49213.1| hypothetical protein Csa_6G517210 [Cucumis sativus]
BG_GLEAN_10025993	0.0779925	PREDICTED: metalloendoproteinase 1 [Cucumis melo]
BG_GLEAN_10022171	0.0776011	PREDICTED: LOW QUALITY PROTEIN: fatty-acid-binding protein 2 [Cucumis melo]
BG_GLEAN_10015349	0.0775636	uncharacterized protein LOC100499738 [Glycine max] >gi|255626205|gb|ACU13447.1| unknown [Glycine max] >gi|734414447|gb|KHN37278.1| Proteasome subunit beta type-2-A [Glycine soja]
BG_GLEAN_10019417	0.0774323	PREDICTED: ADP-ribosylation factor-like protein 8A-like [Cucumis sativus] >gi|449525451|ref|XP_004169731.1| PREDICTED: ADP-ribosylation factor-like protein 8A-like [Cucumis sativus] >gi|659110083|ref|XP_008455040.1| PREDICTED: ADP-ribosylation factor ...
BG_GLEAN_10024878	0.077313	PREDICTED: reticuline oxidase-like protein-like [Cucumis sativus] >gi|449488588|ref|XP_004158100.1| PREDICTED: LOW QUALITY PROTEIN: reticuline oxidase-like protein-like [Cucumis sativus]
BG_GLEAN_10011432	0.0772971	PREDICTED: transcription factor MYB44-like [Cucumis sativus] >gi|449482697|ref|XP_004156374.1| PREDICTED: transcription factor MYB44-like [Cucumis sativus] >gi|700207358|gb|KGN62477.1| hypothetical protein Csa_2G355030 [Cucumis sativus]
BG_GLEAN_10008558	0.0772377	PREDICTED: probable E3 ubiquitin ligase SUD1 [Cucumis melo]
BG_GLEAN_10004058	0.0771858	PREDICTED: F-box protein SKIP2 [Cucumis melo]
BG_GLEAN_10007291	0.0768402	PREDICTED: casein kinase I isoform delta-like [Cucumis sativus]
BG_GLEAN_10013427	0.0767936	PREDICTED: LOW QUALITY PROTEIN: uncharacterized protein LOC101219560 [Cucumis sativus]
BG_GLEAN_10007708	0.0767906	PREDICTED: zinc finger CCCH domain-containing protein 49-like [Cucumis sativus]
BG_GLEAN_10007395	0.0766175	PREDICTED: NADH dehydrogenase [ubiquinone] 1 beta subcomplex subunit 7-like isoform 2 [Cucumis sativus] >gi|449445266|ref|XP_004140394.1| PREDICTED: NADH dehydrogenase [ubiquinone] 1 beta subcomplex subunit 7-like isoform 3 [Cucumis sativus] >gi|4494 ...
BG_GLEAN_10002511	0.0764033	PREDICTED: eukaryotic translation initiation factor NCBP [Cucumis melo]
BG_GLEAN_10020904	0.0762287	PREDICTED: probable E3 ubiquitin-protein ligase LOG2-like [Cucumis sativus] >gi|449513666|ref|XP_004164388.1| PREDICTED: probable E3 ubiquitin-protein ligase LOG2-like [Cucumis sativus] >gi|700203822|gb|KGN58955.1| hypothetical protein Csa_3G739010 [ ...
BG_GLEAN_10019593	0.0761609	PREDICTED: cyclic dof factor 2 [Cucumis melo]
BG_GLEAN_10026120	0.0760594	PREDICTED: pirin-like protein [Cucumis melo]
BG_GLEAN_10015374	0.0756941	PREDICTED: vacuole membrane protein 1-like [Cucumis sativus] >gi|449481070|ref|XP_004156073.1| PREDICTED: vacuole membrane protein 1-like [Cucumis sativus] >gi|700192806|gb|KGN48010.1| hypothetical protein Csa_6G424010 [Cucumis sativus]
BG_GLEAN_10024454	0.0756442	PREDICTED: U-box domain-containing protein 19-like [Cucumis melo]
BG_GLEAN_10006845	0.0755538	PREDICTED: transcription factor bHLH149-like [Cucumis melo]
BG_GLEAN_10026709	0.0755449	PREDICTED: probable E3 ubiquitin-protein ligase BAH1-like 1 isoform X1 [Cucumis melo]
BG_GLEAN_10007109	0.0755357	_
BG_GLEAN_10023491	0.075432	PREDICTED: nuclear transcription factor Y subunit B-1-like isoform X3 [Cucumis melo]
BG_GLEAN_10005566	0.0754108	PREDICTED: shaggy-related protein kinase eta isoform X1 [Cucumis melo]
BG_GLEAN_10000871	0.075308	PREDICTED: MACPF domain-containing protein At4g24290-like [Cucumis melo]
BG_GLEAN_10021209	0.0753064	PREDICTED: probable calcium-binding protein CML29 [Cucumis melo]
BG_GLEAN_10012868	0.0752543	PREDICTED: autophagy-related protein 9-like [Cucumis sativus]
BG_GLEAN_10024173	0.0751651	PREDICTED: dof zinc finger protein DOF3.3-like [Cucumis sativus] >gi|700208910|gb|KGN64006.1| DOF domain class transcription factor [Cucumis sativus]
BG_GLEAN_10017358	0.0749876	PREDICTED: 60S ribosomal protein L24 [Cucumis melo]
BG_GLEAN_10011885	0.074836	PREDICTED: transcription factor MYB44-like [Cucumis sativus] >gi|700202364|gb|KGN57497.1| hypothetical protein Csa_3G199590 [Cucumis sativus]
BG_GLEAN_10015908	0.0748293	PREDICTED: uncharacterized protein LOC101210101 [Cucumis sativus] >gi|449487323|ref|XP_004157570.1| PREDICTED: uncharacterized LOC101210101 [Cucumis sativus] >gi|700191142|gb|KGN46346.1| hypothetical protein Csa_6G087750 [Cucumis sativus]
BG_GLEAN_10016046	0.0747753	PREDICTED: CTP synthase-like isoform X1 [Cucumis melo] >gi|659077831|ref|XP_008439410.1| PREDICTED: CTP synthase-like isoform X1 [Cucumis melo]
BG_GLEAN_10020877	0.074745	PREDICTED: uncharacterized protein LOC101215823 [Cucumis sativus] >gi|449501110|ref|XP_004161280.1| PREDICTED: uncharacterized LOC101215823 [Cucumis sativus] >gi|700203856|gb|KGN58989.1| hypothetical protein Csa_3G740810 [Cucumis sativus]
BG_GLEAN_10020708	0.0746481	hypothetical protein PRUPE_ppa010582mg [Prunus persica] >gi|462398020|gb|EMJ03688.1| hypothetical protein PRUPE_ppa010582mg [Prunus persica]
BG_GLEAN_10004926	0.0743764	PREDICTED: uncharacterized protein LOC103490624 [Cucumis melo]
BG_GLEAN_10016260	0.07426	PREDICTED: uncharacterized protein At4g14342-like [Oryza brachyantha]
BG_GLEAN_10016174	0.0742476	PREDICTED: CBL-interacting serine/threonine-protein kinase 23 isoform X1 [Cucumis melo]
BG_GLEAN_10009353	0.074196	PREDICTED: probable LRR receptor-like serine/threonine-protein kinase At1g74360-like [Cucumis sativus]
BG_GLEAN_10007611	0.0741823	PREDICTED: sugar transporter ERD6-like 5 isoform X1 [Cucumis melo]
BG_GLEAN_10011193	0.0741818	PREDICTED: probable CCR4-associated factor 1 homolog 7 [Cucumis melo]
BG_GLEAN_10027400	0.0740031	PREDICTED: calcineurin B-like protein 7-like [Cucumis sativus]
BG_GLEAN_10017314	0.0739921	PREDICTED: uncharacterized protein LOC103500902 [Cucumis melo]
BG_GLEAN_10026832	0.0739554	PREDICTED: autophagy-related protein 8i-like [Cucumis melo]
BG_GLEAN_10024005	0.0738299	PREDICTED: probable pectate lyase 18 [Cucumis melo]
BG_GLEAN_10005205	0.0737845	PREDICTED: uncharacterized protein LOC103501949 [Cucumis melo]
BG_GLEAN_10005570	0.0735963	PREDICTED: transmembrane E3 ubiquitin-protein ligase 1-like isoform X2 [Cucumis melo]
BG_GLEAN_10002801	0.0733693	PREDICTED: probable serine protease EDA2-like [Cucumis sativus] >gi|449499940|ref|XP_004160960.1| PREDICTED: probable serine protease EDA2-like isoform 1 [Cucumis sativus] >gi|700198166|gb|KGN53324.1| hypothetical protein Csa_4G047360 [Cucumis sativu ...
BG_GLEAN_10022188	0.0733197	hypothetical protein CISIN_1g021283mg [Citrus sinensis]
BG_GLEAN_10006625	0.073228	PREDICTED: UPF0047 protein C4A8.02c [Cucumis melo]
BG_GLEAN_10011166	0.0732159	PREDICTED: ATP synthase subunit b', chloroplastic-like [Cucumis sativus] >gi|449499259|ref|XP_004160768.1| PREDICTED: ATP synthase subunit b', chloroplastic-like [Cucumis sativus] >gi|700207841|gb|KGN62960.1| hypothetical protein Csa_2G381850 [Cucumi ...
BG_GLEAN_10011050	0.0731792	PREDICTED: protein PEROXIN-4 [Cucumis melo] >gi|659088530|ref|XP_008445031.1| PREDICTED: protein PEROXIN-4 [Cucumis melo]
BG_GLEAN_10010799	0.0731214	PREDICTED: ankyrin repeat-containing protein At2g01680-like [Cucumis sativus] >gi|700192391|gb|KGN47595.1| hypothetical protein Csa_6G363020 [Cucumis sativus]
BG_GLEAN_10008554	0.0730461	PREDICTED: UDP-glycosyltransferase 73B3-like [Cucumis sativus]
BG_GLEAN_10007777	0.0730454	PREDICTED: uncharacterized membrane protein C776.05-like [Cucumis sativus]
BG_GLEAN_10026755	0.0729606	PREDICTED: protein DEHYDRATION-INDUCED 19 homolog 4-like [Cucumis melo]
BG_GLEAN_10021756	0.0729115	PREDICTED: HMG1/2-like protein-like [Cucumis sativus] >gi|449511984|ref|XP_004164108.1| PREDICTED: HMG1/2-like protein-like isoform 1 [Cucumis sativus] >gi|449511988|ref|XP_004164109.1| PREDICTED: HMG1/2-like protein-like isoform 2 [Cucumis sativus]
BG_GLEAN_10013772	0.0728115	PREDICTED: putative aminoacrylate hydrolase RutD-like [Cucumis sativus]
BG_GLEAN_10010853	0.0727551	PREDICTED: polyamine-modulated factor 1-binding protein 1 [Cucumis melo] >gi|659089294|ref|XP_008445431.1| PREDICTED: polyamine-modulated factor 1-binding protein 1 [Cucumis melo] >gi|659089296|ref|XP_008445432.1| PREDICTED: polyamine-modulated facto ...
BG_GLEAN_10003274	0.0726848	PREDICTED: probable polyamine oxidase 2 [Cucumis melo]
BG_GLEAN_10016089	0.0726314	PREDICTED: uncharacterized protein LOC101206493 [Cucumis sativus]
BG_GLEAN_10017531	0.072535	PREDICTED: hsp70-binding protein 1-like [Cucumis melo]
BG_GLEAN_10008582	0.0724151	PREDICTED: serine/threonine-protein phosphatase PP1 isozyme 2-like isoform X2 [Cucumis melo]
BG_GLEAN_10004940	0.072311	PREDICTED: probable serine/threonine-protein kinase At1g54610 isoform X2 [Cucumis melo]
BG_GLEAN_10024524	0.0722015	PREDICTED: programmed cell death protein 4-like [Cucumis melo] >gi|659067381|ref|XP_008439160.1| PREDICTED: programmed cell death protein 4-like [Cucumis melo] >gi|659067383|ref|XP_008439168.1| PREDICTED: programmed cell death protein 4-like [Cucumis ...
BG_GLEAN_10017556	0.0721829	PREDICTED: glutathione S-transferase U8-like [Cucumis sativus] >gi|700199156|gb|KGN54314.1| hypothetical protein Csa_4G303130 [Cucumis sativus]
BG_GLEAN_10006891	0.072025	PREDICTED: 60S ribosomal protein L18-3 [Cucumis melo]
BG_GLEAN_10002259	0.0719474	PREDICTED: uncharacterized protein LOC103494625 [Cucumis melo]
BG_GLEAN_10020046	0.0719167	PREDICTED: uncharacterized protein LOC103491309 [Cucumis melo]
BG_GLEAN_10002581	0.0718354	PREDICTED: uncharacterized protein LOC103494545 [Cucumis melo] >gi|659108044|ref|XP_008453988.1| PREDICTED: uncharacterized protein LOC103494545 [Cucumis melo] >gi|659108046|ref|XP_008453989.1| PREDICTED: uncharacterized protein LOC103494545 [Cucumis ...
BG_GLEAN_10007553	0.0717157	PREDICTED: uncharacterized LOC101204590 [Cucumis sativus]
BG_GLEAN_10001901	0.0717037	PREDICTED: serine/threonine-protein phosphatase PP2A-2 catalytic subunit [Cucumis melo] >gi|659097772|ref|XP_008449806.1| PREDICTED: serine/threonine-protein phosphatase PP2A-2 catalytic subunit [Cucumis melo] >gi|659097774|ref|XP_008449807.1| PREDIC ...
BG_GLEAN_10016231	0.0716482	PREDICTED: coatomer subunit zeta-1-like [Cucumis melo]
BG_GLEAN_10025786	0.0716207	quinone oxidoreductase-like protein At1g23740, chloroplastic-like [Cucumis sativus] >gi|310747933|dbj|BAJ23911.1| cytosolic alkenal/one oxidoreductase [Cucumis sativus] >gi|700197200|gb|KGN52377.1| hypothetical protein Csa_5G630800 [Cucumis sativus]
BG_GLEAN_10000823	0.0714751	PREDICTED: proteasome subunit alpha type-7-like [Cucumis melo]
BG_GLEAN_10016226	0.0714212	chlorophyll a-b binding protein 21, chloroplastic-like [Glycine max] >gi|506629|gb|AAA50172.1| photosystem II type I chlorophyll a/b-binding protein [Glycine max] >gi|255636158|gb|ACU18421.1| unknown [Glycine max] >gi|734421121|gb|KHN41285.1| Chlorop ...
BG_GLEAN_10023521	0.0713018	PREDICTED: cysteine proteinase inhibitor 12 [Cucumis melo]
BG_GLEAN_10015549	0.0712963	PREDICTED: transcription factor bHLH147-like isoform 1 [Cucumis sativus] >gi|449462140|ref|XP_004148799.1| PREDICTED: transcription factor bHLH147-like isoform 2 [Cucumis sativus] >gi|700192251|gb|KGN47455.1| hypothetical protein Csa_6G327940 [Cucumi ...
BG_GLEAN_10005753	0.0712846	PREDICTED: uncharacterized protein LOC103495210 [Cucumis melo] >gi|700188725|gb|KGN43958.1| hypothetical protein Csa_7G074910 [Cucumis sativus]
BG_GLEAN_10023132	0.0710293	PREDICTED: uncharacterized protein LOC103489287 [Cucumis melo]
BG_GLEAN_10001158	0.0709222	nucleic acid binding protein [Cucumis melo subsp. melo]
BG_GLEAN_10027220	0.0708405	PREDICTED: mitochondrial import inner membrane translocase subunit tim23-like isoform 1 [Cucumis sativus] >gi|449480553|ref|XP_004155928.1| PREDICTED: mitochondrial import inner membrane translocase subunit tim23-like isoform 1 [Cucumis sativus] >gi| ...
BG_GLEAN_10006301	0.0707846	PREDICTED: transmembrane emp24 domain-containing protein p24beta2-like [Cucumis sativus] >gi|700188169|gb|KGN43402.1| hypothetical protein Csa_7G031630 [Cucumis sativus]
BG_GLEAN_10002146	0.0705986	PREDICTED: ethylene-responsive transcription factor 1B [Cucumis melo]
BG_GLEAN_10018771	0.0705765	PREDICTED: membrane-anchored ubiquitin-fold protein 2-like isoform X2 [Cucumis melo] >gi|659118905|ref|XP_008459371.1| PREDICTED: membrane-anchored ubiquitin-fold protein 2-like isoform X2 [Cucumis melo] >gi|659118907|ref|XP_008459372.1| PREDICTED: m ...
BG_GLEAN_10015769	0.0705568	PREDICTED: plasminogen activator inhibitor 1 RNA-binding protein-like [Cucumis melo]
BG_GLEAN_10011612	0.0705355	PREDICTED: uncharacterized protein At4g28440-like [Cucumis sativus] >gi|449519030|ref|XP_004166538.1| PREDICTED: uncharacterized protein At4g28440-like [Cucumis sativus] >gi|659087187|ref|XP_008444318.1| PREDICTED: uncharacterized protein At4g28440 i ...
BG_GLEAN_10010602	0.0705224	PREDICTED: ETHYLENE INSENSITIVE 3-like 1 protein [Cucumis melo] >gi|659113595|ref|XP_008456657.1| PREDICTED: ETHYLENE INSENSITIVE 3-like 1 protein [Cucumis melo]
BG_GLEAN_10019761	0.0705157	PREDICTED: ribosome production factor 1 isoform X1 [Cucumis melo] >gi|659084943|ref|XP_008443156.1| PREDICTED: ribosome production factor 1 isoform X1 [Cucumis melo]
BG_GLEAN_10027442	0.0705097	PREDICTED: mitochondrial substrate carrier family protein B-like [Cucumis sativus] >gi|449480266|ref|XP_004155845.1| PREDICTED: mitochondrial substrate carrier family protein B-like [Cucumis sativus] >gi|700201334|gb|KGN56467.1| hypothetical protein ...
BG_GLEAN_10019160	0.0704903	PREDICTED: protein disulfide-isomerase 5-2 isoform X1 [Cucumis melo]
BG_GLEAN_10002508	0.0704028	PREDICTED: probable glycosyltransferase At5g03795 [Cucumis melo]
BG_GLEAN_10016912	0.0703416	PREDICTED: serine/threonine-protein kinase SAPK1-like [Cucumis sativus] >gi|700193526|gb|KGN48730.1| hypothetical protein Csa_6G499740 [Cucumis sativus]
BG_GLEAN_10016520	0.0703349	PREDICTED: internal alternative NAD(P)H-ubiquinone oxidoreductase A2, mitochondrial-like [Cucumis melo] >gi|659078779|ref|XP_008439903.1| PREDICTED: internal alternative NAD(P)H-ubiquinone oxidoreductase A2, mitochondrial-like [Cucumis melo] >gi|6590 ...
BG_GLEAN_10013856	0.070253	PREDICTED: RING-H2 finger protein ATL79-like [Cucumis melo]
BG_GLEAN_10002419	0.0701663	PREDICTED: protein farnesyltransferase subunit beta [Cucumis melo]
BG_GLEAN_10007928	0.0701099	PREDICTED: ribosome biogenesis regulatory protein homolog [Cucumis sativus] >gi|449476004|ref|XP_004154612.1| PREDICTED: ribosome biogenesis regulatory protein homolog [Cucumis sativus] >gi|700211336|gb|KGN66432.1| hypothetical protein Csa_1G605610 [ ...
BG_GLEAN_10017094	0.0700786	PREDICTED: mitogen-activated protein kinase kinase kinase 3-like [Cucumis melo]
BG_GLEAN_10026719	0.0700148	PREDICTED: 60S ribosomal protein L22-2-like [Cucumis sativus] >gi|449498507|ref|XP_004160556.1| PREDICTED: 60S ribosomal protein L22-2-like [Cucumis sativus] >gi|659101355|ref|XP_008451565.1| PREDICTED: 60S ribosomal protein L22-2 [Cucumis melo] >gi| ...
BG_GLEAN_10005391	0.0698652	PREDICTED: mitoferrin-like [Cucumis melo] >gi|659127694|ref|XP_008463839.1| PREDICTED: mitoferrin-like [Cucumis melo]
BG_GLEAN_10004362	0.0698443	PREDICTED: protein XAP5 CIRCADIAN TIMEKEEPER-like [Cucumis sativus]
BG_GLEAN_10023623	0.0697884	PREDICTED: RPM1-interacting protein 4-like [Cucumis sativus] >gi|449512962|ref|XP_004164190.1| PREDICTED: RPM1-interacting protein 4-like [Cucumis sativus] >gi|700196535|gb|KGN51712.1| hypothetical protein Csa_5G591770 [Cucumis sativus]
BG_GLEAN_10011626	0.0697114	cytochrome b561 [Citrullus lanatus]
BG_GLEAN_10013870	0.0696613	PREDICTED: uncharacterized protein LOC101209462 [Cucumis sativus] >gi|449507210|ref|XP_004162963.1| PREDICTED: uncharacterized LOC101209462 [Cucumis sativus]
BG_GLEAN_10011310	0.069535	PREDICTED: proteasome subunit alpha type-1-B-like [Cucumis melo]
BG_GLEAN_10016537	0.0694863	PREDICTED: uncharacterized protein LOC103484567 [Cucumis melo] >gi|659078832|ref|XP_008439929.1| PREDICTED: uncharacterized protein LOC103484567 [Cucumis melo]
BG_GLEAN_10005073	0.069457	PREDICTED: NAC domain-containing protein 89 [Cucumis melo]
BG_GLEAN_10022344	0.0694461	PREDICTED: tryptophan synthase beta chain 2, chloroplastic-like [Cucumis sativus]
BG_GLEAN_10027621	0.0694123	PREDICTED: RING-H2 finger protein ATL51-like [Cucumis sativus] >gi|449487632|ref|XP_004157723.1| PREDICTED: RING-H2 finger protein ATL51-like [Cucumis sativus] >gi|700201562|gb|KGN56695.1| hypothetical protein Csa_3G129520 [Cucumis sativus]
BG_GLEAN_10002901	0.0692868	PREDICTED: protein NLP8-like [Cucumis sativus] >gi|700197837|gb|KGN52995.1| hypothetical protein Csa_4G010940 [Cucumis sativus]
BG_GLEAN_10007958	0.0691015	PREDICTED: ETHYLENE INSENSITIVE 3-like 3 protein isoform X1 [Cucumis melo]
BG_GLEAN_10021323	0.0690489	PREDICTED: bet1-like protein At1g29060 [Cucumis melo]
BG_GLEAN_10010224	0.0689064	PREDICTED: uncharacterized protein LOC101231406 [Cucumis sativus]
BG_GLEAN_10015687	0.0687751	PREDICTED: selenium-binding protein 2-like [Cucumis sativus] >gi|449495262|ref|XP_004159781.1| PREDICTED: selenium-binding protein 2-like [Cucumis sativus] >gi|700190509|gb|KGN45713.1| hypothetical protein Csa_6G007470 [Cucumis sativus]
BG_GLEAN_10003005	0.0687443	PREDICTED: mitochondrial-processing peptidase subunit alpha-like [Cucumis melo]
BG_GLEAN_10022717	0.0685455	PREDICTED: uncharacterized protein LOC103502522 [Cucumis melo]
BG_GLEAN_10013632	0.068502	PREDICTED: lipoamide acyltransferase component of branched-chain alpha-keto acid dehydrogenase complex, mitochondrial [Cucumis melo]
BG_GLEAN_10009005	0.0684387	PREDICTED: transmembrane protein 230-like [Cucumis melo]
BG_GLEAN_10019127	0.0678609	PREDICTED: uncharacterized protein LOC103500279 [Cucumis melo]
BG_GLEAN_10022280	0.0678443	PREDICTED: probable ADP-ribosylation factor GTPase-activating protein AGD5 isoform X2 [Cucumis melo]
BG_GLEAN_10011413	0.0677135	PREDICTED: serine/threonine-protein kinase tricorner isoform X2 [Cucumis melo]
BG_GLEAN_10026561	0.0676596	PREDICTED: putative leucine-rich repeat-containing protein DDB_G0290503 [Cucumis melo] >gi|659100862|ref|XP_008451307.1| PREDICTED: putative leucine-rich repeat-containing protein DDB_G0290503 [Cucumis melo] >gi|659100864|ref|XP_008451308.1| PREDICTE ...
BG_GLEAN_10016883	0.0676358	PREDICTED: lipoxygenase homology domain-containing protein 1 isoform X1 [Cucumis melo]
BG_GLEAN_10022208	0.0676221	PREDICTED: eukaryotic translation initiation factor isoform 4G-1-like [Cucumis melo]
BG_GLEAN_10009965	0.0676128	PREDICTED: small RNA degrading nuclease 5 [Cucumis melo]
BG_GLEAN_10008942	0.0675858	PREDICTED: mitochondrial outer membrane protein porin 4 [Cucumis melo] >gi|659107318|ref|XP_008453612.1| PREDICTED: mitochondrial outer membrane protein porin 4 [Cucumis melo] >gi|659107320|ref|XP_008453613.1| PREDICTED: mitochondrial outer membrane ...
BG_GLEAN_10004864	0.067525	PREDICTED: DDT domain-containing protein DDB_G0282237 isoform X3 [Cucumis melo]
BG_GLEAN_10021334	0.0674898	PREDICTED: SKI/DACH domain-containing protein 1 [Cucumis melo]
BG_GLEAN_10003354	0.0674892	PREDICTED: mitogen-activated protein kinase 19-like [Cucumis sativus]
BG_GLEAN_10024364	0.0672823	PREDICTED: probable succinyl-CoA ligase [ADP-forming] subunit alpha, mitochondrial [Cucumis melo]
BG_GLEAN_10002615	0.0672576	PREDICTED: mitochondrial import receptor subunit TOM40-1-like [Cucumis melo]
BG_GLEAN_10002590	0.0671827	PREDICTED: eukaryotic translation initiation factor 3 subunit H-like [Cucumis sativus] >gi|449521699|ref|XP_004167867.1| PREDICTED: eukaryotic translation initiation factor 3 subunit H-like [Cucumis sativus] >gi|700197922|gb|KGN53080.1| hypothetical ...
BG_GLEAN_10021523	0.0671803	PREDICTED: probable galactinol--sucrose galactosyltransferase 1 isoform X4 [Cucumis melo]
BG_GLEAN_10023236	0.0671417	PREDICTED: alkaline/neutral invertase CINV1 [Cucumis melo]
BG_GLEAN_10014165	0.0671188	PREDICTED: vesicle-associated protein 1-2 [Cucumis melo]
BG_GLEAN_10016826	0.0670705	PREDICTED: U1 small nuclear ribonucleoprotein 70 kDa [Cucumis melo]
BG_GLEAN_10008788	0.0670181	PREDICTED: putative clathrin assembly protein At5g35200-like [Cucumis sativus] >gi|449526473|ref|XP_004170238.1| PREDICTED: putative clathrin assembly protein At5g35200-like [Cucumis sativus] >gi|700210019|gb|KGN65115.1| hypothetical protein Csa_1G22 ...
BG_GLEAN_10016048	0.0669523	PREDICTED: actin-related protein 2/3 complex subunit 2-like [Cucumis sativus] >gi|700194346|gb|KGN49550.1| hypothetical protein Csa_6G538790 [Cucumis sativus]
BG_GLEAN_10010516	0.0669511	PREDICTED: protein S-acyltransferase 8-like [Cucumis melo]
BG_GLEAN_10020742	0.0669344	PREDICTED: momilactone A synthase-like [Cucumis sativus] >gi|449515873|ref|XP_004164972.1| PREDICTED: momilactone A synthase-like [Cucumis sativus]
BG_GLEAN_10014291	0.0669239	PREDICTED: 60S ribosomal protein L7a-like [Cucumis sativus] >gi|449506496|ref|XP_004162766.1| PREDICTED: 60S ribosomal protein L7a-like [Cucumis sativus] >gi|700195215|gb|KGN50392.1| hypothetical protein Csa_5G171740 [Cucumis sativus]
BG_GLEAN_10011502	0.0669202	PREDICTED: uncharacterized protein LOC101216803 [Cucumis sativus] >gi|449494409|ref|XP_004159539.1| PREDICTED: uncharacterized LOC101216803 [Cucumis sativus] >gi|700207279|gb|KGN62398.1| hypothetical protein Csa_2G351790 [Cucumis sativus]
BG_GLEAN_10008642	0.0668535	PREDICTED: uncharacterized protein LOC101209122 isoform 1 [Cucumis sativus] >gi|449519503|ref|XP_004166774.1| PREDICTED: uncharacterized protein LOC101228947 isoform 1 [Cucumis sativus]
BG_GLEAN_10016020	0.0667789	PREDICTED: phospholipase D beta 2-like [Cucumis melo] >gi|659120357|ref|XP_008460152.1| PREDICTED: phospholipase D beta 2-like [Cucumis melo] >gi|659120359|ref|XP_008460153.1| PREDICTED: phospholipase D beta 2-like [Cucumis melo]
BG_GLEAN_10005016	0.0667355	PREDICTED: crt homolog 3 [Cucumis melo]
BG_GLEAN_10018553	0.0666645	PREDICTED: glucose-6-phosphate 1-dehydrogenase 1, chloroplastic-like [Cucumis melo]
BG_GLEAN_10022168	0.0666023	PREDICTED: copper-transporting ATPase PAA2, chloroplastic [Cucumis melo]
BG_GLEAN_10023231	0.0664664	PREDICTED: R3H domain-containing protein 2-like [Cucumis melo] >gi|659091850|ref|XP_008446765.1| PREDICTED: R3H domain-containing protein 2-like [Cucumis melo]
BG_GLEAN_10018791	0.066434	PREDICTED: eukaryotic translation initiation factor 3 subunit M [Cucumis melo]
BG_GLEAN_10012803	0.0663714	PREDICTED: 2-methyl-6-phytyl-1,4-hydroquinone methyltransferase, chloroplastic [Cucumis melo]
BG_GLEAN_10003280	0.0663154	PREDICTED: LOW QUALITY PROTEIN: regulatory protein NPR3-like [Cucumis melo]
BG_GLEAN_10006200	0.0662992	PREDICTED: coiled-coil domain-containing protein 124 [Cucumis melo]
BG_GLEAN_10002513	0.0660943	_
BG_GLEAN_10007274	0.0659861	PREDICTED: uncharacterized protein LOC101203477 [Cucumis sativus] >gi|449488017|ref|XP_004157915.1| PREDICTED: uncharacterized LOC101203477 [Cucumis sativus] >gi|700205428|gb|KGN60547.1| hypothetical protein Csa_2G000550 [Cucumis sativus]
BG_GLEAN_10006381	0.0657306	PREDICTED: uncharacterized protein LOC101203089 [Cucumis sativus] >gi|449493141|ref|XP_004159204.1| PREDICTED: uncharacterized LOC101203089 [Cucumis sativus] >gi|700188268|gb|KGN43501.1| hypothetical protein Csa_7G041950 [Cucumis sativus]
BG_GLEAN_10021642	0.0655559	PREDICTED: GATA zinc finger domain-containing protein 11-like [Cucumis melo]
BG_GLEAN_10015901	0.0655049	PREDICTED: E3 ubiquitin-protein ligase SINAT3-like [Cucumis sativus] >gi|700191152|gb|KGN46356.1| hypothetical protein Csa_6G087840 [Cucumis sativus]
BG_GLEAN_10007982	0.0654667	PREDICTED: sulfite reductase [ferredoxin], chloroplastic [Cucumis melo]
BG_GLEAN_10017510	0.0654412	PREDICTED: putative E3 ubiquitin-protein ligase XBAT31-like [Cucumis sativus] >gi|700199086|gb|KGN54244.1| hypothetical protein Csa_4G295480 [Cucumis sativus]
BG_GLEAN_10023825	0.0654137	PREDICTED: UDP-galactose/UDP-glucose transporter 3 [Cucumis melo]
BG_GLEAN_10001902	0.0654091	PREDICTED: DEAD-box ATP-dependent RNA helicase 37-like [Cucumis sativus]
BG_GLEAN_10000784	0.0653352	PREDICTED: F-box protein At2g02240-like [Cucumis sativus] >gi|449477769|ref|XP_004155117.1| PREDICTED: F-box protein At2g02240-like [Cucumis sativus] >gi|700206231|gb|KGN61350.1| hypothetical protein Csa_2G094900 [Cucumis sativus]
BG_GLEAN_10019277	0.0653262	PREDICTED: uncharacterized protein LOC101221951 [Cucumis sativus] >gi|449527189|ref|XP_004170595.1| PREDICTED: uncharacterized protein LOC101228443 [Cucumis sativus] >gi|700203379|gb|KGN58512.1| hypothetical protein Csa_3G653440 [Cucumis sativus]
BG_GLEAN_10004021	0.0651997	PREDICTED: peroxisome biogenesis protein 22 [Cucumis melo]
BG_GLEAN_10007089	0.0651869	PREDICTED: uncharacterized protein LOC101212304 [Cucumis sativus] >gi|449493661|ref|XP_004159399.1| PREDICTED: uncharacterized protein LOC101226973 [Cucumis sativus] >gi|700205620|gb|KGN60739.1| hypothetical protein Csa_2G009280 [Cucumis sativus]
BG_GLEAN_10006211	0.0651775	PREDICTED: expansin-like A2 [Cucumis melo]
BG_GLEAN_10026621	0.0650537	PREDICTED: LOW QUALITY PROTEIN: LEC14B protein [Cucumis melo]
BG_GLEAN_10006892	0.0650328	PREDICTED: 26S protease regulatory subunit 6A homolog isoform X1 [Cucumis melo]
BG_GLEAN_10023739	0.0650225	PREDICTED: putative mediator of RNA polymerase II transcription subunit 19 [Cucumis melo] >gi|307135973|gb|ADN33832.1| hypothetical protein [Cucumis melo subsp. melo]
BG_GLEAN_10017926	0.0650215	PREDICTED: uncharacterized protein LOC101204957 [Cucumis sativus]
BG_GLEAN_10017724	0.0648626	PREDICTED: RING finger and transmembrane domain-containing protein 2-like [Cucumis sativus] >gi|449502691|ref|XP_004161715.1| PREDICTED: RING finger and transmembrane domain-containing protein 2-like [Cucumis sativus] >gi|700199316|gb|KGN54474.1| hyp ...
BG_GLEAN_10013741	0.064862	PREDICTED: uncharacterized protein LOC103483008 [Cucumis melo]
BG_GLEAN_10002495	0.0645697	PREDICTED: syntaxin-132 [Cucumis melo]
BG_GLEAN_10023452	0.0645697	PREDICTED: phytochrome-associated serine/threonine-protein phosphatase-like [Cucumis sativus] >gi|449517066|ref|XP_004165567.1| PREDICTED: phytochrome-associated serine/threonine-protein phosphatase-like [Cucumis sativus] >gi|659090233|ref|XP_0084459 ...
BG_GLEAN_10001357	0.0644752	PREDICTED: serine/arginine-rich splicing factor 33-like isoform X2 [Cucumis melo]
BG_GLEAN_10021517	0.0644498	PREDICTED: early nodulin-like protein 2 [Cucumis melo]
BG_GLEAN_10013927	0.0643345	PREDICTED: uncharacterized protein LOC103482822 [Cucumis melo]
BG_GLEAN_10021149	0.0643154	PREDICTED: uncharacterized protein LOC103493863 [Cucumis melo]
BG_GLEAN_10015990	0.0642532	PREDICTED: SNF1-related protein kinase catalytic subunit alpha KIN10 [Cucumis melo] >gi|659120279|ref|XP_008460109.1| PREDICTED: SNF1-related protein kinase catalytic subunit alpha KIN10 [Cucumis melo] >gi|659120281|ref|XP_008460110.1| PREDICTED: SNF ...
BG_GLEAN_10001922	0.0642201	PREDICTED: zinc finger protein ZAT12-like [Cucumis melo]
BG_GLEAN_10011195	0.0642092	PREDICTED: uncharacterized protein LOC101232102 [Cucumis sativus]
BG_GLEAN_10012389	0.0641686	PREDICTED: diacylglycerol kinase 5-like isoform X1 [Cucumis melo]
BG_GLEAN_10017787	0.0640814	PREDICTED: probable copper-transporting ATPase HMA5 isoform X1 [Cucumis melo]
BG_GLEAN_10021406	0.0639641	PREDICTED: guanine nucleotide-binding protein subunit gamma 1-like [Cucumis sativus] >gi|700205018|gb|KGN60151.1| hypothetical protein Csa_3G881640 [Cucumis sativus]
BG_GLEAN_10010996	0.0639505	PREDICTED: glucose-6-phosphate isomerase 1, chloroplastic [Cucumis melo]
BG_GLEAN_10025925	0.0638257	PREDICTED: ankyrin repeat-containing protein At3g12360 [Cucumis melo]
BG_GLEAN_10017464	0.0636071	PREDICTED: thioredoxin-like protein AAED1, chloroplastic-like [Cucumis sativus] >gi|449521503|ref|XP_004167769.1| PREDICTED: thioredoxin-like protein AAED1, chloroplastic-like [Cucumis sativus] >gi|700199034|gb|KGN54192.1| hypothetical protein Csa_4G ...
BG_GLEAN_10006793	0.0635902	_
BG_GLEAN_10019010	0.0634852	PREDICTED: tether containing UBX domain for GLUT4 [Cucumis melo]
BG_GLEAN_10026759	0.0634241	PREDICTED: probable galacturonosyltransferase-like 7 [Cucumis melo]
BG_GLEAN_10025948	0.0633689	PREDICTED: serine/threonine-protein phosphatase 7 long form homolog [Cucumis sativus]
BG_GLEAN_10009075	0.0633484	PREDICTED: MATE efflux family protein 5-like isoform X1 [Cucumis melo]
BG_GLEAN_10014605	0.0632413	PREDICTED: cytochrome b-c1 complex subunit Rieske-4, mitochondrial-like [Cucumis melo]
BG_GLEAN_10002459	0.0632408	PREDICTED: LOW QUALITY PROTEIN: serine/threonine-protein kinase HT1-like [Cucumis melo]
BG_GLEAN_10012080	0.0632363	PREDICTED: uncharacterized LOC101223129 [Cucumis sativus]
BG_GLEAN_10016233	0.0632197	PREDICTED: glucan endo-1,3-beta-glucosidase-like protein 3 [Cucumis melo] >gi|659078341|ref|XP_008439675.1| PREDICTED: glucan endo-1,3-beta-glucosidase-like protein 3 [Cucumis melo]
BG_GLEAN_10011363	0.0631825	PREDICTED: uncharacterized protein LOC103487936 isoform X1 [Cucumis melo]
BG_GLEAN_10015933	0.0631182	60S ribosomal protein L38, putative [Ricinus communis] >gi|223545858|gb|EEF47361.1| 60S ribosomal protein L38, putative [Ricinus communis]
BG_GLEAN_10005488	0.0629942	PREDICTED: elongation factor 2-like [Cucumis sativus] >gi|700191824|gb|KGN47028.1| hypothetical protein Csa_6G176410 [Cucumis sativus]
BG_GLEAN_10007428	0.0629527	PREDICTED: proteasome subunit beta type-7-A [Cucumis melo] >gi|659131101|ref|XP_008465511.1| PREDICTED: proteasome subunit beta type-7-A [Cucumis melo]
BG_GLEAN_10021746	0.0628646	PREDICTED: probable protein phosphatase 2C 27-like [Cucumis sativus] >gi|449485097|ref|XP_004157069.1| PREDICTED: probable protein phosphatase 2C 27-like [Cucumis sativus] >gi|700200361|gb|KGN55519.1| hypothetical protein Csa_4G664270 [Cucumis sativu ...
BG_GLEAN_10014942	0.0628463	PREDICTED: 26S proteasome non-ATPase regulatory subunit 1 homolog A [Cucumis melo]
BG_GLEAN_10011676	0.0626649	PREDICTED: uncharacterized protein LOC101212417 [Cucumis sativus]
BG_GLEAN_10023856	0.0626492	PREDICTED: E3 ubiquitin-protein ligase RING1-like [Cucumis melo]
BG_GLEAN_10003846	0.0624648	PREDICTED: aminoacylase-1 [Cucumis melo]
BG_GLEAN_10015911	0.0622149	PREDICTED: ABC transporter F family member 4-like [Cucumis melo] >gi|659125681|ref|XP_008462811.1| PREDICTED: ABC transporter F family member 4-like [Cucumis melo]
BG_GLEAN_10018988	0.0621421	PREDICTED: LOW QUALITY PROTEIN: wall-associated receptor kinase-like 20 [Cucumis melo]
BG_GLEAN_10004480	0.0621275	PREDICTED: 60S ribosomal protein L26-1-like [Cucumis melo]
BG_GLEAN_10017204	0.06209	hypothetical protein EUGRSUZ_I00256 [Eucalyptus grandis]
BG_GLEAN_10023862	0.0619606	PREDICTED: expansin-A1 [Cucumis melo]
BG_GLEAN_10006230	0.0619579	PREDICTED: transmembrane protein 184C isoform X1 [Cucumis melo] >gi|659094048|ref|XP_008447854.1| PREDICTED: transmembrane protein 184C isoform X1 [Cucumis melo] >gi|659094050|ref|XP_008447855.1| PREDICTED: transmembrane protein 184C isoform X1 [Cucu ...
BG_GLEAN_10014597	0.0619166	PREDICTED: probable glycerol-3-phosphate dehydrogenase [NAD(+)] 1, cytosolic [Cucumis melo]
BG_GLEAN_10003500	0.0618902	_
BG_GLEAN_10019580	0.0618199	PREDICTED: vacuolar amino acid transporter 1-like [Cucumis sativus]
BG_GLEAN_10021659	0.0617072	PREDICTED: DEAD-box ATP-dependent RNA helicase 53 [Cucumis melo] >gi|659129376|ref|XP_008464654.1| PREDICTED: DEAD-box ATP-dependent RNA helicase 53 [Cucumis melo]
BG_GLEAN_10009628	0.0617001	PREDICTED: uncharacterized protein LOC101221142 [Cucumis sativus]
BG_GLEAN_10013138	0.0616766	PREDICTED: serine/threonine-protein phosphatase BSL1 [Cucumis melo]
BG_GLEAN_10020776	0.061664	PREDICTED: cytochrome b-c1 complex subunit 9-like isoform 1 [Cucumis sativus] >gi|449500919|ref|XP_004161230.1| PREDICTED: cytochrome b-c1 complex subunit 9-like isoform 1 [Cucumis sativus]
BG_GLEAN_10016692	0.0616589	PREDICTED: LOW QUALITY PROTEIN: ankyrin repeat domain-containing protein, chloroplastic [Cucumis melo]
BG_GLEAN_10026639	0.0614436	PREDICTED: CUGBP Elav-like family member 5 [Cucumis melo]
BG_GLEAN_10013838	0.0614353	PREDICTED: uncharacterized protein LOC103482907 [Cucumis melo]
BG_GLEAN_10017022	0.0614267	PREDICTED: NADH dehydrogenase [ubiquinone] iron-sulfur protein 4, mitochondrial [Cucumis melo]
BG_GLEAN_10002633	0.0613219	60S ribosomal protein L15 [Populus trichocarpa] >gi|743915027|ref|XP_011001458.1| PREDICTED: 60S ribosomal protein L15-like [Populus euphratica] >gi|118484142|gb|ABK93954.1| unknown [Populus trichocarpa] >gi|550347360|gb|ERP65570.1| 60S ribosomal pro ...
BG_GLEAN_10027419	0.0613077	PREDICTED: hydroquinone glucosyltransferase-like [Cucumis melo] >gi|307136362|gb|ADN34176.1| UDP-glucose:glucosyltransferase [Cucumis melo subsp. melo]
BG_GLEAN_10011980	0.0611973	UTP--glucose-1-phosphate uridylyltransferase [Cucumis melo] >gi|90820120|gb|ABD98820.1| UDP-glucose pyrophosphorylase [Cucumis melo]
BG_GLEAN_10026831	0.0611601	PREDICTED: uncharacterized protein LOC101214376 [Cucumis sativus] >gi|449488786|ref|XP_004158171.1| PREDICTED: uncharacterized protein LOC101227037 [Cucumis sativus] >gi|700189831|gb|KGN45064.1| hypothetical protein Csa_7G419600 [Cucumis sativus]
BG_GLEAN_10010086	0.0611385	PREDICTED: UDP-sugar pyrophosphorylase [Cucumis melo]
BG_GLEAN_10016540	0.0610705	PREDICTED: uncharacterized protein LOC101207147 [Cucumis sativus]
BG_GLEAN_10024042	0.0610498	PREDICTED: ubiquitin-conjugating enzyme E2 19-like [Cucumis sativus] >gi|449487188|ref|XP_004157522.1| PREDICTED: ubiquitin-conjugating enzyme E2 19-like [Cucumis sativus] >gi|700197105|gb|KGN52282.1| hypothetical protein Csa_5G623460 [Cucumis sativu ...
BG_GLEAN_10012376	0.0610454	PREDICTED: cytochrome c-type biogenesis ccda-like chloroplastic protein isoform X2 [Cucumis melo]
BG_GLEAN_10025949	0.0610262	PREDICTED: LOW QUALITY PROTEIN: transcription factor GTE1 [Cucumis melo]
BG_GLEAN_10003885	0.0610146	PREDICTED: heat shock protein 81-1 [Cucumis melo]
BG_GLEAN_10002041	0.0608036	PREDICTED: regulator of nonsense transcripts 1 homolog [Cucumis sativus]
BG_GLEAN_10015858	0.0607487	PREDICTED: 40S ribosomal protein S27-2-like [Cucumis sativus] >gi|449487447|ref|XP_004157631.1| PREDICTED: 40S ribosomal protein S27-2-like [Cucumis sativus]
BG_GLEAN_10020371	0.0607168	PREDICTED: calmodulin-binding transcription activator 2 isoform X2 [Cucumis melo]
BG_GLEAN_10008560	0.0607162	PREDICTED: O-acyltransferase WSD1-like isoform X1 [Cucumis melo]
BG_GLEAN_10017181	0.0604557	PREDICTED: UDP-galactose transporter 2 [Cucumis melo] >gi|659079183|ref|XP_008440120.1| PREDICTED: UDP-galactose transporter 2 [Cucumis melo]
BG_GLEAN_10014340	0.0604213	PREDICTED: chaperone protein dnaJ 15-like [Cucumis melo] >gi|659072976|ref|XP_008467195.1| PREDICTED: chaperone protein dnaJ 15-like [Cucumis melo]
BG_GLEAN_10013782	0.0603816	PREDICTED: UPF0369 protein C6orf57 homolog [Cucumis melo]
BG_GLEAN_10016302	0.0603483	PREDICTED: glu S.griseus protease inhibitor-like [Cucumis sativus] >gi|449516589|ref|XP_004165329.1| PREDICTED: glu S.griseus protease inhibitor-like [Cucumis sativus] >gi|700201771|gb|KGN56904.1| hypothetical protein Csa_3G142960 [Cucumis sativus]
BG_GLEAN_10003829	0.0603362	PREDICTED: calcineurin B-like protein 3-like [Cucumis sativus] >gi|659096250|ref|XP_008448994.1| PREDICTED: calcineurin B-like protein 3 [Cucumis melo] >gi|659096252|ref|XP_008448995.1| PREDICTED: calcineurin B-like protein 3 [Cucumis melo] >gi|70020 ...
BG_GLEAN_10023802	0.0602989	putative phospholipid-transporting ATPase 3 family protein [Populus trichocarpa] >gi|550333476|gb|EEE89149.2| putative phospholipid-transporting ATPase 3 family protein [Populus trichocarpa]
BG_GLEAN_10018954	0.0602936	PREDICTED: eukaryotic translation initiation factor 3 subunit F [Cucumis melo]
BG_GLEAN_10002744	0.0602825	PREDICTED: zinc finger protein MAGPIE-like [Cucumis melo]
BG_GLEAN_10007804	0.0602821	PREDICTED: protein LURP-one-related 6-like [Cucumis melo]
BG_GLEAN_10017190	0.0602777	PREDICTED: uncharacterized protein LOC101207587 [Cucumis sativus] >gi|449497735|ref|XP_004160502.1| PREDICTED: uncharacterized LOC101207587 [Cucumis sativus] >gi|700193202|gb|KGN48406.1| hypothetical protein Csa_6G486790 [Cucumis sativus]
BG_GLEAN_10024866	0.0602113	hypothetical protein JCGZ_27081 [Jatropha curcas]
BG_GLEAN_10021679	0.0601972	PREDICTED: uncharacterized LOC101216249 [Cucumis sativus] >gi|700199774|gb|KGN54932.1| hypothetical protein Csa_4G608080 [Cucumis sativus]
BG_GLEAN_10022194	0.0601931	PREDICTED: probable protein phosphatase 2C 59 [Cucumis melo]
BG_GLEAN_10010912	0.060157	PREDICTED: uncharacterized protein LOC101215119 [Cucumis sativus] >gi|449531599|ref|XP_004172773.1| PREDICTED: uncharacterized protein LOC101227622 [Cucumis sativus] >gi|700207131|gb|KGN62250.1| hypothetical protein Csa_2G345910 [Cucumis sativus]
BG_GLEAN_10013750	0.0601207	PREDICTED: cytochrome b5 isoform A-like [Cucumis sativus] >gi|449497404|ref|XP_004160392.1| PREDICTED: cytochrome b5 isoform A-like [Cucumis sativus] >gi|700194660|gb|KGN49837.1| hypothetical protein Csa_5G139160 [Cucumis sativus]
BG_GLEAN_10014210	0.0600806	PREDICTED: 4-coumarate--CoA ligase-like 10 [Cucumis melo]
BG_GLEAN_10026893	0.0599483	PREDICTED: zinc finger CCCH domain-containing protein 69-like [Cucumis sativus] >gi|700189908|gb|KGN45141.1| hypothetical protein Csa_7G428290 [Cucumis sativus]
BG_GLEAN_10022256	0.0599438	PREDICTED: NAC transcription factor ONAC010-like [Cucumis sativus] >gi|700204764|gb|KGN59897.1| hypothetical protein Csa_3G852460 [Cucumis sativus]
BG_GLEAN_10011611	0.0598023	PREDICTED: uncharacterized protein At4g28440 isoform X2 [Cucumis melo]
BG_GLEAN_10001643	0.059795	PREDICTED: LOW QUALITY PROTEIN: dnaJ homolog subfamily C member 25 homolog [Cucumis sativus]
BG_GLEAN_10019065	0.0597748	PREDICTED: uncharacterized protein LOC103485446 [Cucumis melo]
BG_GLEAN_10002141	0.0597574	PREDICTED: CASP-like protein At3g23200 [Cucumis melo]
BG_GLEAN_10016179	0.0596911	PREDICTED: endoplasmic oxidoreductin-1-like [Cucumis sativus] >gi|700194212|gb|KGN49416.1| hypothetical protein Csa_6G524050 [Cucumis sativus]
BG_GLEAN_10003559	0.0596413	PREDICTED: uncharacterized protein LOC103490741 isoform X1 [Cucumis melo]
BG_GLEAN_10003886	0.0596402	PREDICTED: protein OBERON 2-like [Cucumis sativus]
BG_GLEAN_10027202	0.0596393	PREDICTED: transcription initiation factor TFIID subunit 9-like [Cucumis sativus] >gi|449480520|ref|XP_004155919.1| PREDICTED: transcription initiation factor TFIID subunit 9-like [Cucumis sativus] >gi|700190254|gb|KGN45487.1| hypothetical protein Cs ...
BG_GLEAN_10026751	0.0596237	PREDICTED: LOW QUALITY PROTEIN: nicotinamide adenine dinucleotide transporter 1, chloroplastic-like [Cucumis melo]
BG_GLEAN_10006320	0.0596115	PREDICTED: protein DGCR14 homolog [Cucumis sativus] >gi|700188196|gb|KGN43429.1| hypothetical protein Csa_7G033370 [Cucumis sativus]
BG_GLEAN_10018764	0.0596095	probable WRKY transcription factor 3-like [Cucumis sativus] >gi|315613832|gb|ADU52521.1| WRKY protein [Cucumis sativus] >gi|700197313|gb|KGN52490.1| hypothetical protein Csa_5G637800 [Cucumis sativus]
BG_GLEAN_10027298	0.0595285	PREDICTED: nucleoporin NUP53-like [Cucumis sativus] >gi|700190362|gb|KGN45595.1| hypothetical protein Csa_7G452990 [Cucumis sativus]
BG_GLEAN_10011568	0.0594555	PREDICTED: sufE-like protein 2, chloroplastic [Cucumis melo]
BG_GLEAN_10005360	0.0594413	PREDICTED: phospholipase C 3-like [Cucumis sativus]
BG_GLEAN_10016361	0.0594272	PREDICTED: uncharacterized LOC101205778 [Cucumis sativus]
BG_GLEAN_10010919	0.0594169	PREDICTED: LOW QUALITY PROTEIN: 14-3-3 protein 7-like [Cucumis melo]
BG_GLEAN_10021814	0.0593671	PREDICTED: ER lumen protein retaining receptor-like [Cucumis sativus] >gi|449505760|ref|XP_004162562.1| PREDICTED: ER lumen protein retaining receptor-like [Cucumis sativus] >gi|700204903|gb|KGN60036.1| hypothetical protein Csa_3G872180 [Cucumis sati ...
BG_GLEAN_10024762	0.0589209	PREDICTED: 60S ribosomal protein L18a-like protein [Cucumis melo]
BG_GLEAN_10003090	0.0588583	PREDICTED: coatomer subunit beta-1-like [Cucumis sativus] >gi|700203359|gb|KGN58492.1| hypothetical protein Csa_3G651770 [Cucumis sativus]
BG_GLEAN_10009334	0.0588289	PREDICTED: uncharacterized protein LOC103494027 [Cucumis melo]
BG_GLEAN_10016784	0.0587727	PREDICTED: peroxisome biogenesis factor 1-like [Cucumis melo]
BG_GLEAN_10024574	0.0585757	PREDICTED: protein MOTHER of FT and TF 1-like [Cucumis melo]
BG_GLEAN_10016329	0.0585323	PREDICTED: ATP sulfurylase 1, chloroplastic [Cucumis melo]
BG_GLEAN_10002855	0.058526	PREDICTED: caffeic acid 3-O-methyltransferase 1 [Cucumis melo]
BG_GLEAN_10015040	0.0584931	PREDICTED: guanosine nucleotide diphosphate dissociation inhibitor 2 [Cucumis melo]
BG_GLEAN_10019764	0.0584147	PREDICTED: protein PHR1-LIKE 1-like isoform X2 [Cucumis melo]
BG_GLEAN_10007989	0.05837	PREDICTED: NAD(H) kinase 1-like [Cucumis sativus] >gi|449476082|ref|XP_004154635.1| PREDICTED: NAD(H) kinase 1-like [Cucumis sativus] >gi|700211401|gb|KGN66497.1| hypothetical protein Csa_1G615160 [Cucumis sativus]
BG_GLEAN_10021354	0.0582106	PREDICTED: 14-3-3 protein 7-like [Cucumis sativus]
BG_GLEAN_10002476	0.0581807	PREDICTED: ubiquitin-associated domain-containing protein 2-like [Cucumis melo]
BG_GLEAN_10003135	0.0581539	PREDICTED: 60S ribosomal protein L7-4-like isoform 1 [Cucumis sativus]
BG_GLEAN_10023652	0.0581115	PREDICTED: uncharacterized protein At1g04910 [Cucumis melo]
BG_GLEAN_10023054	0.0580793	PREDICTED: RING finger and transmembrane domain-containing protein 1-like [Cucumis melo]
BG_GLEAN_10007578	0.0579561	PREDICTED: protein YIPF1 homolog [Cucumis melo]
BG_GLEAN_10024570	0.0578439	PREDICTED: uncharacterized protein LOC103489262 [Cucumis melo]
BG_GLEAN_10009258	0.0578109	PREDICTED: LOW QUALITY PROTEIN: nucleolar protein 56-like [Cucumis sativus]
BG_GLEAN_10001981	0.0578003	PREDICTED: uncharacterized protein LOC103490759 [Cucumis melo]
BG_GLEAN_10026242	0.0577969	PREDICTED: uncharacterized protein LOC101216474 [Cucumis sativus] >gi|449503237|ref|XP_004161902.1| PREDICTED: uncharacterized protein LOC101229005 [Cucumis sativus]
BG_GLEAN_10020005	0.0577061	PREDICTED: LOW QUALITY PROTEIN: uncharacterized protein At1g10890-like [Cucumis melo]
BG_GLEAN_10022134	0.0577061	PREDICTED: uncharacterized protein LOC101210517 [Cucumis sativus] >gi|449486673|ref|XP_004157364.1| PREDICTED: uncharacterized protein LOC101228106 [Cucumis sativus] >gi|700200188|gb|KGN55346.1| hypothetical protein Csa_4G646200 [Cucumis sativus]
BG_GLEAN_10013905	0.0574879	PREDICTED: uncharacterized protein LOC101205585 [Cucumis sativus] >gi|449501777|ref|XP_004161455.1| PREDICTED: uncharacterized LOC101205585 [Cucumis sativus]
BG_GLEAN_10016887	0.0574877	PREDICTED: uncharacterized protein LOC101210112 [Cucumis sativus] >gi|700193553|gb|KGN48757.1| hypothetical protein Csa_6G500490 [Cucumis sativus]
BG_GLEAN_10018323	0.0574629	PREDICTED: dihydroneopterin aldolase-like [Cucumis sativus] >gi|449518829|ref|XP_004166438.1| PREDICTED: dihydroneopterin aldolase-like [Cucumis sativus] >gi|700198042|gb|KGN53200.1| hypothetical protein Csa_4G026280 [Cucumis sativus]
BG_GLEAN_10010897	0.0574449	PREDICTED: beta-1,3-galactosyltransferase 7 [Cucumis melo] >gi|659089155|ref|XP_008445356.1| PREDICTED: beta-1,3-galactosyltransferase 7 [Cucumis melo]
BG_GLEAN_10013894	0.0574304	PREDICTED: serine/threonine-protein kinase WNK8-like [Cucumis melo]
BG_GLEAN_10003551	0.0574228	PREDICTED: protein ENHANCED DISEASE RESISTANCE 2 [Cucumis melo]
BG_GLEAN_10023878	0.0573977	PREDICTED: dual specificity protein kinase splA-like [Cucumis sativus] >gi|700196773|gb|KGN51950.1| hypothetical protein Csa_5G606410 [Cucumis sativus]
BG_GLEAN_10023111	0.0573201	PREDICTED: aluminum-activated malate transporter 4-like isoform X2 [Malus domestica]
BG_GLEAN_10014344	0.0572965	PREDICTED: mitochondrial import inner membrane translocase subunit TIM44-2-like isoform X1 [Cucumis melo] >gi|659072964|ref|XP_008467189.1| PREDICTED: mitochondrial import inner membrane translocase subunit TIM44-2-like isoform X1 [Cucumis melo]
BG_GLEAN_10010429	0.0572936	PREDICTED: F-box protein SKP2A isoform X1 [Cucumis melo]
BG_GLEAN_10002142	0.0572068	PREDICTED: transcription factor bHLH104-like [Cucumis melo]
BG_GLEAN_10022927	0.0571913	PREDICTED: abscisic acid receptor PYL4-like [Cucumis sativus]
BG_GLEAN_10026435	0.0571617	PREDICTED: peptidyl-prolyl cis-trans isomerase FKBP15-2-like [Cucumis sativus] >gi|449515127|ref|XP_004164601.1| PREDICTED: peptidyl-prolyl cis-trans isomerase FKBP15-2-like [Cucumis sativus] >gi|700189420|gb|KGN44653.1| Fk506-binding protein [Cucumi ...
BG_GLEAN_10012838	0.0570904	PREDICTED: inhibitor of trypsin and hageman factor-like [Cucumis melo]
BG_GLEAN_10025737	0.0570856	PREDICTED: putative rRNA methyltransferase YlbH-like [Cucumis sativus] >gi|700197249|gb|KGN52426.1| hypothetical protein Csa_5G633240 [Cucumis sativus]
BG_GLEAN_10011600	0.0570814	PREDICTED: cytochrome b-c1 complex subunit 8-like [Cucumis melo]
BG_GLEAN_10005122	0.0570498	PREDICTED: uncharacterized protein LOC103497961 [Cucumis melo] >gi|659117463|ref|XP_008458613.1| PREDICTED: uncharacterized protein LOC103497961 [Cucumis melo] >gi|659117465|ref|XP_008458614.1| PREDICTED: uncharacterized protein LOC103497961 [Cucumis ...
BG_GLEAN_10012270	0.056954	PREDICTED: EH domain-containing protein 1-like [Cucumis sativus] >gi|449521467|ref|XP_004167751.1| PREDICTED: EH domain-containing protein 1-like [Cucumis sativus]
BG_GLEAN_10003893	0.0569083	PREDICTED: probable serine/threonine-protein kinase WNK11 isoform X1 [Cucumis melo] >gi|659128404|ref|XP_008464188.1| PREDICTED: probable serine/threonine-protein kinase WNK11 isoform X1 [Cucumis melo]
BG_GLEAN_10003101	0.0568937	PREDICTED: ubiquitin-conjugating enzyme E2 34-like [Cucumis sativus] >gi|449524990|ref|XP_004169504.1| PREDICTED: ubiquitin-conjugating enzyme E2 34-like [Cucumis sativus]
BG_GLEAN_10009340	0.0568414	PREDICTED: LOW QUALITY PROTEIN: putative pre-mRNA-splicing factor ATP-dependent RNA helicase DHX16-like, partial [Cucumis sativus]
BG_GLEAN_10001664	0.0568297	PREDICTED: uncharacterized protein LOC103489132 [Cucumis melo]
BG_GLEAN_10027041	0.0567935	PREDICTED: probable histone H2A variant 3 [Cucumis melo]
BG_GLEAN_10018241	0.0567448	PREDICTED: C-terminal processing peptidase, chloroplastic isoform X1 [Cucumis melo]
BG_GLEAN_10011463	0.0567343	PREDICTED: NADH dehydrogenase [ubiquinone] iron-sulfur protein 4, mitochondrial-like [Cucumis melo]
BG_GLEAN_10019827	0.0567258	PREDICTED: phosphoenolpyruvate carboxykinase [ATP]-like [Cucumis melo]
BG_GLEAN_10006737	0.0566927	PREDICTED: 26S proteasome regulatory subunit 4 homolog A-like [Cucumis sativus] >gi|659069873|ref|XP_008452203.1| PREDICTED: LOW QUALITY PROTEIN: 26S proteasome regulatory subunit 4 homolog B-like [Cucumis melo] >gi|700205979|gb|KGN61098.1| hypotheti ...
BG_GLEAN_10016530	0.056662	PREDICTED: vesicle-associated protein 4-2-like [Cucumis sativus]
BG_GLEAN_10011255	0.0566508	PREDICTED: uncharacterized protein LOC103488045 [Cucumis melo]
BG_GLEAN_10018985	0.0565635	PREDICTED: uncharacterized protein At2g39795, mitochondrial-like [Cucumis melo]
BG_GLEAN_10003572	0.0564444	PREDICTED: uncharacterized protein LOC101203762 [Cucumis sativus] >gi|449517679|ref|XP_004165872.1| PREDICTED: uncharacterized LOC101203762 [Cucumis sativus] >gi|700200588|gb|KGN55721.1| hypothetical protein Csa_3G008290 [Cucumis sativus]
BG_GLEAN_10019117	0.0563984	PREDICTED: uncharacterized protein LOC101216392 [Cucumis sativus] >gi|449501599|ref|XP_004161412.1| PREDICTED: uncharacterized protein LOC101227506 [Cucumis sativus] >gi|700203512|gb|KGN58645.1| hypothetical protein Csa_3G710730 [Cucumis sativus]
BG_GLEAN_10011185	0.0563455	PREDICTED: aspartate aminotransferase, chloroplastic isoform X1 [Cucumis melo]
BG_GLEAN_10003167	0.0562432	PREDICTED: uncharacterized protein LOC101204981 [Cucumis sativus] >gi|449505043|ref|XP_004162360.1| PREDICTED: uncharacterized protein LOC101223643 [Cucumis sativus] >gi|700198231|gb|KGN53389.1| hypothetical protein Csa_4G051410 [Cucumis sativus]
BG_GLEAN_10017568	0.0560616	PREDICTED: mitochondrial substrate carrier family protein B-like [Cucumis melo]
BG_GLEAN_10009265	0.0560248	PREDICTED: SNF1-related protein kinase regulatory subunit gamma-1 [Cucumis melo]
BG_GLEAN_10010921	0.0560102	PREDICTED: 5'-adenylylsulfate reductase-like 4-like [Cucumis sativus] >gi|449503929|ref|XP_004162230.1| PREDICTED: 5'-adenylylsulfate reductase-like 4-like [Cucumis sativus] >gi|700207577|gb|KGN62696.1| hypothetical protein Csa_2G368970 [Cucumis sati ...
BG_GLEAN_10021605	0.0560069	PREDICTED: protein FLX-like 1 [Cucumis melo] >gi|659127604|ref|XP_008463789.1| PREDICTED: protein FLX-like 1 [Cucumis melo] >gi|659127606|ref|XP_008463790.1| PREDICTED: protein FLX-like 1 [Cucumis melo] >gi|659127608|ref|XP_008463791.1| PREDICTED: pr ...
BG_GLEAN_10013240	0.0559394	PREDICTED: UDP-glycosyltransferase 74F1-like [Cucumis melo]
BG_GLEAN_10007839	0.0559259	PREDICTED: alpha-aminoadipic semialdehyde synthase isoform X1 [Cucumis melo] >gi|659100218|ref|XP_008450987.1| PREDICTED: alpha-aminoadipic semialdehyde synthase isoform X1 [Cucumis melo] >gi|659100220|ref|XP_008450989.1| PREDICTED: alpha-aminoadipic ...
BG_GLEAN_10004800	0.0558484	PREDICTED: actin-7-like [Cucumis sativus] >gi|449461823|ref|XP_004148641.1| PREDICTED: actin-7-like [Cucumis sativus] >gi|449532903|ref|XP_004173417.1| PREDICTED: actin-7-like [Cucumis sativus] >gi|659080849|ref|XP_008441013.1| PREDICTED: actin-7 [Cu ...
BG_GLEAN_10022009	0.0558065	PREDICTED: ethylene-responsive transcription factor ERF011-like [Cucumis sativus] >gi|700200068|gb|KGN55226.1| hypothetical protein Csa_4G641590 [Cucumis sativus]
BG_GLEAN_10022170	0.0557647	PREDICTED: uncharacterized protein LOC101215519 [Cucumis sativus] >gi|700200224|gb|KGN55382.1| hypothetical protein Csa_4G648530 [Cucumis sativus]
BG_GLEAN_10027230	0.0556514	_
BG_GLEAN_10017340	0.0556258	PREDICTED: protein BUD31 homolog 2-like [Cucumis sativus] >gi|449511850|ref|XP_004164071.1| PREDICTED: protein BUD31 homolog 2-like [Cucumis sativus] >gi|659125171|ref|XP_008462546.1| PREDICTED: protein BUD31 homolog 2 [Cucumis melo] >gi|700193038|gb ...
BG_GLEAN_10001707	0.0555434	PREDICTED: putative glucuronosyltransferase PGSIP7-like [Cucumis sativus]
BG_GLEAN_10020598	0.0555047	PREDICTED: uncharacterized protein LOC103486704 [Cucumis melo]
BG_GLEAN_10026773	0.0554943	PREDICTED: dnaJ homolog subfamily B member 11-like [Cucumis sativus] >gi|449507850|ref|XP_004163147.1| PREDICTED: dnaJ homolog subfamily B member 11-like [Cucumis sativus] >gi|700189767|gb|KGN45000.1| hypothetical protein Csa_7G407530 [Cucumis sativu ...
BG_GLEAN_10012382	0.0554841	unnamed protein product [Thellungiella halophila]
BG_GLEAN_10016167	0.0554319	PREDICTED: uncharacterized protein LOC101217408 [Cucumis sativus] >gi|700194225|gb|KGN49429.1| hypothetical protein Csa_6G524660 [Cucumis sativus]
BG_GLEAN_10009435	0.0554203	PREDICTED: uncharacterized protein LOC103493934 isoform X1 [Cucumis melo]
BG_GLEAN_10024914	0.0553325	PREDICTED: snRNA-activating protein complex subunit-like isoform X2 [Cucumis melo] >gi|659108226|ref|XP_008454085.1| PREDICTED: snRNA-activating protein complex subunit-like isoform X2 [Cucumis melo] >gi|659108228|ref|XP_008454086.1| PREDICTED: snRNA ...
BG_GLEAN_10006957	0.0553165	PREDICTED: signal peptidase complex subunit 3B-like [Cucumis melo] >gi|28558783|gb|AAO45754.1| signal peptidase protein-like protein [Cucumis melo subsp. melo]
BG_GLEAN_10012227	0.0553152	PREDICTED: probable serine/threonine-protein kinase WNK11 [Cucumis melo]
BG_GLEAN_10009372	0.0551827	PREDICTED: dof zinc finger protein DOF3.3-like [Cucumis sativus] >gi|700208579|gb|KGN63675.1| AOBP (Ascorbate oxidase promoter-binding protein) [Cucumis sativus]
BG_GLEAN_10027484	0.0551683	PREDICTED: acyl-coenzyme A thioesterase 8-like [Cucumis sativus] >gi|449480188|ref|XP_004155824.1| PREDICTED: acyl-coenzyme A thioesterase 8-like [Cucumis sativus] >gi|700201386|gb|KGN56519.1| hypothetical protein Csa_3G122430 [Cucumis sativus]
BG_GLEAN_10018949	0.0551263	PREDICTED: protein yippee-like At3g11230-like isoform 1 [Cucumis sativus] >gi|449441316|ref|XP_004138428.1| PREDICTED: protein yippee-like At3g11230-like isoform 2 [Cucumis sativus] >gi|449526964|ref|XP_004170483.1| PREDICTED: protein yippee-like At3 ...
BG_GLEAN_10000666	0.0551072	PREDICTED: 12-oxophytodienoate reductase 1-like [Cucumis sativus] >gi|700207936|gb|KGN63055.1| hypothetical protein Csa_2G395815 [Cucumis sativus]
BG_GLEAN_10019347	0.0550608	PREDICTED: limonoid UDP-glucosyltransferase-like [Cucumis sativus]
BG_GLEAN_10017166	0.0550185	PREDICTED: stress enhanced protein 2, chloroplastic [Cucumis melo]
BG_GLEAN_10018011	0.0549983	PREDICTED: uncharacterized protein LOC103504527 [Cucumis melo]
BG_GLEAN_10019653	0.0549816	PREDICTED: uncharacterized protein At3g03773-like [Cucumis sativus] >gi|449528339|ref|XP_004171162.1| PREDICTED: uncharacterized protein At3g03773-like [Cucumis sativus] >gi|700204357|gb|KGN59490.1| hypothetical protein Csa_3G822410 [Cucumis sativus]
BG_GLEAN_10006256	0.0549416	PREDICTED: uncharacterized protein LOC103492572 [Cucumis melo]
BG_GLEAN_10026991	0.0548976	PREDICTED: acetylornithine aminotransferase, mitochondrial-like [Cucumis sativus] >gi|449491063|ref|XP_004158788.1| PREDICTED: acetylornithine aminotransferase, mitochondrial-like [Cucumis sativus] >gi|700190000|gb|KGN45233.1| hypothetical protein Cs ...
BG_GLEAN_10025930	0.0548604	PREDICTED: uncharacterized protein LOC103501667 [Cucumis melo]
BG_GLEAN_10002928	0.0548564	PREDICTED: uncharacterized protein LOC103494706 [Cucumis melo]
BG_GLEAN_10026017	0.0548564	PREDICTED: peptidyl-prolyl cis-trans isomerase NIMA-interacting 4 [Cucumis melo] >gi|659131529|ref|XP_008465731.1| PREDICTED: peptidyl-prolyl cis-trans isomerase NIMA-interacting 4 [Cucumis melo]
BG_GLEAN_10023665	0.0548475	PREDICTED: uncharacterized protein LOC103488970 [Cucumis melo]
BG_GLEAN_10025123	0.054833	PREDICTED: Golgi apparatus membrane protein-like protein ECHIDNA isoform X1 [Cucumis melo]
BG_GLEAN_10017107	0.0548251	PREDICTED: uncharacterized protein LOC103484770 isoform X4 [Cucumis melo]
BG_GLEAN_10017473	0.0546965	PREDICTED: protein GPR107 [Cucumis melo]
BG_GLEAN_10019729	0.0546609	PREDICTED: uncharacterized protein LOC103486864 [Cucumis melo]
BG_GLEAN_10002018	0.0546578	PREDICTED: uncharacterized protein LOC103490793 [Cucumis melo]
BG_GLEAN_10002575	0.0546127	PREDICTED: probable phospholipid hydroperoxide glutathione peroxidase [Cucumis melo]
BG_GLEAN_10012977	0.0545786	PREDICTED: aspartic proteinase-like protein 2-like [Cucumis sativus] >gi|449506266|ref|XP_004162699.1| PREDICTED: aspartic proteinase-like protein 2-like [Cucumis sativus] >gi|700206245|gb|KGN61364.1| hypothetical protein Csa_2G099480 [Cucumis sativu ...
BG_GLEAN_10024025	0.0545531	PREDICTED: synaptotagmin-3-like isoform X1 [Cucumis melo]
BG_GLEAN_10020317	0.0545059	PREDICTED: uncharacterized protein LOC101218756 [Cucumis sativus] >gi|449478888|ref|XP_004155445.1| PREDICTED: uncharacterized protein LOC101224157 [Cucumis sativus] >gi|700188480|gb|KGN43713.1| hypothetical protein Csa_7G062790 [Cucumis sativus]
BG_GLEAN_10009404	0.0544465	PREDICTED: pentatricopeptide repeat-containing protein At1g18900-like [Cucumis sativus] >gi|700208548|gb|KGN63644.1| hypothetical protein Csa_1G008500 [Cucumis sativus]
BG_GLEAN_10000539	0.0544412	PREDICTED: BTB/POZ and MATH domain-containing protein 4 isoform X1 [Cucumis melo]
BG_GLEAN_10014552	0.0544328	PREDICTED: uncharacterized protein LOC101216513 [Cucumis sativus]
BG_GLEAN_10014278	0.0543935	PREDICTED: probable rRNA-processing protein EBP2 homolog [Cucumis melo]
BG_GLEAN_10007319	0.0543468	PREDICTED: RING-box protein 1a-like isoform X1 [Cucumis melo]
BG_GLEAN_10011657	0.0543409	PREDICTED: casein kinase II subunit beta-like isoform X2 [Cucumis melo]
BG_GLEAN_10011183	0.0542835	PREDICTED: uncharacterized protein LOC101213579 [Cucumis sativus] >gi|700207858|gb|KGN62977.1| hypothetical protein Csa_2G382500 [Cucumis sativus]
BG_GLEAN_10010995	0.0542104	PREDICTED: uncharacterized protein LOC101202793 [Cucumis sativus] >gi|700207646|gb|KGN62765.1| hypothetical protein Csa_2G372120 [Cucumis sativus]
BG_GLEAN_10011560	0.0542085	PREDICTED: ALBINO3-like protein 1, chloroplastic isoform X1 [Cucumis melo]
BG_GLEAN_10006770	0.0542037	PREDICTED: uncharacterized protein LOC103493516 [Cucumis melo]
BG_GLEAN_10014549	0.0541842	Ileal sodium/bile acid cotransporter, putative [Theobroma cacao] >gi|508709637|gb|EOY01534.1| Ileal sodium/bile acid cotransporter, putative [Theobroma cacao]
BG_GLEAN_10025487	0.0541737	PREDICTED: nuclear speckle splicing regulatory protein 1-like [Cucumis melo]
BG_GLEAN_10014452	0.0541542	PREDICTED: purple acid phosphatase 17-like [Cucumis sativus]
BG_GLEAN_10024855	0.0541534	PREDICTED: obg-like ATPase 1 [Cucumis melo]
BG_GLEAN_10023835	0.0541158	PREDICTED: 40S ribosomal protein S9-2-like [Cucumis sativus] >gi|449447585|ref|XP_004141548.1| PREDICTED: 40S ribosomal protein S9-2-like [Cucumis sativus] >gi|449530343|ref|XP_004172155.1| PREDICTED: 40S ribosomal protein S9-2-like [Cucumis sativus] ...
BG_GLEAN_10001000	0.0539882	PREDICTED: F-box protein At1g67340 [Cucumis melo]
BG_GLEAN_10025041	0.0538637	PREDICTED: uncharacterized protein LOC103498224 isoform X1 [Cucumis melo]
BG_GLEAN_10013866	0.053806	PREDICTED: mitochondrial import inner membrane translocase subunit Tim13-like [Cucumis sativus] >gi|449516954|ref|XP_004165511.1| PREDICTED: mitochondrial import inner membrane translocase subunit Tim13-like [Cucumis sativus] >gi|659074178|ref|XP_008 ...
BG_GLEAN_10012129	0.0537932	PREDICTED: UPF0420 protein C16orf58 homolog [Cucumis melo]
BG_GLEAN_10004579	0.0537932	PREDICTED: 26S proteasome non-ATPase regulatory subunit 12 homolog A [Cucumis melo] >gi|659116132|ref|XP_008457920.1| PREDICTED: 26S proteasome non-ATPase regulatory subunit 12 homolog A [Cucumis melo]
BG_GLEAN_10023171	0.0537673	_
BG_GLEAN_10005046	0.0537291	PREDICTED: dr1-associated corepressor-like isoform X1 [Cucumis melo]
BG_GLEAN_10013074	0.0537128	hypothetical protein CARUB_v10014805mg, partial [Capsella rubella] >gi|482567419|gb|EOA31608.1| hypothetical protein CARUB_v10014805mg, partial [Capsella rubella]
BG_GLEAN_10003588	0.0537037	PREDICTED: calcineurin B-like protein 1-like [Cucumis sativus] >gi|659095784|ref|XP_008448767.1| PREDICTED: calcineurin B-like protein 1 [Cucumis melo] >gi|659095786|ref|XP_008448768.1| PREDICTED: calcineurin B-like protein 1 [Cucumis melo] >gi|65909 ...
BG_GLEAN_10001645	0.0536999	PREDICTED: probable xyloglucan endotransglucosylase/hydrolase protein 8 [Cucumis melo]
BG_GLEAN_10027214	0.0536926	PREDICTED: PHD finger protein ALFIN-LIKE 3-like [Cucumis sativus] >gi|449480545|ref|XP_004155926.1| PREDICTED: PHD finger protein ALFIN-LIKE 3-like [Cucumis sativus] >gi|700190271|gb|KGN45504.1| hypothetical protein Csa_7G450620 [Cucumis sativus]
BG_GLEAN_10021718	0.0536723	PREDICTED: ABC transporter E family member 2 [Cucumis melo] >gi|659087022|ref|XP_008444235.1| PREDICTED: ABC transporter E family member 2 [Cucumis melo]
BG_GLEAN_10005594	0.0536559	PREDICTED: protein MEI2-like 5 [Cucumis melo]
BG_GLEAN_10011662	0.0536218	PREDICTED: 3-isopropylmalate dehydratase large subunit [Cucumis melo]
BG_GLEAN_10007405	0.0536148	PREDICTED: coiled-coil domain-containing protein 94 homolog [Cucumis sativus] >gi|449494611|ref|XP_004159597.1| PREDICTED: coiled-coil domain-containing protein 94 homolog [Cucumis sativus]
BG_GLEAN_10005728	0.0535936	PREDICTED: 4-hydroxy-3-methylbut-2-enyl diphosphate reductase, chloroplastic-like [Cucumis sativus] >gi|700188755|gb|KGN43988.1| hypothetical protein Csa_7G075680 [Cucumis sativus]
BG_GLEAN_10016621	0.0535795	_
BG_GLEAN_10007883	0.0535175	PREDICTED: SNF1-related protein kinase regulatory subunit beta-1 [Cucumis melo]
BG_GLEAN_10011531	0.0534651	PREDICTED: U-box domain-containing protein 45-like [Cucumis sativus] >gi|449494446|ref|XP_004159548.1| PREDICTED: U-box domain-containing protein 45-like [Cucumis sativus] >gi|700207251|gb|KGN62370.1| hypothetical protein Csa_2G351020 [Cucumis sativu ...
BG_GLEAN_10021425	0.053372	PREDICTED: uncharacterized protein LOC101203788 [Cucumis sativus] >gi|449503548|ref|XP_004162057.1| PREDICTED: uncharacterized protein LOC101226820 [Cucumis sativus] >gi|700204994|gb|KGN60127.1| hypothetical protein Csa_3G878960 [Cucumis sativus]
BG_GLEAN_10000133	0.0533595	PREDICTED: probable S-acyltransferase At3g26935-like [Cucumis sativus] >gi|700203019|gb|KGN58152.1| hypothetical protein Csa_3G560760 [Cucumis sativus]
BG_GLEAN_10002925	0.0533442	PREDICTED: uncharacterized protein LOC103494703 [Cucumis melo]
BG_GLEAN_10007645	0.0532712	PREDICTED: asparagine--tRNA ligase, cytoplasmic 1-like [Cucumis melo]
BG_GLEAN_10001540	0.0532694	PREDICTED: protein BONZAI 3 [Cucumis melo] >gi|659069525|ref|XP_008450473.1| PREDICTED: protein BONZAI 3 [Cucumis melo] >gi|659069527|ref|XP_008450478.1| PREDICTED: protein BONZAI 3 [Cucumis melo] >gi|659069529|ref|XP_008450482.1| PREDICTED: protein ...
BG_GLEAN_10014121	0.0532656	PREDICTED: maspardin [Cucumis melo]
BG_GLEAN_10002534	0.0532173	PREDICTED: uncharacterized protein LOC103502837 [Cucumis melo]
BG_GLEAN_10016509	0.0531938	PREDICTED: vacuolar protein sorting-associated protein 28 homolog 2 [Cucumis melo]
BG_GLEAN_10003464	0.0530926	PREDICTED: ubiquitin domain-containing protein DSK2a-like isoform X1 [Cucumis melo]
BG_GLEAN_10007269	0.0530623	PREDICTED: 60S ribosomal protein L31 [Cucumis melo]
BG_GLEAN_10002295	0.0530537	PREDICTED: uncharacterized protein LOC101227694, partial [Cucumis sativus]
BG_GLEAN_10015792	0.0530104	PREDICTED: beclin-1-like protein isoform X1 [Cucumis melo]
BG_GLEAN_10006087	0.0529546	PREDICTED: zinc finger CCCH domain-containing protein 19 isoform X1 [Cucumis melo]
BG_GLEAN_10018833	0.0529336	PREDICTED: proline dehydrogenase 2, mitochondrial [Cucumis melo]
BG_GLEAN_10008716	0.0528735	PREDICTED: acyl-protein thioesterase 2 [Cucumis melo] >gi|659130127|ref|XP_008465013.1| PREDICTED: acyl-protein thioesterase 2 [Cucumis melo]
BG_GLEAN_10006132	0.0528661	PREDICTED: uncharacterized protein LOC103490312 isoform X1 [Cucumis melo]
BG_GLEAN_10006297	0.0527504	PREDICTED: ribulose-1,5 bisphosphate carboxylase/oxygenase large subunit N-methyltransferase, chloroplastic [Cucumis melo]
BG_GLEAN_10024362	0.0526842	PREDICTED: uncharacterized protein LOC103504667 isoform X1 [Cucumis melo]
BG_GLEAN_10023812	0.0526354	PREDICTED: uncharacterized protein LOC103489075 isoform X1 [Cucumis melo]
BG_GLEAN_10017420	0.0525707	PREDICTED: isocitrate dehydrogenase [NAD] catalytic subunit 5, mitochondrial-like [Cucumis sativus] >gi|449524456|ref|XP_004169239.1| PREDICTED: isocitrate dehydrogenase [NAD] catalytic subunit 5, mitochondrial-like [Cucumis sativus] >gi|700192964|gb ...
BG_GLEAN_10014589	0.0525387	PREDICTED: U3 small nucleolar ribonucleoprotein protein IMP4 [Cucumis melo] >gi|659072467|ref|XP_008465720.1| PREDICTED: U3 small nucleolar ribonucleoprotein protein IMP4 [Cucumis melo]
BG_GLEAN_10018738	0.0525363	PREDICTED: serine carboxypeptidase-like 48-like [Cucumis sativus]
BG_GLEAN_10004726	0.0525354	PREDICTED: uncharacterized protein LOC103490544 isoform X1 [Cucumis melo]
BG_GLEAN_10009045	0.0525342	PREDICTED: LOW QUALITY PROTEIN: serine/threonine-protein kinase TOUSLED [Cucumis melo]
BG_GLEAN_10017786	0.052494	PREDICTED: probable copper-transporting ATPase HMA5 isoform X2 [Cucumis melo]
BG_GLEAN_10015794	0.0524928	PREDICTED: LOW QUALITY PROTEIN: histidine kinase 3 [Cucumis melo]
BG_GLEAN_10024843	0.052487	PREDICTED: 50S ribosomal protein L33-like [Cucumis sativus] >gi|449488522|ref|XP_004158068.1| PREDICTED: 50S ribosomal protein L33-like [Cucumis sativus] >gi|659068568|ref|XP_008445095.1| PREDICTED: 54S ribosomal protein L39, mitochondrial-like [Cucu ...
BG_GLEAN_10026489	0.0524229	PREDICTED: acyl-coenzyme A thioesterase 9, mitochondrial [Cucumis melo] >gi|659092787|ref|XP_008447219.1| PREDICTED: acyl-coenzyme A thioesterase 9, mitochondrial [Cucumis melo]
BG_GLEAN_10008735	0.0524224	PREDICTED: chaperone protein dnaJ 49-like [Cucumis melo]
BG_GLEAN_10002639	0.0524178	PREDICTED: uncharacterized Rho GTPase-activating protein At5g61530-like [Cucumis sativus] >gi|700197999|gb|KGN53157.1| hypothetical protein Csa_4G022930 [Cucumis sativus]
BG_GLEAN_10002815	0.0524162	PREDICTED: uncharacterized protein LOC103492946 isoform X1 [Cucumis melo]
BG_GLEAN_10004859	0.0523731	PREDICTED: myb-related protein 330-like [Cucumis melo]
BG_GLEAN_10002230	0.0523504	PREDICTED: PHD finger protein ING1 [Cucumis melo] >gi|659075950|ref|XP_008438418.1| PREDICTED: PHD finger protein ING1 [Cucumis melo] >gi|659075952|ref|XP_008438419.1| PREDICTED: PHD finger protein ING1 [Cucumis melo] >gi|659075954|ref|XP_008438420.1 ...
BG_GLEAN_10010883	0.0522657	PREDICTED: 3'-5' exoribonuclease 1-like [Cucumis melo] >gi|659089193|ref|XP_008445375.1| PREDICTED: 3'-5' exoribonuclease 1-like [Cucumis melo]
BG_GLEAN_10015672	0.0522387	PREDICTED: golgin candidate 3 isoform X2 [Cucumis melo]
BG_GLEAN_10005823	0.0522092	PREDICTED: peroxisomal 2,4-dienoyl-CoA reductase-like [Cucumis sativus]
BG_GLEAN_10014388	0.0521631	PREDICTED: LOW QUALITY PROTEIN: uncharacterized protein LOC103504559 [Cucumis melo]
BG_GLEAN_10010520	0.0520601	PREDICTED: histone-lysine N-methyltransferase ASHH1 isoform X1 [Cucumis melo] >gi|659081751|ref|XP_008441494.1| PREDICTED: histone-lysine N-methyltransferase ASHH1 isoform X1 [Cucumis melo]
BG_GLEAN_10013793	0.0520526	PREDICTED: mitochondrial carrier protein MTM1 isoform X2 [Cucumis melo]
BG_GLEAN_10006166	0.0520275	PREDICTED: SKP1-like protein 1B-like [Cucumis sativus] >gi|449508821|ref|XP_004163420.1| PREDICTED: SKP1-like protein 1B-like [Cucumis sativus] >gi|700188024|gb|KGN43257.1| hypothetical protein Csa_7G012950 [Cucumis sativus]
BG_GLEAN_10008870	0.0519415	PREDICTED: transcription factor bHLH82 [Cucumis melo]
BG_GLEAN_10021567	0.0519271	PREDICTED: epidermis-specific secreted glycoprotein EP1-like [Cucumis sativus] >gi|700199914|gb|KGN55072.1| hypothetical protein Csa_4G627220 [Cucumis sativus]
BG_GLEAN_10003036	0.0518977	PREDICTED: DEAD-box ATP-dependent RNA helicase 20 isoform X1 [Phoenix dactylifera]
BG_GLEAN_10019300	0.0517913	PREDICTED: squamosa promoter-binding-like protein 12 [Cucumis melo]
BG_GLEAN_10025830	0.051769	PREDICTED: altered inheritance of mitochondria protein 32-like [Cucumis melo]
BG_GLEAN_10006706	0.0517591	PREDICTED: mediator-associated protein 1-like [Cucumis melo]
BG_GLEAN_10010076	0.0517526	PREDICTED: amino acid permease 3-like [Cucumis sativus]
BG_GLEAN_10024719	0.0517201	PREDICTED: 60S ribosomal protein L11-1 [Cucumis melo] >gi|700210519|gb|KGN65615.1| hypothetical protein Csa_1G470310 [Cucumis sativus]
BG_GLEAN_10023799	0.0516445	PREDICTED: serine/threonine-protein phosphatase PP2A catalytic subunit-like [Cucumis sativus] >gi|449478494|ref|XP_004155333.1| PREDICTED: serine/threonine-protein phosphatase PP2A catalytic subunit-like [Cucumis sativus] >gi|700196680|gb|KGN51857.1| ...
BG_GLEAN_10027176	0.0516432	PREDICTED: CCAAT/enhancer-binding protein zeta [Cucumis melo]
BG_GLEAN_10022029	0.0515218	PREDICTED: mortality factor 4-like protein 1 isoform X3 [Cucumis melo]
BG_GLEAN_10018866	0.0515037	PREDICTED: quinone oxidoreductase-like protein 2 homolog [Cucumis sativus] >gi|449510675|ref|XP_004163730.1| PREDICTED: quinone oxidoreductase-like protein 2 homolog [Cucumis sativus] >gi|700197408|gb|KGN52585.1| hypothetical protein Csa_5G645100 [Cu ...
BG_GLEAN_10016728	0.05149	PREDICTED: uncharacterized protein LOC103485132 [Cucumis melo]
BG_GLEAN_10002035	0.0513995	PREDICTED: probable phenylalanine--tRNA ligase alpha subunit-like [Cucumis sativus] >gi|700200661|gb|KGN55794.1| hypothetical protein Csa_3G016390 [Cucumis sativus]
BG_GLEAN_10003275	0.0513947	PREDICTED: reticulon-like protein B8-like [Cucumis sativus] >gi|700198351|gb|KGN53509.1| hypothetical protein Csa_4G063430 [Cucumis sativus]
BG_GLEAN_10010682	0.0513022	PREDICTED: synaptotagmin-3 isoform X1 [Cucumis melo]
BG_GLEAN_10015397	0.0512601	PREDICTED: basic 7S globulin-like [Cucumis sativus] >gi|700192052|gb|KGN47256.1| Basic 7S globulin 2 small subunit [Cucumis sativus]
BG_GLEAN_10012672	0.0512384	PREDICTED: chloride channel protein CLC-c-like isoform 1 [Cucumis sativus] >gi|700201143|gb|KGN56276.1| hypothetical protein Csa_3G111220 [Cucumis sativus]
BG_GLEAN_10024945	0.0511816	PREDICTED: protein PHLOEM PROTEIN 2-LIKE A1-like [Cucumis melo]
BG_GLEAN_10015121	0.0511693	PREDICTED: probable MYST-like histone acetyltransferase 1-like [Cucumis sativus] >gi|449527145|ref|XP_004170573.1| PREDICTED: probable MYST-like histone acetyltransferase 1-like [Cucumis sativus] >gi|700195820|gb|KGN50997.1| hypothetical protein Csa_ ...
BG_GLEAN_10022954	0.0510086	Alpha-soluble NSF attachment protein 2 [Theobroma cacao] >gi|508710737|gb|EOY02634.1| Alpha-soluble NSF attachment protein 2 [Theobroma cacao]
BG_GLEAN_10004566	0.0509835	PREDICTED: UPF0496 protein At2g18630-like isoform X2 [Cucumis melo]
BG_GLEAN_10021934	0.0509405	PREDICTED: thylakoidal processing peptidase 1, chloroplastic-like [Cucumis melo]
BG_GLEAN_10026000	0.0509269	PREDICTED: uncharacterized protein LOC103503365 isoform X1 [Cucumis melo]
BG_GLEAN_10025004	0.0508791	PREDICTED: protein FAM133 isoform X2 [Cucumis melo]
BG_GLEAN_10017278	0.0508618	PREDICTED: digalactosyldiacylglycerol synthase 1, chloroplastic-like [Cucumis sativus] >gi|449523513|ref|XP_004168768.1| PREDICTED: digalactosyldiacylglycerol synthase 1, chloroplastic-like [Cucumis sativus] >gi|700193127|gb|KGN48331.1| hypothetical ...
BG_GLEAN_10016234	0.0508614	PREDICTED: protein MEI2-like 5 [Cucumis melo] >gi|659078348|ref|XP_008439680.1| PREDICTED: protein MEI2-like 5 [Cucumis melo]
BG_GLEAN_10020860	0.0508522	PREDICTED: splicing factor 3A subunit 2 [Cucumis melo]
BG_GLEAN_10012213	0.0508373	PREDICTED: uncharacterized WD repeat-containing protein C2A9.03 [Cucumis melo]
BG_GLEAN_10018701	0.0507945	hypothetical protein VITISV_017108 [Vitis vinifera]
BG_GLEAN_10016810	0.0507223	PREDICTED: tubby-like F-box protein 5-like [Cucumis sativus] >gi|700193632|gb|KGN48836.1| hypothetical protein Csa_6G502740 [Cucumis sativus]
BG_GLEAN_10007827	0.0506855	PREDICTED: 3-oxoacyl-[acyl-carrier-protein] synthase II, chloroplastic [Cucumis melo]
BG_GLEAN_10021267	0.0506005	PREDICTED: 50S ribosomal protein 6, chloroplastic [Cucumis melo]
BG_GLEAN_10010569	0.0505758	PREDICTED: uncharacterized protein LOC103496512 [Cucumis melo]
BG_GLEAN_10013226	0.0504871	PREDICTED: uncharacterized protein LOC103492413 [Cucumis melo] >gi|659100241|ref|XP_008450998.1| PREDICTED: uncharacterized protein LOC103492413 [Cucumis melo] >gi|659100243|ref|XP_008450999.1| PREDICTED: uncharacterized protein LOC103492413 [Cucumis ...
BG_GLEAN_10002695	0.0504682	PREDICTED: uncharacterized protein LOC103494420 [Cucumis melo]
BG_GLEAN_10013267	0.0504682	PREDICTED: DEAD-box ATP-dependent RNA helicase 5 [Cucumis melo]
BG_GLEAN_10026834	0.050416	PREDICTED: LOW QUALITY PROTEIN: probable receptor-like protein kinase At2g47060-like [Cucumis sativus]
BG_GLEAN_10012033	0.0503592	PREDICTED: uridine kinase-like protein 2, chloroplastic-like [Cucumis sativus] >gi|700202606|gb|KGN57739.1| hypothetical protein Csa_3G271320 [Cucumis sativus]
BG_GLEAN_10022057	0.0503239	PREDICTED: activating signal cointegrator 1 complex subunit 2-like [Cucumis sativus] >gi|700200110|gb|KGN55268.1| hypothetical protein Csa_4G642490 [Cucumis sativus]
BG_GLEAN_10013781	0.0502636	PREDICTED: uncharacterized protein LOC101222729 [Cucumis sativus] >gi|449497339|ref|XP_004160375.1| PREDICTED: uncharacterized protein LOC101228345 [Cucumis sativus]
BG_GLEAN_10022030	0.0502607	PREDICTED: LOW QUALITY PROTEIN: F-box protein GID2-like [Cucumis sativus]
BG_GLEAN_10023695	0.0502558	PREDICTED: protein transport protein Sec24-like At4g32640 [Cucumis melo]
BG_GLEAN_10002150	0.0502075	PREDICTED: probable inorganic phosphate transporter 1-7-like [Cucumis sativus] >gi|449487457|ref|XP_004157636.1| PREDICTED: probable inorganic phosphate transporter 1-7-like [Cucumis sativus] >gi|700201727|gb|KGN56860.1| hypothetical protein Csa_3G13 ...
BG_GLEAN_10019455	0.0501805	PREDICTED: phytochrome A-associated F-box protein-like [Cucumis sativus]
BG_GLEAN_10009277	0.0501334	PREDICTED: CBS domain-containing protein CBSCBSPB5 isoform X2 [Cucumis melo]
BG_GLEAN_10003816	0.0501319	PREDICTED: uncharacterized protein LOC103490991 [Cucumis melo]
BG_GLEAN_10024360	0.0500648	PREDICTED: E3 ubiquitin-protein ligase RING1-like [Cucumis melo] >gi|659066952|ref|XP_008467264.1| PREDICTED: E3 ubiquitin-protein ligase RING1-like [Cucumis melo]
BG_GLEAN_10012083	0.0500462	PREDICTED: potassium transporter 4-like [Cucumis sativus] >gi|700202545|gb|KGN57678.1| hypothetical protein Csa_3G250890 [Cucumis sativus]
BG_GLEAN_10006351	0.0500419	PREDICTED: 26S proteasome non-ATPase regulatory subunit 2 1A-like [Cucumis sativus] >gi|449522658|ref|XP_004168343.1| PREDICTED: 26S proteasome non-ATPase regulatory subunit 2 1A-like [Cucumis sativus] >gi|700188236|gb|KGN43469.1| hypothetical protei ...
BG_GLEAN_10014342	0.0500274	PREDICTED: mitochondrial substrate carrier family protein W-like [Cucumis sativus] >gi|449520569|ref|XP_004167306.1| PREDICTED: mitochondrial substrate carrier family protein W-like [Cucumis sativus] >gi|700196364|gb|KGN51541.1| hypothetical protein ...

## Sheet: 1051 downward mb-mRNAs
Table S4 Predicted mb-mRNAs in the heterografts.
W/B-6°C	FPKM	Annotation
Cla005931	14.6561	RING finger protein (AHRD V1 ***- C6EUD3_SOYBN); contains Interpro domain(s) IPR018957 Zinc finger, C3HC4 RING-type
Cla008560	5.74812	ABC transporter G family member 15 (AHRD V1 ***- AB15G_ARATH); contains Interpro domain(s) IPR013525 ABC-2 type transporter
Cla021880	4.63026	AP2 transcription factor (AHRD V1 *-** C1PH83_WHEAT); contains Interpro domain(s) IPR001471 Pathogenesis-related transcriptional factor and ERF, DNA-binding
Cla006530	1.73047	Glyceraldehyde-3-phosphate dehydrogenase (AHRD V1 ***- E5G6F3_ANACO); contains Interpro domain(s) IPR000173 Glyceraldehyde 3-phosphate dehydrogenase
Cla006764	1.42191	Receptor-like kinase (AHRD V1 **** C4TP24_SOYBN); contains Interpro domain(s) IPR002290 Serine/threonine protein kinase
Cla019453	1.28063	Unknown Protein (AHRD V1)
Cla005069	1.26289	FAD-binding domain-containing protein (AHRD V1 **-- D7MMH3_ARALL); contains Interpro domain(s) IPR006094 FAD linked oxidase, N-terminal
Cla003478	1.10372	S-locus F-box-like protein c (AHRD V1 ***- B0F0G4_PETIN); contains Interpro domain(s) IPR001810 Cyclin-like F-box
Cla022911	0.961208	Microtubule-associated protein 65-5 (AHRD V1 ***- F4ITW9_ARATH); contains Interpro domain(s) IPR007145 MAP65/ASE1
Cla009510	0.919451	Unknown Protein (AHRD V1)
Cla020993	0.886406	Beta-1 3-N-Acetylglucosaminyltransferase family protein (AHRD V1 **-- O49383_ARATH); contains Interpro domain(s) IPR002659 Glycosyl transferase, family 31
Cla022915	0.883307	Carbamoyl-phosphate synthase small chain (AHRD V1 **** B6TJA4_MAIZE); contains Interpro domain(s) IPR006274 Carbamoyl phosphate synthase, small subunit
Cla015844	0.851555	Glutamyl-tRNA(Gln) amidotransferase subunit A (AHRD V1 ***- B2WKK5_PYRTR); contains Interpro domain(s) IPR000120 Amidase signature enzyme
Cla008789	0.842464	LOC555512 protein (Fragment) (AHRD V1 *-*- Q1LVY9_DANRE)
Cla006536	0.768416	Protein binding / ubiquitin-protein ligase/ zinc ion binding (AHRD V1 *--* D8LG18_ECTSI); contains Interpro domain(s) IPR018957 Zinc finger, C3HC4 RING-type
Cla015917	0.691832	Myb family transcription factor (Fragment) (AHRD V1 **-- D7KSM0_ARALL); contains Interpro domain(s) IPR017884 SANT, eukarya
Cla006078	0.615908	PAC (Fragment) (AHRD V1 **-- Q7DLY1_ARATH)
Cla019217	0.609268	RNA-binding protein 10 (AHRD V1 *-*- F1KW52_ASCSU); contains Interpro domain(s) IPR000467 D111/G-patch
Cla005021	0.592906	Periodic tryptophan protein 1 (AHRD V1 **-- B6UFL7_MAIZE); contains Interpro domain(s) IPR017986 WD40 repeat, region
Cla010872	0.59049	Unknown Protein (AHRD V1)
Cla019781	0.572469	Potassium channel (AHRD V1 ***- D0EM91_9ROSI); contains Interpro domain(s) IPR008147 Glutamine synthetase, beta-Grasp
Cla012360	0.555763	PHD finger family protein (Fragment) (AHRD V1 *--- D7LYQ6_ARALL); contains Interpro domain(s) IPR011011 Zinc finger, FYVE/PHD-type
Cla009184	0.540797	Transducin-like (AHRD V1 **-- Q6H6D6_ORYSJ); contains Interpro domain(s) IPR016024 Armadillo-type fold
Cla022479	0.53779	Pentatricopeptide repeat-containing protein (AHRD V1 ***- F4HP74_ARATH); contains Interpro domain(s) IPR002885 Pentatricopeptide repeat
Cla011227	0.522014	Homology to unknown gene (AHRD V1 ***- Q01FF7_OSTTA); contains Interpro domain(s) IPR008139 Saposin B
Cla015477	0.519957	Mitochondrial substrate carrier family protein (AHRD V1 ***- D7LAX5_ARALL); contains Interpro domain(s) IPR001993 Mitochondrial substrate carrier
Cla011598	0.50694	Ribosomal protein L15 (AHRD V1 ***- A9PAV0_POPTR); contains Interpro domain(s) IPR000439 Ribosomal protein L15e
Cla011322	0.505351	Glutathione synthetase (AHRD V1 **** Q6F4I7_ZINEL); contains Interpro domain(s) IPR005615 Glutathione synthase, eukaryotic
Cla020807	0.503241	Unknown Protein (AHRD V1)
Cla013389	0.502207	UDP-glycosyltransferase 74 F1 (AHRD V1 ***- F4IS54_ARATH); contains Interpro domain(s) IPR002213 UDP-glucuronosyl/UDP-glucosyltransferase
Cla003238	0.498615	Euchromatic histone-lysine N-methyltransferase 2 (AHRD V1 *-*- A8WC95_PIG); contains Interpro domain(s) IPR001214 SET
Cla011562	0.491028	PLATZ transcription factor (Fragment) (AHRD V1 **-- F1DJR5_MAIZE); contains Interpro domain(s) IPR006734 Protein of unknown function DUF597
Cla014448	0.486819	Unknown Protein (AHRD V1)
Cla017027	0.480023	Pectate lyase family protein (AHRD V1 **** D7M6R5_ARALL); contains Interpro domain(s) IPR002022 Pectate lyase/Amb allergen
Cla001517	0.476937	BZIP transcription factor bZIP56 (AHRD V1 ***- Q0GPH8_SOYBN); contains Interpro domain(s) IPR012458 Protein of unknown function DUF1664
Cla011426	0.476584	BTB/POZ domain-containing protein At1g63850 (AHRD V1 ***- Y1385_ARATH); contains Interpro domain(s) IPR000210 BTB/POZ-like
Cla019184	0.441219	Aldehyde dehydrogenase (AHRD V1 ***- Q1AFF6_9ROSI); contains Interpro domain(s) IPR015590 Aldehyde dehydrogenase
Cla011482	0.435477	Generative cell specific-1 (Fragment) (AHRD V1 **-- Q2PGG4_CHLRE); contains Interpro domain(s) IPR018928 Generative cell specific-1, HAP2-GCS1
Cla020806	0.427145	Low temperature viability protein (AHRD V1 ***- B6TGN3_MAIZE); contains Interpro domain(s) IPR007307 Low temperature viability protein
Cla002103	0.424116	Tubby-like F-box protein 6 (AHRD V1 ***- F4HT64_ARATH); contains Interpro domain(s) IPR000007 Tubby, C-terminal
Cla006529	0.420788	UBX domain-containing protein (AHRD V1 *--- F4PGF3_DICFS); contains Interpro domain(s) IPR001012 UBX
Cla018782	0.401179	Ankyrin repeat-rich protein (AHRD V1 **-- C7EC57_NICBE); contains Interpro domain(s) IPR002208 SecY protein
Cla019205	0.398559	Os01g0549200 protein (Fragment) (AHRD V1 *--- C7IWN4_ORYSJ)
Cla010836	0.396595	WD-40 repeat family protein (AHRD V1 **-- D7L1D2_ARALL); contains Interpro domain(s) IPR017986 WD40 repeat, region
Cla009422	0.392655	Lateral root primordium-related protein (AHRD V1 **-- Q9XGX0_ARATH); contains Interpro domain(s) IPR007818 Protein of unknown function DUF702
Cla016968	0.387717	Blue copper-like protein (AHRD V1 *--- B8Y8A0_GOSHI); contains Interpro domain(s) IPR003245 Plastocyanin-like
Cla021730	0.38508	Homeodomain-like (AHRD V1 *-*- A2Q342_MEDTR); contains Interpro domain(s) IPR017884 SANT, eukarya
Cla023222	0.382241	SIL1 (AHRD V1 *-*- E5GB48_CUCME)
Cla022966	0.379431	Rubber elongation factor family protein (AHRD V1 **-- D7KV24_ARALL); contains Interpro domain(s) IPR008802 Rubber elongation factor
Cla010093	0.373314	Equilibrative nucleoside transporter (AHRD V1 ***- B9I2P1_POPTR); contains Interpro domain(s) IPR002259 Delayed-early response protein/equilibrative nucleoside transporter
Cla008416	0.367449	Pentatricopeptide repeat-containing protein (AHRD V1 ***- D7LKZ8_ARALL); contains Interpro domain(s) IPR002885 Pentatricopeptide repeat
Cla005602	0.366152	Pentatricopeptide repeat-containing protein (AHRD V1 ***- D7M3D7_ARALL); contains Interpro domain(s) IPR002885 Pentatricopeptide repeat
Cla017533	0.3656	Unknown Protein (AHRD V1)
Cla019857	0.359422	TIR-NBS disease resistance-like protein (AHRD V1 ***- Q2XPG7_POPTR); contains Interpro domain(s) IPR000157 Toll-Interleukin receptor
Cla010588	0.357456	Unknown Protein (AHRD V1)
Cla022631	0.351463	Protein ZCW7 (AHRD V1 **-- Q9SLT8_ARATH)
Cla017996	0.340336	ALC-interacting protein 1 (AHRD V1 *-*- Q9M035_ARATH)
Cla018245	0.336503	Ankyrin repeat-containing protein (AHRD V1 **-- F4J181_ARATH); contains Interpro domain(s) IPR012334 Pectin lyase fold
Cla011073	0.33342	Ribosomal protein L30 (AHRD V1 ***- B3TLP4_ELAGV); contains Interpro domain(s) IPR000231 Ribosomal protein L30e
Cla017484	0.330466	ABC transporter G family member 42 (AHRD V1 ***- F4JJF3_ARATH); contains Interpro domain(s) IPR013525 ABC-2 type transporter
Cla003008	0.326253	Endoribonuclease E-like protein (AHRD V1 **-- Q656E2_ORYSJ)
Cla018420	0.322526	Cysteine proteinase inhibitor 8 (AHRD V1 *--* CYT8_ORYSJ); contains Interpro domain(s) IPR007262 Vacuolar protein sorting 55
Cla011904	0.321127	Unknown Protein (AHRD V1)
Cla015545	0.320015	(P)ppGpp synthetase I (GTP pyrophosphokinase) SpoT/RelA (AHRD V1 *--- A0YZ95_LYNSP); contains Interpro domain(s) IPR007685 RelA/SpoT
Cla019230	0.317832	Octicosapeptide/Phox/Bem1p domain-containing protein kinase (AHRD V1 **-- Q9LRY7_ARATH); contains Interpro domain(s) IPR000270 Octicosapeptide/Phox/Bem1p
Cla005878	0.316775	Unknown Protein (AHRD V1)
Cla017267	0.316008	MYB transcription factor (AHRD V1 **** Q70KC5_EUCGU); contains Interpro domain(s) IPR015495 Myb transcription factor
Cla012437	0.314595	Mitochondrial transcription termination factor family protein (AHRD V1 ***- Q9FG25_ARATH); contains Interpro domain(s) IPR003690 Mitochodrial transcription termination factor-related
Cla010077	0.313793	Polygalacturonase (AHRD V1 ***- E5GBI6_CUCME); contains Interpro domain(s) IPR012334 Pectin lyase fold
Cla017839	0.313413	Unknown Protein (AHRD V1)
Cla005285	0.304509	COBRA-like protein (AHRD V1 ***- Q655F2_ORYSJ)
Cla014462	0.302868	Adenosine deaminase (AHRD V1 ***- Q8LPL7_ARATH); contains Interpro domain(s) IPR001365 Adenosine/AMP deaminase
Cla022315	0.302493	Transcription factor (AHRD V1 **-* O04234_VICFA); contains Interpro domain(s) IPR011616 bZIP transcription factor, bZIP-1
Cla014717	0.300296	Pentatricopeptide repeat-containing protein (AHRD V1 ***- D7LE02_ARALL); contains Interpro domain(s) IPR002885 Pentatricopeptide repeat
Cla016083	0.299652	Unknown Protein (AHRD V1)
Cla018773	0.298446	Senescence-associated protein (AHRD V1 **-- B3TLS7_ELAGV); contains Interpro domain(s) IPR018499 Tetraspanin
Cla017414	0.297966	NADH dehydrogenase (AHRD V1 ***- NDS5B_ARATH)
Cla011371	0.296979	Trehalase (AHRD V1 ***- D2KWM9_TOBAC); contains Interpro domain(s) IPR001661 Glycoside hydrolase, family 37
Cla020106	0.294044	Exocyst complex component 7 (AHRD V1 **** O80625_ARATH); contains Interpro domain(s) IPR004140 Exo70 exocyst complex subunit
Cla010246	0.292041	Unknown Protein (AHRD V1)
Cla016674	0.287522	Processive diacylglycerol glucosyltransferase (AHRD V1 ***- E5W153_9BACI); contains Interpro domain(s) IPR009695 Monogalactosyldiacylglycerol synthase
Cla018097	0.28655	SCO1 mitochondrial (AHRD V1 **-* B0W6Z1_CULQU); contains Interpro domain(s) IPR017276 Synthesis of cytochrome c oxidase, Sco1/Sco2
Cla019521	0.286388	Unknown Protein (AHRD V1)
Cla021874	0.282681	B-block binding subunit of TFIIIC (AHRD V1 ***- Q94HW1_ARATH)
Cla023147	0.282499	Calmodulin 6-1 (AHRD V1 ***- Q3SDW5_PARTE); contains Interpro domain(s) IPR011992 EF-Hand type
Cla014460	0.27842	Cdp-diacylglycerol--glycerol-3-phosphate 3-phosphatidyltransferase (AHRD V1 **-- Q16H06_AEDAE); contains Interpro domain(s) IPR000462 CDP-alcohol phosphatidyltransferase
Cla010214	0.276935	Unknown Protein (AHRD V1)
Cla015899	0.273915	Unknown Protein (AHRD V1)
Cla016854	0.273711	Ribosomal protein S3 component of cytosolic 80S ribosome and 40S small subunit (AHRD V1 **** A4RVP7_OSTLU); contains Interpro domain(s) IPR005703 Ribosomal protein S3
Cla021237	0.271325	Mediator of RNA polymerase II transcription subunit 12-like protein (AHRD V1 *-** F4X4G3_ACREC); contains Interpro domain(s) IPR019035 Mediator complex, subunit Med12
Cla009064	0.270747	Transcription-repair coupling factor (AHRD V1 **** B8HS88_CYAP4); contains Interpro domain(s) IPR011545 DNA/RNA helicase, DEAD/DEAH box type, N-terminal
Cla018551	0.269779	Lipid a export ATP-binding/permease protein msba (AHRD V1 ***- Q17P67_AEDAE); contains Interpro domain(s) IPR001140 ABC transporter, transmembrane region
Cla010383	0.267966	Cellulose synthase-like C1-2 glycosyltransferase family 2 protein (AHRD V1 ***- D8T077_SELML); contains Interpro domain(s) IPR001173 Glycosyl transferase, family 2
Cla023053	0.267364	Chaperone protein dnaJ 49 (AHRD V1 *-*- B6JZX2_SCHJY); contains Interpro domain(s) IPR015609 Molecular chaperone, heat shock protein, Hsp40, DnaJ
Cla014114	0.26582	Homology to unknown gene (Fragment) (AHRD V1 *-*- Q00XJ3_OSTTA)
Cla001372	0.263908	Chromodomain-helicase-DNA-binding protein 4 (AHRD V1 *--* CHD4_MOUSE); contains Interpro domain(s) IPR000330 SNF2-related
Cla018506	0.261956	Ethylene responsive transcription factor 2a (AHRD V1 *-** C0J9I7_9ROSA); contains Interpro domain(s) IPR001471 Pathogenesis-related transcriptional factor and ERF, DNA-binding
Cla011408	0.258727	Late embryogenesis abundant hydroxyproline-rich glycoprotein (AHRD V1 **-- Q6DST1_ARATH); contains Interpro domain(s) IPR010847 Harpin-induced 1
Cla008923	0.258244	Protein-methionine-s-oxide reductase (AHRD V1 ***- D7L9H5_ARALL)
Cla018046	0.256559	RING finger protein (AHRD V1 *-*- C6EUD3_SOYBN); contains Interpro domain(s) IPR018957 Zinc finger, C3HC4 RING-type
Cla020712	0.254833	B3 domain-containing protein Os01g0723500 (AHRD V1 ***- Y1235_ORYSJ); contains Interpro domain(s) IPR003340 Transcriptional factor B3
Cla022533	0.253359	Signal peptidase I (AHRD V1 *-*- D8FV83_9CYAN); contains Interpro domain(s) IPR019759 Peptidase S24, S26A and S26B, conserved region
Cla021269	0.250567	Armadillo/beta-catenin repeat-containing protein (AHRD V1 **-- O64651_ARATH); contains Interpro domain(s) IPR011989 Armadillo-like helical
Cla005482	0.245161	Ent-kaurene synthase 1 (Fragment) (AHRD V1 *-*- B3F2W0_9ORYZ); contains Interpro domain(s) IPR005630 Terpene synthase, metal-binding domain
Cla009413	0.244708	Protein SUPPRESSOR OF GENE SILENCING 3 homolog (AHRD V1 ***- SGS3_ORYSJ); contains Interpro domain(s) IPR005380 Region of unknown function XS
Cla022501	0.241933	GYF domain-containing protein (AHRD V1 *-*- Q9FMM3_ARATH); contains Interpro domain(s) IPR003169 GYF
Cla021319	0.240977	DNA repair and recombination protein radA (AHRD V1 **** Q0W5M8_UNCMA); contains Interpro domain(s) IPR016467 DNA repair and recombination, RecA-like
Cla003994	0.235831	LOB domain protein 20 (AHRD V1 *-*- D7L194_ARALL); contains Interpro domain(s) IPR004883 Lateral organ boundaries, LOB
Cla015172	0.235249	Cyclase/dehydrase (AHRD V1 ***- B6T2Z5_MAIZE); contains Interpro domain(s) IPR005031 Streptomyces cyclase/dehydrase
Cla020966	0.234879	Acetyl esterase (AHRD V1 *--- AES_SHISS); contains Interpro domain(s) IPR013094 Alpha/beta hydrolase fold-3
Cla007735	0.234603	CK25 (AHRD V1 ***- Q1W1G0_TOBAC)
Cla017682	0.233823	Lipid A export permease/ATP-binding protein MsbA (AHRD V1 ***- E1L5K2_9FIRM); contains Interpro domain(s) IPR001140 ABC transporter, transmembrane region
Cla001874	0.233348	Structural maintenance of chromosomes protein 4 (AHRD V1 **-- F4K1S1_ARATH); contains Interpro domain(s) IPR003395 RecF/RecN/SMC protein, N-terminal
Cla009928	0.233093	Sigma factor binding protein 1 (AHRD V1 ***- D1MWZ4_CITLA); contains Interpro domain(s) IPR008889 VQ
Cla015157	0.232762	Pre-mRNA-splicing factor ATP-dependent RNA helicase (AHRD V1 **** B6T8I5_MAIZE); contains Interpro domain(s) IPR007502 Helicase-associated region
Cla003782	0.230919	40S ribosomal protein Sa-1 (AHRD V1 **** B9DG17_ARATH); contains Interpro domain(s) IPR005707 Ribosomal protein S2, eukaryotic/archaeal
Cla018106	0.228658	Mitochondrial carrier protein (AHRD V1 ***- C5JPF5_AJEDS); contains Interpro domain(s) IPR001993 Mitochondrial substrate carrier
Cla015549	0.228557	GRAS family transcription factor (AHRD V1 **-- Q4VYC4_POPTR); contains Interpro domain(s) IPR005202 GRAS transcription factor
Cla015694	0.223828	Fasciclin-like arabinogalactan protein 19 (AHRD V1 ***- A9XTM4_GOSHI); contains Interpro domain(s) IPR000782 FAS1 domain
Cla016207	0.223777	Tryptophanyl-tRNA synthetase (AHRD V1 ***- F4J4T3_ARATH); contains Interpro domain(s) IPR002306 Tryptophanyl-tRNA synthetase, class Ib
Cla004160	0.221644	T-complex protein 1 subunit alpha (AHRD V1 ***- Q8H9B2_9ROSI); contains Interpro domain(s) IPR012715 T-complex protein 1, alpha subunit
Cla018879	0.221538	Unknown Protein (AHRD V1)
Cla015892	0.221339	RNA-binding protein YhbY family (AHRD V1 *-** F5LN83_9BACL); contains Interpro domain(s) IPR001890 RNA-binding, CRM domain
Cla013869	0.219563	Protein SEUSS-like 2 (AHRD V1 *--- Q94BP0_ARATH)
Cla011353	0.219337	Unknown Protein (AHRD V1)
Cla020696	0.218545	Os08g0476100 protein (Fragment) (AHRD V1 *--- Q0J512_ORYSJ); contains Interpro domain(s) IPR006869 Protein of unknown function DUF547
Cla012615	0.217922	ATP-dependent RNA helicase (AHRD V1 **** E7R967_PICAD); contains Interpro domain(s) IPR011545 DNA/RNA helicase, DEAD/DEAH box type, N-terminal
Cla009797	0.213772	Pentatricopeptide repeat-containing protein (AHRD V1 ***- D7MRA3_ARALL); contains Interpro domain(s) IPR002885 Pentatricopeptide repeat
Cla010343	0.212931	ATP binding / kinase/ protein kinase/ protein serine/threonine kinase/ protein-tyrosine kinase (AHRD V1 **** C5DB54_VITVI); contains Interpro domain(s) IPR002290
Cla022492	0.212829	Unknown Protein (AHRD V1)
Cla003191	0.211629	Peroxidase (AHRD V1 ***- O65773_CUCPE); contains Interpro domain(s) IPR002016 Haem peroxidase, plant/fungal/bacterial
Cla015801	0.211093	Serine/threonine-protein kinase ATR (AHRD V1 *-** F4W728_ACREC); contains Interpro domain(s) IPR000403 Phosphatidylinositol 3- and 4-kinase, catalytic
Cla019140	0.211092	Nodulin-like protein (Fragment) (AHRD V1 ***- O81121_ARATH); contains Interpro domain(s) IPR010658 Nodulin-like
Cla013496	0.208445	DNA-directed RNA polymerase III subunit F (AHRD V1 **** B0XD81_CULQU); contains Interpro domain(s) IPR007832 RNA polymerase Rpc34
Cla002277	0.206995	RING finger protein 5 (AHRD V1 *--- B6T0C5_MAIZE); contains Interpro domain(s) IPR018957 Zinc finger, C3HC4 RING-type
Cla003157	0.205749	Peptidyl-prolyl cis-trans isomerase D (AHRD V1 *--- E5KN59_HUMAN); contains Interpro domain(s) IPR011990 Tetratricopeptide-like helical
Cla008510	0.205109	RING finger protein 5 (AHRD V1 **-- B6TLS1_MAIZE); contains Interpro domain(s) IPR018957 Zinc finger, C3HC4 RING-type
Cla006846	0.204885	Glycoprotein family protein (AHRD V1 ***- F4IKY1_ARATH)
Cla006795	0.204482	Transporter folate-biopterin transporter (AHRD V1 ***- B6TI36_MAIZE); contains Interpro domain(s) IPR004324 Biopterin transport-related protein BT1
Cla023215	0.203908	Translation initiation factor IF-2 (AHRD V1 **** F6H4W1_VITVI); contains Interpro domain(s) IPR000178 Initiation factor 2
Cla005665	0.201261	Oxysterol-binding family protein (AHRD V1 **** D7ME32_ARALL); contains Interpro domain(s) IPR000648 Oxysterol-binding protein
Cla009517	0.2007	Vacuolar protein sorting-associated protein 13 family protein (AHRD V1 *-*- D3BE65_POLPA)
Cla021241	0.200057	Unknown Protein (AHRD V1)
Cla019278	0.199766	Protein transport protein SEC61 gamma subunit (AHRD V1 ***- B6SPI4_MAIZE); contains Interpro domain(s) IPR008158 Protein translocase SEC61 complex gamma subunit
Cla003629	0.19865	Peptide transporter (AHRD V1 **-- A6YJX5_9MAGN); contains Interpro domain(s) IPR000109 TGF-beta receptor, type I/II extracellular region
Cla002864	0.198504	Unknown Protein (AHRD V1)
Cla012197	0.197778	Receptor-like kinase (AHRD V1 ***- A7VM39_MARPO); contains Interpro domain(s) IPR017442 Serine/threonine protein kinase-related
Cla002268	0.197742	Unknown Protein (AHRD V1)
Cla018638	0.197073	Nucleotide-diphospho-sugar transferase family protein (AHRD V1 **-- F4JKY7_ARATH)
Cla007679	0.19663	Translation initiation factor SUI1 (AHRD V1 **** E3QFC0_COLGM); contains Interpro domain(s) IPR005874 Eukaryotic translation initiation factor SUI1
Cla013995	0.195728	Gibberellin-regulated protein (AHRD V1 *-*- O82328_ARATH); contains Interpro domain(s) IPR003854 Gibberellin regulated protein
Cla002821	0.195407	Copper transport protein 86 (AHRD V1 *--- B2G4S5_ZYGRO); contains Interpro domain(s) IPR019156 Ataxin-10 domain
Cla018172	0.195397	Proteasome subunit alpha type (AHRD V1 **** B9RA94_RICCO); contains Interpro domain(s) IPR001353 Proteasome, subunit alpha/beta
Cla015144	0.19516	At1g02570 (Fragment) (AHRD V1 *-*- C0KGC8_ARATH)
Cla010245	0.193919	Chromosome 06 contig 1 DNA sequence (AHRD V1 *-*- Q016K0_OSTTA)
Cla014779	0.193628	Kelch-like protein 14 (AHRD V1 ***- B6T7I5_MAIZE); contains Interpro domain(s) IPR015915 Kelch-type beta propeller
Cla004944	0.19262	RNA binding motif protein 18 (AHRD V1 **-* A2AL44_MOUSE); contains Interpro domain(s) IPR012677 Nucleotide-binding, alpha-beta plait
Cla007134	0.189315	ATP-dependent RNA helicase (AHRD V1 **** B7S8F6_9HYME); contains Interpro domain(s) IPR011545 DNA/RNA helicase, DEAD/DEAH box type, N-terminal
Cla020414	0.187517	Receptor-like kinase (AHRD V1 *-** A7VM40_MARPO); contains Interpro domain(s) IPR002290 Serine/threonine protein kinase
Cla019026	0.186312	Signal peptide peptidase SppA type (AHRD V1 ***- Q01NK5_SOLUE); contains Interpro domain(s) IPR004634 Peptidase S49, protease IV
Cla017120	0.186044	WD repeat-containing protein 5 homolog (AHRD V1 *--- WDR5_DICDI); contains Interpro domain(s) IPR017986 WD40 repeat, region
Cla006133	0.184461	ABC transporter G family member 8 (AHRD V1 ***- AB8G_ARATH); contains Interpro domain(s) IPR013525 ABC-2 type transporter
Cla021225	0.183779	Receptor-like kinase (AHRD V1 **** A7VM39_MARPO); contains Interpro domain(s) IPR002290 Serine/threonine protein kinase
Cla022786	0.183739	Subtilisin-like serine protease (AHRD V1 **-* Q948Q4_ARATH); contains Interpro domain(s) IPR015500 Peptidase S8, subtilisin-related
Cla018118	0.18257	Protein kinase (AHRD V1 **** Q1SL21_MEDTR); contains Interpro domain(s) IPR002290 Serine/threonine protein kinase
Cla016906	0.182459	UBX domain-containing protein (AHRD V1 ***- D7KBM2_ARALL); contains Interpro domain(s) IPR006577 UAS
Cla023326	0.18244	Phosphatase PTC7 homolog (AHRD V1 ***- C1BT38_9MAXI); contains Interpro domain(s) IPR001932 Protein phosphatase 2C-related
Cla018983	0.180326	Aluminum-activated malate transporter-like (AHRD V1 *-*- Q5Z6M4_ORYSJ); contains Interpro domain(s) IPR006214 Uncharacterised protein family UPF0005
Cla012849	0.178254	Calmodulin-binding transcription activator 2 (AHRD V1 **** Q0WNN4_ARATH); contains Interpro domain(s) IPR005559 CG-1
Cla015861	0.178245	Receptor-like protein kinase (AHRD V1 **** Q9FZP2_ARATH); contains Interpro domain(s) IPR002290 Serine/threonine protein kinase
Cla005932	0.177258	Kinase pfkB family protein (AHRD V1 ***- Q7XDM4_ORYSJ); contains Interpro domain(s) IPR011611 Carbohydrate/purine kinase
Cla009412	0.176972	Unknown Protein (AHRD V1)
Cla020694	0.176856	Nucleic acid binding protein (AHRD V1 **** Q93YF1_TOBAC); contains Interpro domain(s) IPR012677 Nucleotide-binding, alpha-beta plait
Cla011803	0.176613	Receptor-like protein kinase 3 (AHRD V1 **** Q9LKZ4_SOYBN); contains Interpro domain(s) IPR002290 Serine/threonine protein kinase
Cla006217	0.176092	Choline dehydrogenase (AHRD V1 ***- F4FC44_VERMA); contains Interpro domain(s) IPR012132 Glucose-methanol-choline oxidoreductase
Cla015745	0.17552	Expressed protein (Fragment) (AHRD V1 ***- B3VJP3_POPTN); contains Interpro domain(s) IPR006766 Phosphate-induced protein 1 conserved region
Cla004879	0.174467	Impaired sucrose induction 1-like protein (AHRD V1 ***- Q5TJC6_SOLTU); contains Interpro domain(s) IPR016024 Armadillo-type fold
Cla018839	0.174119	Receptor-like kinase (AHRD V1 **** A7VM42_MARPO); contains Interpro domain(s) IPR002290 Serine/threonine protein kinase
Cla009086	0.174004	Pentatricopeptide repeat-containing protein (AHRD V1 ***- D7L1Q4_ARALL); contains Interpro domain(s) IPR002885 Pentatricopeptide repeat
Cla014068	0.173499	Malate dehydrogenase (AHRD V1 ***- A5BEJ8_VITVI); contains Interpro domain(s) IPR010097 Malate dehydrogenase
Cla004951	0.1734	Unknown Protein (AHRD V1)
Cla021672	0.173385	BTB/POZ domain containing protein expressed (AHRD V1 ***- Q10C73_ORYSJ); contains Interpro domain(s) IPR013089 Kelch related
Cla006455	0.173316	F-box family protein (AHRD V1 ***- E5GBH4_CUCME); contains Interpro domain(s) IPR001810 Cyclin-like F-box
Cla021398	0.171852	DNA repair protein Rad50 (AHRD V1 **** A8IE00_TRIMO); contains Interpro domain(s) IPR004584 Recombination/repair protein Rad50
Cla001905	0.170913	Nucleic acid binding protein (AHRD V1 ***- D7LQ48_ARALL)
Cla010801	0.170756	Nuclear inhibitor of protein phosphatase 1 (AHRD V1 *--- B0WI03_CULQU); contains Interpro domain(s) IPR000253 Forkhead-associated
Cla005469	0.170379	Major facilitator protein (AHRD V1 **-- Q8H132_ARATH); contains Interpro domain(s) IPR010658 Nodulin-like
Cla013728	0.170049	(RAP Annotation release2) Galactose-binding like domain containing protein; contains Interpro domain(s) IPR018971 Protein of unknown function DUF1997
Cla017580	0.169349	Os10g0578600 protein (Fragment) (AHRD V1 ***- Q0IVC7_ORYSJ)
Cla014927	0.168966	Pectinesterase (AHRD V1 **** Q9LEB0_TOBAC); contains Interpro domain(s) IPR000070 Pectinesterase, catalytic
Cla012476	0.168629	Phosducin-like protein 3 (AHRD V1 **-- B4FF90_MAIZE); contains Interpro domain(s) IPR012336 Thioredoxin-like fold
Cla021708	0.168256	Transcription factor bHLH95 (AHRD V1 *-*- BH095_ARATH); contains Interpro domain(s) IPR011598 Helix-loop-helix DNA-binding
Cla017813	0.167111	Unknown Protein (AHRD V1)
Cla008135	0.166442	Leucine zipper protein-like (AHRD V1 **-- Q941X1_ORYSJ)
Cla016694	0.16618	Blue copper protein (AHRD V1 **-- D1MWY8_CITLA); contains Interpro domain(s) IPR003245 Plastocyanin-like
Cla021310	0.165646	WD-40 repeat protein (AHRD V1 **-- B2IXC4_NOSP7); contains Interpro domain(s) IPR017986 WD40 repeat, region
Cla019757	0.165572	Pentatricopeptide repeat-containing protein (AHRD V1 ***- D7MEV2_ARALL); contains Interpro domain(s) IPR002885 Pentatricopeptide repeat
Cla007697	0.165179	Transcription factor (BHLH)-like protein (AHRD V1 *--- Q6ZIP1_ORYSJ); contains Interpro domain(s) IPR001092 Basic helix-loop-helix dimerisation region bHLH
Cla021200	0.164999	Reticulon family protein (AHRD V1 ***- B2WS91_9BRAS); contains Interpro domain(s) IPR003388 Reticulon
Cla008222	0.163902	Isoprenylcysteine carboxyl methyltransferase (AHRD V1 *-*- A4YFH0_METS5)
Cla013906	0.163382	Unknown Protein (AHRD V1)
Cla007351	0.163172	CASP protein (Fragment) (AHRD V1 **-- Q90765_CHICK)
Cla000992	0.162604	Vacuolar sorting protein 9 domain-containing protein (AHRD V1 **-- D7LA30_ARALL); contains Interpro domain(s) IPR013995 Vacuolar sorting protein 9, subgroup
Cla019641	0.162422	BES1/BZR1 homolog protein 4 (AHRD V1 **-- BEH4_ARATH); contains Interpro domain(s) IPR008540 BZR1, transcriptional repressor
Cla017433	0.162205	Nodulin MtN21 family protein (Fragment) (AHRD V1 *-*- C0KY45_9BRAS); contains Interpro domain(s) IPR000620 Protein of unknown function DUF6, transmembrane
Cla019942	0.162119	TPR repeat (AHRD V1 **-- Q2HW44_MEDTR); contains Interpro domain(s) IPR011990 Tetratricopeptide-like helical
Cla014078	0.162031	Phosphoenolpyruvate carboxykinase (AHRD V1 ***- Q94LX9_FLATR); contains Interpro domain(s) IPR001272 Phosphoenolpyruvate carboxykinase, ATP-utilising
Cla006658	0.161823	Os03g0825600 protein (Fragment) (AHRD V1 *--- Q0DM67_ORYSJ); contains Interpro domain(s) IPR006943 Protein of unknown function DUF641, plant
Cla001362	0.161515	Pre-mRNA-splicing factor SYF1 (AHRD V1 ***- Q9LKU3_ARATH); contains Interpro domain(s) IPR011990 Tetratricopeptide-like helical
Cla012325	0.161203	Nudix hydrolase 24 (AHRD V1 **** B6TUU0_MAIZE); contains Interpro domain(s) IPR000086 NUDIX hydrolase domain
Cla016985	0.160225	Cation/H(+) antiporter 27 (AHRD V1 *-*- F4K9H0_ARATH); contains Interpro domain(s) IPR006153 Cation/H+ exchanger
Cla020985	0.160128	ACT domain-containing protein (AHRD V1 **-- F4JWR0_ARATH); contains Interpro domain(s) IPR002912 Amino acid-binding ACT
Cla008906	0.160044	Senescence-associated protein 12 (AHRD V1 *--- O81657_HEMSP); contains Interpro domain(s) IPR009686 Senescence-associated
Cla015457	0.159943	Peroxyureidoacrylate/ureidoacrylate amidohydrolase RutB (AHRD V1 **-- F7MV70_ECOLX); contains Interpro domain(s) IPR000868 Isochorismatase-like
Cla012723	0.159723	Phosphatidic acid phosphatase-related protein (AHRD V1 ***- Q9LVZ7_ARATH)
Cla020948	0.159617	Pentatricopeptide repeat-containing protein (AHRD V1 ***- D7M3P4_ARALL); contains Interpro domain(s) IPR002885 Pentatricopeptide repeat
Cla017396	0.159326	Epoxide hydrolase 2 (AHRD V1 ***- D8L7V8_PRUPE); contains Interpro domain(s) IPR000073 Alpha/beta hydrolase fold-1
Cla007788	0.158936	Unknown Protein (AHRD V1)
Cla015961	0.158873	Guanine nucleotide-binding protein subunit beta-like protein (AHRD V1 **-* GBLP_TRYBR); contains Interpro domain(s) IPR017986 WD40 repeat, region
Cla018018	0.158069	Breast cancer 2 susceptibility protein (AHRD V1 ***- Q7Y1C4_ARATH); contains Interpro domain(s) IPR015525 Breast cancer type 2 susceptibility protein
Cla017251	0.156325	Cytochrome P450 (AHRD V1 ***- B9HNL2_POPTR); contains Interpro domain(s) IPR001128 Cytochrome P450
Cla011197	0.156107	Protein RecA (AHRD V1 ***- A8GPU6_RICAH); contains Interpro domain(s) IPR013765 RecA
Cla022332	0.155406	Auxin-responsive protein IAA8 (AHRD V1 ***- F4IKE9_ARATH); contains Interpro domain(s) IPR003311 AUX/IAA protein
Cla009628	0.15512	Dof zinc finger protein (AHRD V1 *-*- Q0PY33_SOLLC); contains Interpro domain(s) IPR003851 Zinc finger, Dof-type
Cla016710	0.154525	Polygalacturonase (AHRD V1 ***- A2IB56_CITSI); contains Interpro domain(s) IPR012334 Pectin lyase fold
Cla011715	0.154523	Unknown Protein (AHRD V1)
Cla016747	0.153939	Acyl ACP-thioesterase (AHRD V1 ***- A9P5P5_ARAHY); contains Interpro domain(s) IPR002864 Acyl-ACP thioesterase
Cla022222	0.151601	Class E vacuolar protein-sorting machinery protein HSE1 (AHRD V1 *--- HSE1_USTMA); contains Interpro domain(s) IPR018205 VHS subgroup
Cla017966	0.151595	MYB transcription factor (Fragment) (AHRD V1 **-* E7BJY5_MALDO); contains Interpro domain(s) IPR006447 Myb-like DNA-binding region, SHAQKYF class
Cla018652	0.15155	Homeobox-leucine zipper protein ATHB-8 (AHRD V1 ***- ATHB8_ARATH); contains Interpro domain(s) IPR002913 Lipid-binding START
Cla018354	0.151208	GDSL esterase/lipase (AHRD V1 ***- F4KBC2_ARATH); contains Interpro domain(s) IPR001087 Lipase, GDSL
Cla008913	0.151059	F-box family protein (AHRD V1 *-*- B9H220_POPTR); contains Interpro domain(s) IPR001810 Cyclin-like F-box
Cla006270	0.149909	Trehalose 6-phosphate phosphatase (AHRD V1 **** D4QAK5_TOBAC); contains Interpro domain(s) IPR003337 Trehalose-phosphatase
Cla009716	0.149891	Splicing factor 3b subunit (AHRD V1 ***- E5GC24_CUCME); contains Interpro domain(s) IPR009846 Splicing factor 3B subunit 5/RDS3 complex subunit 10
Cla004016	0.149727	cDNA clone 001-101-B09 full insert sequence (AHRD V1 ***- B7E7C1_ORYSJ)
Cla013261	0.148744	DNA repair and recombination protein radA (AHRD V1 **** F4HM42_PYRSN); contains Interpro domain(s) IPR000700 PAS-associated, C-terminal
Cla005777	0.148364	heat shock protein (AHRD V1 ***- B2D2G5_CAPSN); contains Interpro domain(s) IPR013126 Heat shock protein 70
Cla015625	0.14824	Auxin induced-like protein (AHRD V1 **-- E0Z5V6_PICSI); contains Interpro domain(s) IPR017214 Uncharacterised conserved protein UCP037471
Cla018455	0.148159	Auxin efflux carrier (AHRD V1 ***- Q71T12_MOMCH); contains Interpro domain(s) IPR014024 Auxin efflux carrier, subgroup
Cla017199	0.147879	O-methyltransferase (AHRD V1 **** Q9ST37_PYRPY); contains Interpro domain(s) IPR016461 O-methyltransferase, COMT, eukaryota
Cla021353	0.147474	Receptor-like kinase (AHRD V1 **** C0SW33_SOYBN); contains Interpro domain(s) IPR002290 Serine/threonine protein kinase
Cla009792	0.147345	Cell cycle control protein 50A (AHRD V1 **-- D3PJ02_9MAXI); contains Interpro domain(s) IPR005045 Protein of unknown function DUF284, transmembrane eukaryotic
Cla017634	0.146364	Unknown Protein (AHRD V1)
Cla018643	0.145951	Protein Kinase interacting protein (AHRD V1 ***- B6TI58_MAIZE); contains Interpro domain(s) IPR011684 KIP1-like
Cla018583	0.145455	Heparanase-like protein 2 (AHRD V1 ***- B6SRR5_MAIZE); contains Interpro domain(s) IPR005199 Glycoside hydrolase family 79, N-terminal
Cla005070	0.145429	Nodulin family protein (AHRD V1 **-- D7LIF1_ARALL); contains Interpro domain(s) IPR010658 Nodulin-like
Cla015692	0.145293	Alpha-1 6-mannosyl-glycoprotein 2-beta-N-acetylglucosaminyltransferase (AHRD V1 ***- F1KTG8_ASCSU); contains Interpro domain(s) IPR007754 N-acetylglucosaminyltransferase II
Cla016930	0.144887	Aldo/keto reductase family protein (AHRD V1 ***- D7KWQ9_ARALL); contains Interpro domain(s) IPR001395 Aldo/keto reductase
Cla006786	0.144887	RNA polymerase sigma factor (AHRD V1 *-*- A5GQ42_SYNR3); contains Interpro domain(s) IPR013325 RNA polymerase sigma factor, region 2
Cla019459	0.14241	Riboflavin kinase (AHRD V1 **-* A8IM09_CHLRE); contains Interpro domain(s) IPR015865 Riboflavin kinase
Cla016525	0.141475	UDP-glycosyltransferase (AHRD V1 ***- D7KLQ4_ARALL); contains Interpro domain(s) IPR002213 UDP-glucuronosyl/UDP-glucosyltransferase
Cla006922	0.141207	dTDP-4-dehydrorhamnose reductase (AHRD V1 ***- F2KQD7_ARCVS); contains Interpro domain(s) IPR016040 NAD(P)-binding domain
Cla001612	0.140941	Unknown Protein (AHRD V1)
Cla022447	0.140688	CONSTANS-like zinc finger protein (AHRD V1 *--- D0EP05_SOYBN); contains Interpro domain(s) IPR000315 Zinc finger, B-box
Cla016760	0.140275	DNA mismatch repair protein mutS (AHRD V1 **** B2WBA4_PYRTR); contains Interpro domain(s) IPR000432 DNA mismatch repair protein MutS, C-terminal
Cla009079	0.139343	GEM-like protein 6 (AHRD V1 **-- F4KCV4_ARATH); contains Interpro domain(s) IPR004182 GRAM
Cla000552	0.139232	Protein disulfide isomerase (AHRD V1 ***- Q5EUD4_MAIZE); contains Interpro domain(s) IPR013766 Thioredoxin domain
Cla019382	0.139075	Peroxidase (AHRD V1 ***- E5GC51_CUCME); contains Interpro domain(s) IPR002016 Haem peroxidase, plant/fungal/bacterial
Cla015989	0.139062	Far upstream element-binding protein (AHRD V1 *--* Q0WLY0_ARATH); contains Interpro domain(s) IPR018111 K Homology, type 1, subgroup
Cla015849	0.138966	Unknown Protein (AHRD V1)
Cla004120	0.137476	Ethylene-responsive transcription factor 1 (AHRD V1 *-** ERF1_ORYSJ); contains Interpro domain(s) IPR001471 Pathogenesis-related transcriptional factor and ERF, DNA-binding
Cla016095	0.137378	Unknown Protein (AHRD V1)
Cla002722	0.137327	Solute carrier family 35 member F5 (Predicted) (AHRD V1 **-- D3ZT80_RAT); contains Interpro domain(s) IPR000620 Protein of unknown function DUF6, transmembrane
Cla017376	0.137288	Unknown Protein (AHRD V1)
Cla006176	0.137256	CCHC zinc finger protein (AHRD V1 *--* Q9GRG8_9TRYP); contains Interpro domain(s) IPR013084 Zinc finger, CCHC retroviral-type
Cla018923	0.136218	C2 domain-containing protein (AHRD V1 ***- D7KD31_ARALL); contains Interpro domain(s) IPR018029 C2 membrane targeting protein
Cla009810	0.135112	F-box family protein (AHRD V1 ***- D7M2J7_ARALL); contains Interpro domain(s) IPR001810 Cyclin-like F-box
Cla018770	0.134365	Unknown Protein (AHRD V1)
Cla022787	0.13422	Pentatricopeptide repeat-containing protein (AHRD V1 *-*- Q7XJ94_RAPSA); contains Interpro domain(s) IPR002885 Pentatricopeptide repeat
Cla014445	0.134194	Lactoylglutathione lyase (AHRD V1 ***- D2D330_GOSHI); contains Interpro domain(s) IPR004361 Glyoxalase I
Cla021531	0.134033	1-aminocyclopropane-1-carboxylate oxidase-2 (AHRD V1 **-- F4IDQ0_ARATH); contains Interpro domain(s) IPR005123 Oxoglutarate and iron-dependent oxygenase
Cla019873	0.134029	Unknown Protein (AHRD V1)
Cla010036	0.133919	Lysine ketoglutarate reductase trans-splicing related 1 (AHRD V1 **-- B6TPP1_MAIZE); contains Interpro domain(s) IPR007877 Protein of unknown function DUF707
Cla011095	0.133527	5-methyltetrahydropteroyltriglutamate--homocysteine methyltransferase (AHRD V1 ***- B6UF55_MAIZE); contains Interpro domain(s)
Cla006638	0.133099	Golgin candidate 4 (AHRD V1 ***- GOGC4_ARATH)
Cla017895	0.133014	Kinesin-like protein (AHRD V1 ***- Q8L7B8_ARATH); contains Interpro domain(s) IPR001752 Kinesin, motor region
Cla016600	0.132233	Enhanced disease susceptibility 5 (Fragment) (AHRD V1 *--- B0ZVF2_ARATH); contains Interpro domain(s) IPR002528 Multi antimicrobial extrusion protein MatE
Cla013073	0.131694	Receptor-like kinase (AHRD V1 **** A7VM68_9VIRI); contains Interpro domain(s) IPR002290 Serine/threonine protein kinase
Cla003271	0.131668	SWIB/MDM2 domain containing protein (AHRD V1 ***- B6TD34_MAIZE); contains Interpro domain(s) IPR019835 SWIB domain
Cla008643	0.131166	ATP-dependent zinc metalloprotease FtsH 3 (AHRD V1 **-* FTSH3_SYMTH); contains Interpro domain(s) IPR003959 ATPase, AAA-type, core
Cla020096	0.13047	Leukocyte receptor cluster member 8 (Predicted) (AHRD V1 *--- B0VXJ5_CALJA); contains Interpro domain(s) IPR005062 SAC3/GANP/Nin1/mts3/eIF-3 p25
Cla017660	0.13043	3 beta-hydroxysteroid dehydrogenase (AHRD V1 **-- Q93Y47_DIGLA); contains Interpro domain(s) IPR002198 Short-chain dehydrogenase/reductase SDR
Cla019300	0.130249	Bidirectional sugar transporter N3 (AHRD V1 ***- NOD3_MEDTR); contains Interpro domain(s) IPR018179 RAG1-activating protein 1 homologue RAG1-activating protein-1-related
Cla019369	0.129887	Unknown Protein (AHRD V1)
Cla005426	0.129759	NPR1-2 protein (Fragment) (AHRD V1 ***- B8XQT6_SOYBN); contains Interpro domain(s) IPR008949 Terpenoid synthase
Cla018297	0.129626	Phenylalanine ammonia-lyase (AHRD V1 ***- B9S0K2_RICCO); contains Interpro domain(s) IPR005922 Phenylalanine ammonia-lyase
Cla015701	0.129518	Long-chain-fatty-acid--CoA ligase 4 (AHRD V1 ***- C0HA93_SALSA); contains Interpro domain(s) IPR000873 AMP-dependent synthetase and ligase
Cla005905	0.129039	Protein trichome birefringence-like 38 (AHRD V1 **-- Q8VY22_ARATH); contains Interpro domain(s) IPR004253 Protein of unknown function DUF231, plant
Cla015084	0.128983	Os02g0831200 protein (Fragment) (AHRD V1 ***- Q0DW57_ORYSJ); contains Interpro domain(s) IPR003772 Protein of unknown function DUF177
Cla020201	0.127902	Ribosomal protein L26 component of cytosolic 80S ribosome and 60S large subunit (Fragment) (AHRD V1 **** A4S5G6_OSTLU); contains Interpro domain(s)
Cla010459	0.127799	Unknown Protein (AHRD V1)
Cla005362	0.127101	DNA topoisomerase I (AHRD V1 **** Q9XGL1_DAUCA); contains Interpro domain(s) IPR013499 DNA topoisomerase I, C-terminal, eukaryotic-type
Cla004639	0.126808	Glycerol-3-phosphate dehydrogenase (AHRD V1 **** B4FZV9_MAIZE); contains Interpro domain(s) IPR017751 NAD-dependent glycerol-3-phosphate dehydrogenase, eukaryotic
Cla011979	0.126694	NADPH dehydrogenase 1 (AHRD V1 **-- OYE1_SACPS); contains Interpro domain(s) IPR001155 NADH:flavin oxidoreductase/NADH oxidase, N-terminal
Cla008390	0.126451	Stromal membrane-associated protein 1 (AHRD V1 *--- E3KJ46_PUCGT); contains Interpro domain(s) IPR001164 Arf GTPase activating protein
Cla017062	0.125872	Phosphoglycerate mutase (AHRD V1 *--- E9T6R4_COREQ); contains Interpro domain(s) IPR002156 Ribonuclease H
Cla022724	0.125594	Inner membrane protein oxaA (AHRD V1 *-** B0SJ13_LEPBP); contains Interpro domain(s) IPR001708 Membrane insertion protein, OxaA/YidC
Cla017437	0.125476	Nitrate transporter (AHRD V1 ***- Q7XAK5_PRUPE); contains Interpro domain(s) IPR000109 TGF-beta receptor, type I/II extracellular region
Cla002819	0.125259	60S ribosomal protein L7-like protein (AHRD V1 ***- B3TM16_ELAGV); contains Interpro domain(s) IPR005998 Ribosomal protein L7, eukaryotic
Cla007833	0.12502	Eukaryotic translation initiation factor 6 (AHRD V1 ***- B4FKD5_MAIZE); contains Interpro domain(s) IPR002769 Translation initiation factor IF6
Cla015786	0.124876	Laccase-22 (AHRD V1 **-- LAC22_ORYSJ); contains Interpro domain(s) IPR001117 Multicopper oxidase, type 1
Cla020795	0.124284	BZIP transcription factor (Fragment) (AHRD V1 *-** F1DK38_MAIZE); contains Interpro domain(s) IPR011616 bZIP transcription factor, bZIP-1
Cla007877	0.124196	Unknown Protein (AHRD V1)
Cla003949	0.1237	Cysteine-rich repeat secretory protein 12 (AHRD V1 ***- Q3EC88_ARATH); contains Interpro domain(s) IPR002902 Protein of unknown function DUF26
Cla000394	0.123374	Phosphate translocator (AHRD V1 ***- Q40568_TOBAC); contains Interpro domain(s) IPR004696 Tpt phosphate/phosphoenolpyruvate translocator
Cla016227	0.123328	Transmembrane protein 41-like protein (AHRD V1 **-- E2ACS3_CAMFO); contains Interpro domain(s) IPR015414 SNARE associated Golgi protein
Cla012146	0.123292	Amino acid transporter family protein (AHRD V1 ***- D7LI10_ARALL); contains Interpro domain(s) IPR013057 Amino acid transporter, transmembrane
Cla012271	0.123212	Unknown Protein (AHRD V1)
Cla002653	0.123129	Leucine-rich repeat receptor-like tyrosine-protein kinase At2g41820 (AHRD V1 *--- Y2182_ARATH); contains Interpro domain(s) IPR001611 Leucine-rich repeat
Cla020911	0.123023	Unknown Protein (AHRD V1)
Cla020988	0.122778	Solute carrier family 35 member F5 (AHRD V1 *--- E4V0P9_ARTGP); contains Interpro domain(s) IPR000620 Protein of unknown function DUF6, transmembrane
Cla002750	0.122543	Tetraspanin family protein (AHRD V1 **-- F4JM26_ARATH)
Cla017337	0.122529	Myb-like transcription factor Myb 5 (AHRD V1 **** Q94JN5_GOSHI); contains Interpro domain(s) IPR015495 Myb transcription factor
Cla019268	0.122379	Metallo-beta-lactamase family protein (AHRD V1 *-*- A3ERL5_9BACT); contains Interpro domain(s) IPR001279 Beta-lactamase-like
Cla009461	0.12223	Multidrug resistance protein ABC transporter family (Fragment) (AHRD V1 **-- B9H222_POPTR); contains Interpro domain(s) IPR001140 ABC transporter, transmembrane region
Cla003456	0.12197	Glutaredoxin (AHRD V1 ***- E6Y293_IPOBA); contains Interpro domain(s) IPR011899 Glutaredoxin, eukaryotic and viruses
Cla008398	0.121917	NHL1 (Fragment) (AHRD V1 **-- B0LZH6_ARATH); contains Interpro domain(s) IPR010847 Harpin-induced 1
Cla010181	0.121806	NAC domain protein IPR003441 (AHRD V1 *-*- B9IJW7_POPTR); contains Interpro domain(s) IPR003441 No apical meristem (NAM) protein
Cla012247	0.121771	Oxidoreductase zinc-containing alcohol dehydrogenase family (AHRD V1 **-- Q26G91_FLABB); contains Interpro domain(s) IPR002085 Alcohol dehydrogenase superfamily, zinc-containing
Cla019379	0.121669	Glycogen synthase 2 (AHRD V1 *-*- F5UHJ7_9CYAN); contains Interpro domain(s) IPR011835 Glycogen/starch synthases, ADP-glucose type
Cla005103	0.121656	BEL1-like homeodomain 5 (AHRD V1 *--- F4IFQ2_ARATH); contains Interpro domain(s) IPR006563 POX
Cla019255	0.121566	Kelch domain-containing protein 4 (AHRD V1 **-- E2C151_HARSA); contains Interpro domain(s) IPR015915 Kelch-type beta propeller
Cla004302	0.121116	Family with sequence similarity 126 member A (AHRD V1 *-*- A0JM87_XENTR); contains Interpro domain(s) IPR018619 Hyccin
Cla019017	0.121002	Unknown Protein (AHRD V1)
Cla017896	0.120617	Mitochondrial import inner membrane translocase subunit Tim9 (AHRD V1 **** B4FU14_MAIZE); contains Interpro domain(s) Mitochondrial inner membrane translocase complex
Cla021255	0.120061	Thioesterase family protein (AHRD V1 ***- D7LS72_ARALL); contains Interpro domain(s) IPR006683 Thioesterase superfamily
Cla010166	0.119769	UDP-galactose transporter 3 (AHRD V1 ***- D7KBJ4_ARALL); contains Interpro domain(s) IPR013657 UAA transporter
Cla005015	0.119513	L-galactono-1 4-lactone dehydrogenase (AHRD V1 ***- E7E016_CUCSA); contains Interpro domain(s) IPR010029 Galactonolactone dehydrogenase
Cla003450	0.11897	Fas-associated factor 1-like protein (AHRD V1 **-- B6TD00_MAIZE); contains Interpro domain(s) IPR006577 UAS
Cla018163	0.118821	Glutathione S-transferase (AHRD V1 ***- D8UY87_GLYSO); contains Interpro domain(s) IPR004046 Glutathione S-transferase, C-terminal
Cla007937	0.118594	TIR-NBS-LRR disease resistance-like protein (AHRD V1 ***- Q1KT02_POPBA); contains Interpro domain(s) IPR000157 Toll-Interleukin receptor
Cla015434	0.118398	Unknown Protein (AHRD V1)
Cla013843	0.118241	Nucleic acid/nucleotide binding protein (AHRD V1 *-** F4HWF9_ARATH); contains Interpro domain(s) IPR012677 Nucleotide-binding, alpha-beta plait
Cla016500	0.117755	AGAP001157-PA (Fragment) (AHRD V1 *--- Q7PX10_ANOGA); contains Interpro domain(s) IPR013993 Zinc finger, N-recognin, metazoa
Cla021908	0.117615	Protein FAM135A (AHRD V1 **-- F4X1I3_ACREC)
Cla005294	0.117602	Homology to unknown gene (AHRD V1 **-- Q00V79_OSTTA); contains Interpro domain(s) IPR008972 Cupredoxin
Cla011347	0.117123	Unknown Protein (AHRD V1)
Cla010063	0.117101	Invertase/pectin methylesterase inhibitor family protein (AHRD V1 ***- D7KNF0_ARALL); contains Interpro domain(s) IPR006501 Pectinesterase inhibitor
Cla009035	0.116619	ATPase (AHRD V1 **-- A6ZL24_YEAS7); contains Interpro domain(s) IPR003959 ATPase, AAA-type, core
Cla007691	0.116448	Cysteine-rich repeat secretory protein 43 (AHRD V1 ***- F4JVK9_ARATH); contains Interpro domain(s) IPR002902 Protein of unknown function DUF26
Cla021727	0.116416	1-aminocyclopropane-1-carboxylate oxidase 3 (AHRD V1 **-- ACCO3_ARATH); contains Interpro domain(s) IPR005123 Oxoglutarate and iron-dependent oxygenase
Cla002883	0.11568	Hydroxyproline-rich glycoprotein family protein (AHRD V1 ***- Q9LZ00_ARATH)
Cla015505	0.115402	Pectinesterase (AHRD V1 **** Q9LEB0_TOBAC); contains Interpro domain(s) IPR000070 Pectinesterase, catalytic
Cla007424	0.114984	Calcium-dependent protein kinase 29 (AHRD V1 **** F4I0S0_ARATH); contains Interpro domain(s) IPR002290 Serine/threonine protein kinase
Cla023391	0.114905	RING finger protein 5 (AHRD V1 *--- B6UBI0_MAIZE); contains Interpro domain(s) IPR018957 Zinc finger, C3HC4 RING-type
Cla006297	0.11486	Xanthine dehydrogenase (AHRD V1 ***- B9HNV5_POPTR); contains Interpro domain(s) IPR016208 Aldehyde oxidase/xanthine dehydrogenase
Cla006465	0.114601	Unknown Protein (AHRD V1); contains Interpro domain(s) IPR010410 Protein of unknown function DUF1005
Cla014162	0.114365	Exonuclease DNA polymerase III epsilon subunit family (AHRD V1 **-- C7NIC3_KYTSD); contains Interpro domain(s) IPR006055 Exonuclease
Cla002208	0.114012	Heat stress transcription factor A3 (AHRD V1 *-*- D1M7W9_SOLLC); contains Interpro domain(s) IPR000232 Heat shock factor (HSF)-type, DNA-binding
Cla021743	0.113946	Os08g0534200 protein (Fragment) (AHRD V1 **-- Q0J453_ORYSJ); contains Interpro domain(s) IPR016024 Armadillo-type fold
Cla012390	0.11376	Glycerophosphoryl diester phosphodiesterase family protein (AHRD V1 ***- D7KYU8_ARALL); contains Interpro domain(s) IPR017946 PLC-like phosphodiesterase
Cla011595	0.113591	Phosphatidylserine decarboxylase proenzyme (AHRD V1 ***- C0H9N1_SALSA); contains Interpro domain(s) IPR005221 Phosphatidylserine decarboxylase
Cla015845	0.113294	Eukaryotic initiation factor 4B (AHRD V1 ***- Q9LIN5_ARATH); contains Interpro domain(s) IPR010433 Plant specific eukaryotic initiation factor 4B
Cla007078	0.113199	Cytochrome P450 (AHRD V1 ***- B9I724_POPTR); contains Interpro domain(s) IPR001128 Cytochrome P450
Cla018098	0.112994	Protein trichome birefringence-like 33 (AHRD V1 **-- F4IH21_ARATH); contains Interpro domain(s) IPR004253 Protein of unknown function DUF231, plant
Cla005612	0.112919	Ubiquitin carboxyl-terminal hydrolase isozyme L3 (AHRD V1 *-*- B6T8R6_MAIZE); contains Interpro domain(s) IPR001578 Peptidase C12, ubiquitin carboxyl-terminal hydrolase 1
Cla016983	0.112909	Latex abundant protein 1 (AHRD V1 *--- Q6XNP6_HEVBR)
Cla008623	0.1127	Unknown Protein (AHRD V1)
Cla011317	0.112688	Superoxide dismutase (AHRD V1 ***- B9S4J6_RICCO); contains Interpro domain(s) IPR001189 Manganese/iron superoxide dismutase
Cla023036	0.112146	RNA-binding protein (AHRD V1 *--* Q8SMH8_PERAE); contains Interpro domain(s) IPR000504 RNA recognition motif, RNP-1
Cla022451	0.112123	V-type proton ATPase subunit a (AHRD V1 **** VPH1_NEUCR); contains Interpro domain(s) IPR002490 ATPase, V0/A0 complex, 116-kDa subunit
Cla004788	0.112004	Nitrate transporter (AHRD V1 ***- Q9SPU1_ORYSA); contains Interpro domain(s) IPR000109 TGF-beta receptor, type I/II extracellular region
Cla017028	0.111907	Auxin efflux carrier protein (AHRD V1 ***- Q5FV66_MEDTR); contains Interpro domain(s) IPR004776 Auxin efflux carrier
Cla022967	0.111492	Cytochrome P450 (AHRD V1 ***- B9GMJ2_POPTR); contains Interpro domain(s) IPR001128 Cytochrome P450
Cla012430	0.111174	TIR-NBS disease resistance-like protein (AHRD V1 ***- Q2MJQ3_9ROSI); contains Interpro domain(s) IPR002182 NB-ARC
Cla016845	0.111135	Ribosomal protein L18ae family protein (AHRD V1 *--- F4HV88_ARATH)
Cla010389	0.1111	Receptor-like protein kinase 1-like (AHRD V1 **** Q5ZBN0_ORYSJ); contains Interpro domain(s) IPR002290 Serine/threonine protein kinase
Cla018130	0.111013	Mitochondrial uncoupling protein (AHRD V1 ***- Q8LNZ1_9ARAE); contains Interpro domain(s) IPR001993 Mitochondrial substrate carrier
Cla022740	0.110937	Catalytic/ protein phosphatase type 2C/ protein serine/threonine phosphatase (AHRD V1 *-** B6TPM6_MAIZE); contains Interpro domain(s) IPR015655 Protein phosphatase 2C
Cla006565	0.110881	class I heat shock protein (AHRD V1 ***- Q69BI7_CARPA); contains Interpro domain(s) IPR002068 Heat shock protein Hsp20
Cla005860	0.110833	cDNA clone J023109D15 full insert sequence (AHRD V1 ***- B7EQP2_ORYSJ); contains Interpro domain(s) IPR004038 Ribosomal protein L7Ae/L30e/S12e/Gadd45
Cla002318	0.110508	Protein LSM14 homolog B (AHRD V1 *--- E6ZFT9_DICLA); contains Interpro domain(s) IPR019053 FFD and TFG box motifs
Cla022314	0.110504	Unknown Protein (AHRD V1)
Cla013008	0.109915	Lectin (AHRD V1 ***- Q1L6W6_9FABA); contains Interpro domain(s) IPR001220 Legume lectin, beta chain
Cla009122	0.109828	Phytoene synthase (AHRD V1 ***- D3K302_CUCME); contains Interpro domain(s) IPR002060 Squalene/phytoene synthase
Cla018570	0.109796	Activating signal cointegrator 1 complex subunit 3 (AHRD V1 **-- F4WEX0_ACREC); contains Interpro domain(s) IPR004179 Sec63 domain
Cla016339	0.109717	Elongation factor Tu family protein (AHRD V1 ***- D7L2H7_ARALL); contains Interpro domain(s) IPR000795 Protein synthesis factor, GTP-binding
Cla008785	0.109478	Cytochrome P450 (Fragment) (AHRD V1 *-*- B9HPE8_POPTR); contains Interpro domain(s) IPR001128 Cytochrome P450
Cla014204	0.109342	U1 small nuclear ribonucleoprotein (AHRD V1 *--- A8J8G5_CHLRE); contains Interpro domain(s) IPR012677 Nucleotide-binding, alpha-beta plait
Cla016344	0.108768	Unknown Protein (AHRD V1)
Cla020262	0.108695	Unknown Protein (AHRD V1)
Cla018300	0.108481	Phenylalanine ammonia-lyase (AHRD V1 ***- Q1AJZ8_TRIPR); contains Interpro domain(s) IPR005922 Phenylalanine ammonia-lyase
Cla017130	0.108099	Protein-tyrosine kinase 6 (AHRD V1 **** PTK6_MOUSE); contains Interpro domain(s) IPR015784 Tyrosine-protein kinase, ATN1-like
Cla010451	0.108036	Unknown Protein (AHRD V1)
Cla019759	0.108026	GAI-like protein 1 (Fragment) (AHRD V1 ***- A1YWN9_9ROSI); contains Interpro domain(s) IPR005202 GRAS transcription factor
Cla021382	0.107581	Eukaryotic translation initiation factor 4 gamma 3 (Fragment) (AHRD V1 *--- A2AMI7_MOUSE); contains Interpro domain(s) IPR016024 Armadillo-type fold
Cla019028	0.107557	Unknown Protein (AHRD V1)
Cla011689	0.107505	CDK5 regulatory subunit associated protein 3 (AHRD V1 **-- Q6IQA6_DANRE); contains Interpro domain(s) IPR008491 Protein of unknown function DUF773
Cla020854	0.107208	class II heat shock protein (AHRD V1 ***- B6T339_MAIZE); contains Interpro domain(s) IPR002068 Heat shock protein Hsp20
Cla015276	0.107048	Homeobox-leucine zipper protein 14 (AHRD V1 ***- D7LZT3_ARALL); contains Interpro domain(s) IPR003106 Leucine zipper, homeobox-associated
Cla022068	0.10659	Chaperone DnaJ (AHRD V1 *-*- F4D512_HELPY); contains Interpro domain(s) IPR001623 Heat shock protein DnaJ, N-terminal
Cla013574	0.106534	Regulator of Vps4 activity in the MVB pathway protein (AHRD V1 *--- F4IB75_ARATH); contains Interpro domain(s) IPR005061 Protein of unknown function DUF292, eukaryotic
Cla022709	0.106527	Phage-related exonuclease (AHRD V1 *-*- C6ADF2_BARGA); contains Interpro domain(s) IPR017482 Putative phage-type endonuclease
Cla022089	0.106128	Unknown Protein (AHRD V1)
Cla002709	0.106018	Ubiquitin-protein ligase/zinc ion binding protein (AHRD V1 *--* F6M732_WHEAT); contains Interpro domain(s) IPR018957 Zinc finger, C3HC4 RING-type
Cla021021	0.105975	WRKY transcription factor 9 (AHRD V1 **** C9DHZ8_9ROSI); contains Interpro domain(s) IPR003657 DNA-binding WRKY
Cla015604	0.105901	Core-2/I-branching beta-1 6-N-acetylglucosaminyltransferase family protein (AHRD V1 **-- Q1PDT4_ARATH); contains Interpro domain(s)
Cla011063	0.105752	Non-specific lipid-transfer protein (AHRD V1 *-** D7TNT3_VITVI); contains Interpro domain(s) IPR013770 Plant lipid transfer protein and hydrophobic protein, helical
Cla008319	0.105679	Pentatricopeptide repeat-containing protein (AHRD V1 ***- D7LDK6_ARALL); contains Interpro domain(s) IPR002885 Pentatricopeptide repeat
Cla006718	0.105562	Autophagy-related protein 3 (AHRD V1 ***- B9R9V7_RICCO); contains Interpro domain(s) IPR007134 Autophagy-related protein 3, N-terminal
Cla008982	0.105455	Unknown Protein (AHRD V1)
Cla011725	0.105338	Unknown Protein (AHRD V1)
Cla018913	0.104792	Unknown Protein (AHRD V1)
Cla006593	0.104445	1-phosphatidylinositol-4 5-bisphosphate phosphodiesterase (AHRD V1 ***- O49902_NICRU); contains Interpro domain(s) IPR017946 PLC-like phosphodiesterase
Cla004400	0.104365	Dynamin-related protein 5B-3 (AHRD V1 ***- B9WZC7_9BRYO)
Cla006732	0.104296	Pentatricopeptide repeat-containing protein (AHRD V1 ***- D7M4T9_ARALL); contains Interpro domain(s) IPR002885 Pentatricopeptide repeat
Cla015864	0.104196	Auxin-induced SAUR-like protein (AHRD V1 ***- Q8S351_CAPAN); contains Interpro domain(s) IPR003676 Auxin responsive SAUR protein
Cla008608	0.104042	Beta-Ig-H3/fasciclin (AHRD V1 *-*- B2J7M7_NOSP7); contains Interpro domain(s) IPR000782 FAS1 domain
Cla016334	0.103996	Pentatricopeptide repeat-containing protein (AHRD V1 ***- D7L401_ARALL); contains Interpro domain(s) IPR002885 Pentatricopeptide repeat
Cla014436	0.103996	B-cell receptor-associated protein 31-like protein (AHRD V1 ***- Q8L702_ARATH); contains Interpro domain(s) IPR008417 B-cell receptor-associated 31-like
Cla010475	0.103797	Unknown Protein (AHRD V1)
Cla019263	0.103565	Aspartyl aminopeptidase-like protein (AHRD V1 *-*- Q8LF32_ARATH); contains Interpro domain(s) IPR001948 Peptidase M18, aminopeptidase I
Cla013942	0.103513	Photosystem II Protein (AHRD V1 ***- Q1EMP1_PLAMJ); contains Interpro domain(s) IPR001344 Chlorophyll A-B binding protein
Cla001893	0.103459	50S ribosomal protein L18 (AHRD V1 ***- B6SMG7_MAIZE); contains Interpro domain(s) IPR005484 Ribosomal protein L18/L5
Cla017905	0.103086	Laccase (AHRD V1 ***- Q9ZQW2_POPTR); contains Interpro domain(s) IPR017761 Laccase
Cla022011	0.103048	F-box only protein 21 (AHRD V1 *--- FBX21_PONAB); contains Interpro domain(s) IPR011722 Hemimethylated DNA-binding region
Cla008598	0.102936	Pectinesterase (AHRD V1 ***- B9NDW1_POPTR); contains Interpro domain(s) IPR000070 Pectinesterase, catalytic
Cla014024	0.102757	Condensin-2 complex subunit G2 (AHRD V1 **-- F4I8B3_ARATH); contains Interpro domain(s) IPR016024 Armadillo-type fold
Cla011127	0.102469	DNA repair protein RAD51 (AHRD V1 **** B4FBZ5_MAIZE); contains Interpro domain(s) IPR013632 Rad51, C-terminal
Cla009059	0.102323	Acyl carrier protein (AHRD V1 **** B9SA59_RICCO); contains Interpro domain(s) IPR003231 Acyl carrier protein (ACP)
Cla009944	0.102293	F-box protein SKIP5 (AHRD V1 *-*- F4JCX6_ARATH); contains Interpro domain(s) IPR001810 Cyclin-like F-box
Cla023160	0.102138	Nodulin MtN21 family protein (AHRD V1 ***- D7M8D9_ARALL); contains Interpro domain(s) IPR000620 Protein of unknown function DUF6, transmembrane
Cla018894	0.101781	Tetratricopeptide repeat (TPR)-containing protein-like protein (AHRD V1 **-- Q84NS6_ORYSJ); contains Interpro domain(s) IPR011990 Tetratricopeptide-like helical
Cla015522	0.101401	Chaperone protein dnaJ (AHRD V1 ***- B4FBY1_MAIZE); contains Interpro domain(s) IPR001623 Heat shock protein DnaJ, N-terminal
Cla013909	0.101256	Keratinocytes-associated protein 2 (AHRD V1 ***- B6SJ34_MAIZE); contains Interpro domain(s) IPR018614 Protein of unknown function KRTCAP2
Cla019922	0.101141	Heavy metal-associated domain containing protein (AHRD V1 *--* B6TLY4_MAIZE); contains Interpro domain(s) IPR006121 Heavy metal transport/detoxification protein
Cla005027	0.100889	F-box family protein (AHRD V1 ***- B9H9G5_POPTR); contains Interpro domain(s) IPR001810 Cyclin-like F-box
Cla020361	0.100804	Anion-transporting ATPase (AHRD V1 ***- B0C2S6_ACAM1)
Cla004955	0.100724	Short-chain dehydrogenase/reductase family protein (AHRD V1 **-- B2WS98_9BRAS); contains Interpro domain(s) IPR002198 Short-chain dehydrogenase/reductase SDR
Cla007025	0.100662	Agglutinin (AHRD V1 ***- Q71QF2_AMACA); contains Interpro domain(s) IPR008998 Agglutinin
Cla018068	0.10066	Unknown Protein (AHRD V1)
Cla023254	0.10066	Zinc finger family protein (AHRD V1 **-* D7MTV5_ARALL); contains Interpro domain(s) IPR018957 Zinc finger, C3HC4 RING-type
Cla005523	0.100329	Mitogen-activated protein kinase 20 (AHRD V1 **** E3JPR8_9FABA); contains Interpro domain(s) IPR002290 Serine/threonine protein kinase
Cla006045	0.100147	Non-specific lipid-transfer protein (AHRD V1 ***- C5WY15_SORBI); contains Interpro domain(s) IPR003612 Plant lipid transfer protein/seed storage/trypsin-alpha amylase inhibitor
Cla018441	0.0999171	ATP-dependent RNA helicase (AHRD V1 **** C4QVZ6_PICPG); contains Interpro domain(s) IPR011545 DNA/RNA helicase, DEAD/DEAH box type, N-terminal
Cla014412	0.0995629	Protein-tyrosine kinase 6 (AHRD V1 **** PTK6_HUMAN); contains Interpro domain(s) IPR002290 Serine/threonine protein kinase
Cla008327	0.0991138	ATP binding / ATPase/ nucleoside-triphosphatase/ nucleotide binding protein (AHRD V1 **-* Q9LJJ5_ARATH); contains Interpro domain(s) IPR003959 ATPase, AAA-type, core
Cla007763	0.0984073	Shikimate dehydrogenase (AHRD V1 ***- B6TSW1_MAIZE); contains Interpro domain(s) IPR001381 Dehydroquinase class I
Cla006566	0.0983917	Os12g0581300 protein (Fragment) (AHRD V1 *--- Q0IMB2_ORYSJ); contains Interpro domain(s) IPR006873 Protein of unknown function DUF620
Cla019472	0.0983657	Ran-binding protein 9 (AHRD V1 *--* RANB9_HUMAN); contains Interpro domain(s) IPR019589 Ran binding protein, CRA domain
Cla014614	0.0982529	ARID/BRIGHT DNA-binding ELM2 domain and myb-like DNA-binding domain-containing protein (AHRD V1 ***- Q9LDD4_ARATH); contains Interpro domain(s)
Cla016637	0.0981961	Auxin-induced SAUR-like protein (AHRD V1 ***- Q8S351_CAPAN); contains Interpro domain(s) IPR003676 Auxin responsive SAUR protein
Cla004679	0.0980934	Geranylgeranyl transferase type-1 subunit beta (AHRD V1 ***- E2BK11_HARSA); contains Interpro domain(s) IPR008930 Terpenoid cylases/protein prenyltransferase alpha-alpha toroid
Cla014088	0.0979109	Serine hydroxymethyltransferase (AHRD V1 **** D7T5C1_VITVI); contains Interpro domain(s) IPR001085 Serine hydroxymethyltransferase
Cla017718	0.0978786	Unknown Protein (AHRD V1)
Cla014639	0.0975989	Receptor-like protein kinase (AHRD V1 *-** E0XL18_MAIZE); contains Interpro domain(s) IPR002290 Serine/threonine protein kinase
Cla015383	0.0974588	Zinc finger CCCH domain-containing protein 39 (AHRD V1 **** C3H39_ARATH); contains Interpro domain(s) IPR000571 Zinc finger, CCCH-type
Cla022721	0.0973872	3-ketoacyl-CoA reductase 1 (AHRD V1 *--- Q0VH88_GOSHI); contains Interpro domain(s) IPR002198 Short-chain dehydrogenase/reductase SDR
Cla017477	0.0971491	Unknown Protein (AHRD V1)
Cla001112	0.096797	Receptor-like kinase (AHRD V1 **** A7VM18_MARPO); contains Interpro domain(s) IPR002290 Serine/threonine protein kinase
Cla018717	0.0967528	FIP1 (AHRD V1 ***- F4KDH9_ARATH)
Cla011028	0.0965248	Synaptotagmin 7 (Fragment) (AHRD V1 *--- E9GSI4_DAPPU); contains Interpro domain(s) IPR018029 C2 membrane targeting protein
Cla016718	0.0960508	DUF250 domain membrane protein (AHRD V1 **-- B8M7Y7_TALSN); contains Interpro domain(s) IPR004853 Protein of unknown function DUF250
Cla021536	0.095956	1-aminocyclopropane-1-carboxylate oxidase-2 (AHRD V1 **-- F4IDQ0_ARATH); contains Interpro domain(s) IPR005123 Oxoglutarate and iron-dependent oxygenase
Cla017594	0.0959081	Sucrose phosphate phosphatase (AHRD V1 **** Q5J3P0_MALDO); contains Interpro domain(s) IPR012847 Sucrose phosphatase, plant and cyanobacteria
Cla020254	0.0956576	Glutaminyl-tRNA synthetase (AHRD V1 ***- B6UC34_MAIZE); contains Interpro domain(s) IPR004514 Glutaminyl-tRNA synthetase, class Ic
Cla013844	0.0953409	Regulator of chromosome condensation-like protein with FYVE zinc finger domain (AHRD V1 **-- F4J2Y2_ARATH); contains Interpro domain(s)
Cla018607	0.0951584	Unknown Protein (AHRD V1)
Cla001886	0.0950309	Polyphosphoinositide phosphatase (AHRD V1 ***- Q0CVL8_ASPTN); contains Interpro domain(s) IPR002013 Synaptojanin, N-terminal
Cla016936	0.0948261	NADH-ubiquinone oxidoreductase (AHRD V1 ***- C0NPX0_AJECG); contains Interpro domain(s) IPR008698 NADH:ubiquinone oxidoreductase, B18 subunit
Cla006252	0.0948157	Peptidyl-prolyl cis-trans isomerase (AHRD V1 *-*- D8PA41_9BACT); contains Interpro domain(s) IPR001179 Peptidyl-prolyl cis-trans isomerase, FKBP-type
Cla015836	0.0947718	Nodulin family protein (AHRD V1 **-- D7L7M7_ARALL); contains Interpro domain(s) IPR016196 Major facilitator superfamily, general substrate transporter
Cla010106	0.0947624	Nodulin MtN21 family protein (AHRD V1 ***- D7KXZ8_ARALL); contains Interpro domain(s) IPR000620 Protein of unknown function DUF6, transmembrane
Cla014542	0.0947532	Heparanase (AHRD V1 ***- C5IFK6_ORYSI); contains Interpro domain(s) IPR005199 Glycoside hydrolase family 79, N-terminal
Cla022009	0.0947357	F-box/ankyrin repeat protein SKIP35 (AHRD V1 ***- SKI35_ARATH); contains Interpro domain(s) IPR002180 6,7-dimethyl-8-ribityllumazine synthase
Cla022092	0.0946419	Os12g0233100 protein (Fragment) (AHRD V1 *-*- C7JA82_ORYSJ); contains Interpro domain(s) IPR001202 WW/Rsp5/WWP
Cla019791	0.0946121	Os02g0200800 protein (Fragment) (AHRD V1 *--- Q0E303_ORYSJ); contains Interpro domain(s) IPR009675 Targeting for Xklp2
Cla005068	0.0942971	FAD-binding domain-containing protein (AHRD V1 **-- D7MMH3_ARALL); contains Interpro domain(s) IPR006094 FAD linked oxidase, N-terminal
Cla004760	0.0942284	Cation-efflux pump FieF (AHRD V1 ***- FIEF_KLEPN); contains Interpro domain(s) IPR002524 Cation efflux protein
Cla009908	0.094183	Novel protein (AHRD V1 *-*- B0V2Y5_DANRE); contains Interpro domain(s) IPR008166 Protein of unknown function DUF23
Cla006020	0.0941001	U3 small nucleolar RNA-associated protein 18 (AHRD V1 **-- D0MWK6_PHYIT); contains Interpro domain(s) IPR017986 WD40 repeat, region
Cla010568	0.0940238	Methionyl-tRNA synthetase (AHRD V1 **** F0Z7C2_DICPU); contains Interpro domain(s) IPR015413 Aminoacyl-tRNA synthetase, class I (M)
Cla010404	0.0939432	Unknown Protein (AHRD V1)
Cla006758	0.0938342	Neuroguidin (Fragment) (AHRD V1 **-- C0PUK7_SALSA); contains Interpro domain(s) IPR007146 Sas10/Utp3/C1D
Cla019269	0.0938256	Calmodulin-like protein (AHRD V1 ***- Q0VJ70_DATME); contains Interpro domain(s) IPR011992 EF-Hand type
Cla017872	0.0936284	TPR repeat protein (AHRD V1 *-*- A0ZBH5_NODSP); contains Interpro domain(s) IPR011990 Tetratricopeptide-like helical
Cla012272	0.0935104	S-receptor kinase S-receptor kinase-like (AHRD V1 **** Q5VNX4_ORYSJ); contains Interpro domain(s) IPR002290 Serine/threonine protein kinase
Cla016679	0.0934754	Chloride channel G (AHRD V1 ***- D5LGX3_MAIZE); contains Interpro domain(s) IPR001807 Chloride channel, voltage gated
Cla003151	0.0931583	Calmodulin 5 (AHRD V1 ***- F4IVN6_ARATH); contains Interpro domain(s) IPR011992 EF-Hand type
Cla001511	0.0930531	Unknown Protein (AHRD V1)
Cla014948	0.0927482	Transcription factor (AHRD V1 *-*- D7LLP9_ARALL); contains Interpro domain(s) IPR006578 MADF domain
Cla012729	0.0925519	Plasma membrane H+-ATPase (AHRD V1 **** Q7Y067_SESRO); contains Interpro domain(s) IPR006534 ATPase, P-type, plasma-membrane proton-efflux
Cla005277	0.0925011	2S albumin (AHRD V1 ***- Q9AUD1_SESIN); contains Interpro domain(s) IPR003612 Plant lipid transfer protein/seed storage/trypsin-alpha amylase inhibitor
Cla018292	0.0924625	Laccase (AHRD V1 ***- Q9AUI0_PINTA); contains Interpro domain(s) IPR017761 Laccase
Cla017968	0.0923312	Glycosyl transferase group 1 family protein (AHRD V1 **-- B6T479_MAIZE); contains Interpro domain(s) IPR001296 Glycosyl transferase, group 1
Cla007750	0.092213	GDSL esterase/lipase 5 (AHRD V1 ***- GLIP5_ARATH); contains Interpro domain(s) IPR001087 Lipase, GDSL
Cla017151	0.0918186	Annexin 14 (AHRD V1 ***- D6QX29_SOYBN); contains Interpro domain(s) IPR001464 Annexin
Cla022824	0.0918092	N-lysine methyltransferase SETD6 (AHRD V1 *--- SETD6_HUMAN); contains Interpro domain(s) IPR001214 SET
Cla021282	0.0917705	Glycosyltransferase (AHRD V1 **-- B9IC41_POPTR); contains Interpro domain(s) IPR002495 Glycosyl transferase, family 8
Cla017045	0.0916797	Cyclic nucleotide gated channel 7 (AHRD V1 ***- F4I2R9_ARATH); contains Interpro domain(s) IPR000595 Cyclic nucleotide-binding
Cla021392	0.0916769	Peptidyl-prolyl cis-trans isomerase cyclophilin type (AHRD V1 ***- A2Q1W0_MEDTR); contains Interpro domain(s) IPR002130 Peptidyl-prolyl cis-trans isomerase, cyclophilin-type
Cla001510	0.0912296	DM280 protein (AHRD V1 **-- B8PWQ3_ORYSI)
Cla015969	0.0910998	Allene oxide synthase (AHRD V1 **-- Q8H1X6_SOLTU); contains Interpro domain(s) IPR001128 Cytochrome P450
Cla008444	0.0910638	Glycogenin-like protein (AHRD V1 ***- Q5NA53_ORYSJ); contains Interpro domain(s) IPR002495 Glycosyl transferase, family 8
Cla023137	0.091019	Unknown Protein (AHRD V1)
Cla007717	0.0910155	Cytochrome b6-f complex iron-sulfur subunit (AHRD V1 ***- E7E844_CITLA); contains Interpro domain(s) IPR017941 Rieske [2Fe-2S] iron-sulphur domain
Cla008955	0.0909511	Unknown Protein (AHRD V1)
Cla003412	0.090757	Double-stranded RNA binding protein (AHRD V1 *-*- A9T6H7_PHYPA); contains Interpro domain(s) IPR001159 Double-stranded RNA binding
Cla008795	0.0904208	RAMOSA1 C2H2 zinc-finger transcription factor (AHRD V1 *--- Q3ZDP5_SORBI); contains Interpro domain(s) IPR007087 Zinc finger, C2H2-type
Cla002276	0.0904134	GPI-anchored protein (AHRD V1 ***- B6T982_MAIZE)
Cla011782	0.0902155	Pentatricopeptide repeat-containing protein (AHRD V1 ***- D7MEQ2_ARALL); contains Interpro domain(s) IPR002885 Pentatricopeptide repeat
Cla007761	0.0899306	WRKY family transcription factor (AHRD V1 *-** D7LBR5_ARALL); contains Interpro domain(s) IPR003657 DNA-binding WRKY
Cla006018	0.0897569	Zinc finger family protein (AHRD V1 **-- D7KG64_ARALL)
Cla003909	0.0894161	Auxin efflux carrier (AHRD V1 ***- Q71T11_MOMCH); contains Interpro domain(s) IPR014024 Auxin efflux carrier, subgroup
Cla003966	0.0893629	UDP-glycosyltransferase UGT709A10 (AHRD V1 ***- C4MF39_9POAL); contains Interpro domain(s) IPR002213 UDP-glucuronosyl/UDP-glucosyltransferase
Cla006517	0.0893105	Calmodulin-like protein (AHRD V1 ***- Q0VJ70_DATME); contains Interpro domain(s) IPR011992 EF-Hand type
Cla022822	0.0892643	DNA repair and recombination protein radA (AHRD V1 **** B6JWI2_SCHJY); contains Interpro domain(s) IPR016467 DNA repair and recombination, RecA-like
Cla007205	0.0891653	Histone H3-like protein (AHRD V1 ***- D2JYR8_WOLAR); contains Interpro domain(s) IPR000164 Histone H3
Cla007910	0.0890039	Ankyrin repeat domain-containing protein 13C (AHRD V1 *-*- E2A901_CAMFO); contains Interpro domain(s) IPR012340 Nucleic acid-binding, OB-fold
Cla009131	0.0889998	Armadillo repeat-containing protein 7 (AHRD V1 **-- E6ZI41_DICLA); contains Interpro domain(s) IPR011989 Armadillo-like helical
Cla009934	0.0889789	Phosphatidylinositol-4-phosphate 5-kinase family protein (AHRD V1 **** D7L735_ARALL); contains Interpro domain(s) IPR017163 Phosphatidylinositol-4-phosphate 5-kinase, plant
Cla009930	0.0889742	Unknown Protein (AHRD V1)
Cla003950	0.0889643	Ubiquitin-conjugating enzyme 2 (AHRD V1 ***- Q45W76_ARAHY); contains Interpro domain(s) IPR000608 Ubiquitin-conjugating enzyme, E2
Cla018456	0.0889472	N-methyltransferase 1 (AHRD V1 ***- D7L7Y4_ARALL); contains Interpro domain(s) IPR013216 Methyltransferase type 11
Cla022152	0.0888513	Telomeric repeat binding factor 2 (AHRD V1 *-** B8QB41_XENLA); contains Interpro domain(s) IPR001005 SANT, DNA-binding
Cla018344	0.0886924	HEAT repeat-containing protein 7A (Fragment) (AHRD V1 *--- F1KQX1_ASCSU)
Cla008914	0.0886747	Protein PLANT CADMIUM RESISTANCE 3 (AHRD V1 *--- PCR3_ARATH); contains Interpro domain(s) IPR006461 Protein of unknown function Cys-rich
Cla007063	0.0886093	Os04g0129600 protein (Fragment) (AHRD V1 ***- Q0JF81_ORYSJ)
Cla006021	0.088607	Auxin responsive protein (AHRD V1 ***- D9IQE6_CATRO); contains Interpro domain(s) IPR003311 AUX/IAA protein
Cla014822	0.0883176	Uncharacterized basic helix-loop-helix protein (AHRD V1 *--- F4IC01_ARATH); contains Interpro domain(s) IPR011598 Helix-loop-helix DNA-binding
Cla020000	0.0876591	Peptide transporter (AHRD V1 **-- A6YJX4_9MAGN); contains Interpro domain(s) IPR000109 TGF-beta receptor, type I/II extracellular region
Cla015826	0.087581	Heavy metal-associated domain containing protein expressed (AHRD V1 **-* Q8LMQ0_ORYSJ); contains Interpro domain(s) IPR006121 Heavy metal transport/detoxification protein
Cla014449	0.0874838	Autophagy-related protein 8c (AHRD V1 ***- F4HX35_ARATH); contains Interpro domain(s) IPR004241 Light chain 3 (LC3)
Cla006357	0.087441	Unknown Protein (AHRD V1)
Cla009906	0.0872922	Unknown Protein (AHRD V1)
Cla010442	0.0872656	Condensin complex subunit 2 (AHRD V1 ***- D7TEB5_VITVI); contains Interpro domain(s) IPR008418 Barren
Cla008716	0.0872073	Unknown Protein (AHRD V1)
Cla003660	0.0871142	Palmitoyl-protein thioesterase 1 (AHRD V1 ***- B6TEV5_MAIZE); contains Interpro domain(s) IPR002472 Palmitoyl protein thioesterase
Cla016432	0.0871092	Conserved oligomeric Golgi complex subunit 2 (AHRD V1 ***- F4X4S0_ACREC); contains Interpro domain(s) IPR009316 COG complex component, COG2
Cla014219	0.0871019	Syntaxin-1A (AHRD V1 *-*- E5RYV7_TRISP); contains Interpro domain(s) IPR008547 Protein of unknown function DUF829, transmembrane 53
Cla001161	0.0871013	C4-dicarboxylate transporter/malic acid transport family protein (AHRD V1 ***- D7KND2_ARALL); contains Interpro domain(s) IPR004695 C4-dicarboxylate transporter
Cla015962	0.0870963	Cytochrome c biogenesis protein CcsB (AHRD V1 ***- Q4C4N8_CROWT); contains Interpro domain(s) IPR007816 ResB-like
Cla020925	0.0869323	Ribosomal RNA small subunit methyltransferase H (AHRD V1 **** D6YUB3_WADCW); contains Interpro domain(s) IPR002903 Bacterial methyltransferase
Cla017129	0.0868398	Altered inheritance of mitochondria protein 32 (AHRD V1 **-- AIM32_CANGA); contains Interpro domain(s) IPR009737 Sucraseferredoxin-like
Cla015985	0.0868105	Unknown Protein (AHRD V1)
Cla007352	0.0867175	Pentatricopeptide repeat-containing protein (AHRD V1 ***- D7MDP3_ARALL); contains Interpro domain(s) IPR002885 Pentatricopeptide repeat
Cla009519	0.0867053	Unknown Protein (AHRD V1)
Cla008328	0.0866869	AAA-type ATPase family protein (AHRD V1 **-- Q9LJJ7_ARATH); contains Interpro domain(s) IPR003959 ATPase, AAA-type, core
Cla002737	0.0866789	Unknown Protein (AHRD V1)
Cla010365	0.0866532	Lipid A export ATP-binding/permease protein MsbA (AHRD V1 *--- MSBA_CHRVO); contains Interpro domain(s) IPR003439 ABC transporter-like
Cla018439	0.0866305	NF-X1 type zinc finger family protein (AHRD V1 **-* D7KKM7_ARALL); contains Interpro domain(s) IPR000967 Zinc finger, NF-X1-type
Cla007050	0.0865022	Phosphatidylinositol kinase (AHRD V1 *-*- D0MQD8_PHYIT); contains Interpro domain(s) IPR000403 Phosphatidylinositol 3- and 4-kinase, catalytic
Cla022914	0.0863217	Plant-specific domain TIGR01570 family protein (AHRD V1 ***- B6U2A5_MAIZE); contains Interpro domain(s) IPR006460 Protein of unknown function DUF617, plant
Cla023077	0.0859661	Oligopeptide transporter 4 (AHRD V1 ***- B6U8Q5_MAIZE); contains Interpro domain(s) IPR004648 Tetrapeptide transporter, OPT1/isp4
Cla009708	0.0859472	Unknown Protein (AHRD V1)
Cla018856	0.0859146	PHD and RING finger domain-containing protein 1 (AHRD V1 *--- PHRF1_HUMAN); contains Interpro domain(s) IPR019787 Zinc finger, PHD-finger
Cla020708	0.0858535	Signal peptidase I (AHRD V1 *-*- A3IK41_9CHRO); contains Interpro domain(s) IPR019759 Peptidase S24, S26A and S26B, conserved region
Cla002610	0.0855956	WD repeat protein 18 (AHRD V1 **-- B0WSI0_CULQU); contains Interpro domain(s) IPR017986 WD40 repeat, region
Cla018581	0.0855679	BHLH transcription factor (AHRD V1 *-*- B6TXR4_MAIZE); contains Interpro domain(s) IPR001092 Basic helix-loop-helix dimerisation region bHLH
Cla010869	0.0852268	Mak16 protein (AHRD V1 *-*- Q2HUC0_MEDTR); contains Interpro domain(s) IPR006958 Mak16 protein
Cla010340	0.0852101	Glutaredoxin family protein (AHRD V1 **-- D7LM49_ARALL); contains Interpro domain(s) IPR012336 Thioredoxin-like fold
Cla019595	0.0850192	Chlorophyll a-b binding protein 21, chloroplastic (AHRD V1 ***- CB22_TOBAC); contains Interpro domain(s) IPR001344 Chlorophyll A-B binding protein
Cla020757	0.0849808	Unknown Protein (AHRD V1)
Cla020721	0.0846798	Cytochrome P450 (AHRD V1 ***- B9NBP7_POPTR); contains Interpro domain(s) IPR001128 Cytochrome P450
Cla015205	0.0846107	Lactoylglutathione lyase / glyoxalase I-like protein (AHRD V1 *--- A8MS67_ARATH); contains Interpro domain(s) IPR004360 Glyoxalase/bleomycin resistance protein/dioxygenase
Cla010691	0.0845224	Superoxide dismutase (AHRD V1 ***- B9RA25_RICCO); contains Interpro domain(s) IPR001189 Manganese/iron superoxide dismutase
Cla010062	0.084515	R1 protein alpha-glucan water dikinase (AHRD V1 ***- A8I6T5_CHLRE); contains Interpro domain(s) IPR002192 Pyruvate phosphate dikinase, PEP/pyruvate-binding
Cla010203	0.0842967	Mitochondrial carrier protein (AHRD V1 ***- Q6F2C9_SOLDE); contains Interpro domain(s) IPR001993 Mitochondrial substrate carrier
Cla010454	0.0842965	Dirigent-like protein (AHRD V1 ***- A6YQZ6_PICSI); contains Interpro domain(s) IPR004265 Plant disease resistance response protein
Cla008780	0.0842436	Inositol-1 4 5-trisphosphate 5-Phosphatase-like protein (AHRD V1 *-*- Q9M1W5_ARATH); contains Interpro domain(s) IPR000300 Inositol polyphosphate related phosphatase
Cla008121	0.084227	HIV Tat-specific factor 1 homolog (AHRD V1 *--- HTSF1_MOUSE); contains Interpro domain(s) IPR012677 Nucleotide-binding, alpha-beta plait
Cla015615	0.0839714	Receptor-like kinase (AHRD V1 **** A7VM37_MARPO); contains Interpro domain(s) IPR002290 Serine/threonine protein kinase
Cla013172	0.0836157	Protease Do-like 7 (AHRD V1 ***- DEGP7_ARATH)
Cla006251	0.0834914	AT hook motif DNA-binding family protein (AHRD V1 *-** Q9SB31_ARATH); contains Interpro domain(s) IPR005175 Protein of unknown function DUF296
Cla021071	0.0833325	Protein kinase 5 (AHRD V1 **** Q8W4K8_ARATH); contains Interpro domain(s) IPR002290 Serine/threonine protein kinase
Cla006818	0.0833325	4-coumarate-CoA ligase (AHRD V1 ***- F2VR44_PRUAV); contains Interpro domain(s) IPR000873 AMP-dependent synthetase and ligase
Cla012327	0.0833065	Cytosolic Fe-S cluster assembly factor NUBP2 homolog (AHRD V1 *--- NUBP2_DROPE); contains Interpro domain(s) IPR019591 ATPase-like, ParA/MinD
Cla011318	0.0832212	Membrane transporter D1 (AHRD V1 **** GTR1_LEIDO); contains Interpro domain(s) IPR005828 General substrate transporter
Cla014496	0.082997	Regulation of nuclear pre-mRNA domain containing 1B (AHRD V1 *--- B5DEK0_RAT); contains Interpro domain(s) IPR006903 Protein of unknown function DUF618
Cla021487	0.0828329	Cysteine-rich repeat secretory protein 12 (AHRD V1 ***- Q3EC88_ARATH); contains Interpro domain(s) IPR002902 Protein of unknown function DUF26
Cla011296	0.0828201	Pentatricopeptide repeat protein 77 (AHRD V1 ***- F5CAE2_FUNHY); contains Interpro domain(s) IPR002885 Pentatricopeptide repeat
Cla018596	0.0827774	NAC domain protein IPR003441 (AHRD V1 ***- B9I557_POPTR); contains Interpro domain(s) IPR003441 No apical meristem (NAM) protein
Cla013697	0.0827301	Unknown protein DS12 from 2D-PAGE of leaf, chloroplastic (AHRD V1 **-- UP12_ORYSJ); contains Interpro domain(s) IPR002912 Amino acid-binding ACT
Cla011102	0.0826796	Mitochondrial carrier family (AHRD V1 ***- C1ECP7_MICSR); contains Interpro domain(s) IPR001993 Mitochondrial substrate carrier
Cla004911	0.0823495	Mitochondrial carrier protein (AHRD V1 ***- E5GCG5_CUCME); contains Interpro domain(s) IPR001993 Mitochondrial substrate carrier
Cla002654	0.082286	Pentatricopeptide repeat-containing protein (AHRD V1 *-*- D7KCG2_ARALL); contains Interpro domain(s) IPR002885 Pentatricopeptide repeat
Cla010094	0.0822336	Equilibrative nucleoside transporter 1 (AHRD V1 *-*- F6IA07_SOLTU); contains Interpro domain(s) IPR002259 Delayed-early response protein/equilibrative nucleoside transporter
Cla004386	0.0821973	LETM1 and EF-hand domain-containing protein 1 mitochondrial (AHRD V1 *--- F2QSW9_PICP7); contains Interpro domain(s) IPR011685 LETM1-like
Cla015543	0.0821939	Receptor-like protein kinase At3g21340 (AHRD V1 **** RLK6_ARATH); contains Interpro domain(s) IPR002290 Serine/threonine protein kinase
Cla003245	0.0821752	Aminopeptidase (AHRD V1 **-- F4K5D9_ARATH)
Cla009781	0.081956	Protein TIFY 5A (AHRD V1 ***- TIF5A_ARATH); contains Interpro domain(s) IPR010399 Tify
Cla018413	0.0819445	TPR repeat-containing protein (AHRD V1 **-- B4D7S1_9BACT); contains Interpro domain(s) IPR011990 Tetratricopeptide-like helical
Cla010134	0.0818656	cDNA clone J075153F01 full insert sequence (AHRD V1 **-- B7F9A7_ORYSJ); contains Interpro domain(s) IPR009769 Protein of unknown function DUF1336
Cla019239	0.0817592	Nucleic acid-binding protein (AHRD V1 *--* Q41834_MAIZE); contains Interpro domain(s) IPR012677 Nucleotide-binding, alpha-beta plait
Cla018302	0.0816583	Phenylalanine ammonia-lyase (AHRD V1 ***- C6KHU4_SOYBN); contains Interpro domain(s) IPR005922 Phenylalanine ammonia-lyase
Cla008474	0.0816296	Essential meiotic endonuclease 1B (AHRD V1 ***- C5H8J1_ARATH); contains Interpro domain(s) IPR006166 DNA repair nuclease, XPF-type/Helicase
Cla020753	0.0815861	Pore protein of (OEP24) (AHRD V1 **-- O49929_PEA)
Cla012930	0.0811651	Dynamin-related protein 3B (AHRD V1 *-*- F4IFG2_ARATH); contains Interpro domain(s) IPR003130 Dynamin GTPase effector
Cla005521	0.0811598	Ribose-phosphate pyrophosphokinase 4 (AHRD V1 ***- D7LJE3_ARALL); contains Interpro domain(s) IPR005946 Phosphoribosyl pyrophosphokinase
Cla012569	0.0809823	Coatomer subunit beta (AHRD V1 ***- A5AHP0_VITVI); contains Interpro domain(s) IPR016460 Coatomer, beta subunit
Cla013774	0.0808124	Tyrosine-specific transport protein (AHRD V1 ***- F8KUV7_9CHLA); contains Interpro domain(s) IPR018227 Tryptophan/tyrosine permease
Cla013255	0.0807206	Unknown Protein (AHRD V1)
Cla009011	0.0806918	Sodium-dependent dicarboxylate transporter (AHRD V1 ***- O35055_RAT); contains Interpro domain(s) IPR001898 Sodium/sulphate symporter
Cla022120	0.0805219	Ring H2 finger protein (AHRD V1 *-*- D9ZHD8_HYPPE); contains Interpro domain(s) IPR018957 Zinc finger, C3HC4 RING-type
Cla012831	0.0804479	Kinesin light chain (AHRD V1 ***- B6SKU4_MAIZE); contains Interpro domain(s) IPR011990 Tetratricopeptide-like helical
Cla015314	0.0803837	Serine incorporator 1 (AHRD V1 **-- E2B333_HARSA); contains Interpro domain(s) IPR005016 TMS membrane protein/tumour differentially expressed protein
Cla018104	0.0803426	Predicted methyltransferase (AHRD V1 ***- Q2UCC3_ASPOR); contains Interpro domain(s) IPR019410 Methyltransferase-16, putative
Cla012697	0.0800897	Periodic tryptophan protein 2 homolog (AHRD V1 **-- C0H9I6_SALSA); contains Interpro domain(s) IPR017986 WD40 repeat, region
Cla008431	0.0799528	Protein serine/threonine kinase (AHRD V1 *-** D3BP85_POLPA); contains Interpro domain(s) IPR015748 Mitogen activated protein kinase kinase kinase 3
Cla023013	0.0799353	14-3-3-like protein GF14 epsilon (AHRD V1 **-- F4I1C1_ARATH); contains Interpro domain(s) IPR000308 14-3-3 protein
Cla013488	0.07981	At1g06530-like protein (Fragment) (AHRD V1 *-*- D9ZPG6_ARALL)
Cla012477	0.0797661	Splicing factor 3B subunit 4 (AHRD V1 *--- Q22R82_TETTS); contains Interpro domain(s) IPR000504 RNA recognition motif, RNP-1
Cla017798	0.0797203	Unknown Protein (AHRD V1)
Cla005047	0.0796915	Transmembrane protein 209 (AHRD V1 *-*- TM209_MOUSE); contains Interpro domain(s) IPR019176 Cytochrome B561-related, N-terminal
Cla009962	0.0796049	Unknown Protein (AHRD V1)
Cla009958	0.0795147	BZIP transcription factor-like protein (AHRD V1 **** Q8L5U9_ARATH); contains Interpro domain(s) IPR011616 bZIP transcription factor, bZIP-1
Cla005974	0.079512	SAP-like protein BP-73 (AHRD V1 ***- B6SRI7_MAIZE); contains Interpro domain(s) IPR001757 ATPase, P-type, K/Mg/Cd/Cu/Zn/Na/Ca/Na/H-transporter
Cla016274	0.0794069	Transcription factor (Fragment) (AHRD V1 *-*- D6MK40_9ASPA); contains Interpro domain(s) IPR005333 Transcription factor, TCP
Cla017460	0.0793499	Cytoplasmic tRNA 2-thiolation protein 2 (AHRD V1 ***- CTU2_ARATH); contains Interpro domain(s) IPR019407 Thiouridylase, cytoplasmic, subunit 2
Cla021458	0.0793289	Inhibitor of growth protein 5 (AHRD V1 **-- B6T7N2_MAIZE); contains Interpro domain(s) IPR019787 Zinc finger, PHD-finger
Cla018261	0.079282	Pseudo response regulator (AHRD V1 ***- B9HM08_POPTR); contains Interpro domain(s) IPR001789 Signal transduction response regulator, receiver region
Cla011726	0.0790026	Receptor kinase 3 (AHRD V1 **** Q948X3_BRACM); contains Interpro domain(s) IPR002290 Serine/threonine protein kinase
Cla002749	0.0789603	BHLH transcription factor (AHRD V1 *-*- B6TXR4_MAIZE); contains Interpro domain(s) IPR011598 Helix-loop-helix DNA-binding
Cla002590	0.0787995	26S proteasome non-ATPase regulatory subunit (AHRD V1 ***- E5GBW6_CUCME); contains Interpro domain(s) IPR019585 26S proteasome, regulatory subunit Rpn7
Cla021258	0.0787124	Calcium-dependent lipid-binding domain-containing protein (AHRD V1 **** Q9M148_ARATH); contains Interpro domain(s) IPR000008 C2 calcium-dependent membrane targeting
Cla010698	0.0786711	Peptide methionine sulfoxide reductase MsrA (AHRD V1 ***- Q2Y680_NITMU); contains Interpro domain(s) IPR002569 Methionine sulphoxide reductase A
Cla018153	0.0783735	Peptidyl-prolyl cis-trans isomerase D (AHRD V1 *--- PPID_BOVIN); contains Interpro domain(s) IPR001179 Peptidyl-prolyl cis-trans isomerase, FKBP-type
Cla009877	0.0783381	Phenylalanyl-tRNA synthetase alpha chain (AHRD V1 **** F2QQ01_PICP7); contains Interpro domain(s) IPR004530 Phenylalanyl-tRNA synthetase, class IIc, mitochondrial
Cla009765	0.0783295	60S ribosomal protein L18a (AHRD V1 ***- D2D962_9ROSI); contains Interpro domain(s) IPR002670 Ribosomal protein L18ae
Cla001735	0.0782375	F-box family protein (AHRD V1 ***- B9I6J7_POPTR); contains Interpro domain(s) IPR001810 Cyclin-like F-box
Cla019112	0.0781351	RWP-RK domain-containing protein (AHRD V1 *-*- D7KS24_ARALL); contains Interpro domain(s) IPR003035 Plant regulator RWP-RK
Cla012221	0.0780985	Early nodulin-like protein 5 (AHRD V1 **-- Q9LII0_ARATH); contains Interpro domain(s) IPR008972 Cupredoxin
Cla010138	0.0780598	Tetratricopeptide repeat domain protein (AHRD V1 **-- F2J6V5_POLGS); contains Interpro domain(s) IPR011990 Tetratricopeptide-like helical
Cla019487	0.0779253	COSII_At1g13380 (Fragment) (AHRD V1 *-*- C0KEY3_SOLDU); contains Interpro domain(s) IPR009606 Protein of unknown function DUF1218
Cla015038	0.0779225	PHD-finger family protein expressed (AHRD V1 *-*- Q53MN0_ORYSJ)
Cla016651	0.0777886	Plasma membrane ATPase 4 (AHRD V1 **** E1UHH0_MUSBA); contains Interpro domain(s) IPR006534 ATPase, P-type, plasma-membrane proton-efflux
Cla022833	0.0776438	Choline dehydrogenase (AHRD V1 ***- Q12RC1_SHEDO); contains Interpro domain(s) IPR012132 Glucose-methanol-choline oxidoreductase
Cla023162	0.0776401	Universal stress protein family protein (AHRD V1 **** D7KNT6_ARALL); contains Interpro domain(s) IPR006016 UspA
Cla003268	0.0776341	Wax synthase isoform 1 (AHRD V1 **-- Q84XY9_VITVI); contains Interpro domain(s) IPR004299 Membrane bound O-acyl transferase, MBOAT
Cla010878	0.0776197	MORC family CW-type zinc finger protein 4 (AHRD V1 *--- A1YR23_HUMAN); contains Interpro domain(s) IPR003594 ATP-binding region, ATPase-like
Cla017906	0.0776181	mRNA clone RTFL01-13-G07 (AHRD V1 *--- E4MX01_THEHA)
Cla007915	0.0775376	ATP-binding domain-containing protein 4 (AHRD V1 *--- F1L7V2_ASCSU); contains Interpro domain(s) IPR014729 Rossmann-like alpha/beta/alpha sandwich fold
Cla001519	0.077409	Squamosa promoter-binding protein (AHRD V1 ***- B8Y9B2_PONTR); contains Interpro domain(s) IPR004333 Transcription factor, SBP-box
Cla009435	0.0773964	CTV.22 (AHRD V1 *--- Q8H6Q7_PONTR)
Cla022714	0.0773766	Hydroxycinnamoyl-CoA transferase 2 (AHRD V1 **-* E0XJQ1_CYNSC); contains Interpro domain(s) IPR003480 Transferase
Cla019577	0.077253	Pyruvate dehydrogenase E1 component subunit beta (AHRD V1 ***- B6TQ36_MAIZE); contains Interpro domain(s) IPR005475 Transketolase, central region
Cla005835	0.0771831	MORN repeat protein (AHRD V1 *--- F3PMT7_9BACE); contains Interpro domain(s) IPR003409 MORN motif
Cla003221	0.0771744	Unknown Protein (AHRD V1)
Cla013051	0.0771396	Kinetochore protein NDC80 (AHRD V1 ***- Q9M1G5_ARATH); contains Interpro domain(s) IPR005550 Kinetochore protein Ndc80
Cla021236	0.0771342	Phosphatidylinositol N-acetyglucosaminlytransferase subunit P-like protein (AHRD V1 *--- O80829_ARATH)
Cla015251	0.077069	Uncharacterized zinc finger protein C28H8.9 (AHRD V1 *--* YP99_CAEEL); contains Interpro domain(s) IPR019787 Zinc finger, PHD-finger
Cla021833	0.0770055	Late embryogenesis abundant protein D-29 (AHRD V1 *--- E5GC45_CUCME); contains Interpro domain(s) IPR004238 Late embryogenesis abundant protein
Cla006939	0.076922	Transcription factor-like (AHRD V1 *-*- Q650T3_ORYSJ); contains Interpro domain(s) IPR005333 Transcription factor, TCP
Cla005858	0.0768139	NEFA-interacting nuclear protein NIP30 (AHRD V1 **-- E1ZZX8_CAMFO); contains Interpro domain(s) IPR019331 NEFA-interacting nuclear protein NIP30, N-terminal
Cla021100	0.0763815	E3 ubiquitin-protein ligase BRE1-like 2 (AHRD V1 ***- F4I079_ARATH); contains Interpro domain(s) IPR018957 Zinc finger, C3HC4 RING-type
Cla007168	0.0763642	ABC transporter permease protein (AHRD V1 ***- Q08TD1_STIAD); contains Interpro domain(s) IPR003453 Protein of unknown function DUF140
Cla006713	0.0763366	Elongation factor EF-G (AHRD V1 ***- F4IW10_ARATH); contains Interpro domain(s) IPR004540 Translation elongation factor EFG/EF2
Cla015851	0.0762436	Ch-cobra (AHRD V1 ***- B7S746_CUNLA); contains Interpro domain(s) IPR006918 Glycosyl-phosphatidyl inositol-anchored, plant
Cla009397	0.076234	Blue copper protein (AHRD V1 *--- B6U7P6_MAIZE); contains Interpro domain(s) IPR003245 Plastocyanin-like
Cla012015	0.076216	WD-repeat protein mip1 (AHRD V1 **-- F2SEH3_TRIRC); contains Interpro domain(s) IPR004083 Regulatory associated protein of TOR
Cla011352	0.0760898	RING/U-box protein (AHRD V1 *--- F4JN66_ARATH); contains Interpro domain(s) IPR019787 Zinc finger, PHD-finger
Cla002731	0.0760089	Alba-like protein C9orf23 (AHRD V1 **-- B5XCP9_SALSA); contains Interpro domain(s) IPR002775 Alba, DNA/RNA-binding protein
Cla016373	0.0759176	Multidrug resistance protein mdtK (AHRD V1 **-- MDTK_ERWAM); contains Interpro domain(s) IPR002528 Multi antimicrobial extrusion protein MatE
Cla015090	0.0756345	POT family domain containing protein expressed (AHRD V1 **-- D8L9H8_WHEAT); contains Interpro domain(s) IPR007493 Protein of unknown function DUF538
Cla022700	0.0755039	AT3g20300/MQC12_5 (AHRD V1 **-- Q8VXV8_ARATH)
Cla018181	0.0753676	Cysteine/histidine-rich C1 domain-containing protein (AHRD V1 *-*- F4IRV7_ARATH); contains Interpro domain(s) IPR004146 DC1
Cla021356	0.0752299	Histone-binding protein RBBP4 (AHRD V1 **-* B5X2B1_SALSA); contains Interpro domain(s) IPR017986 WD40 repeat, region
Cla018967	0.0749104	MYB transcription factor (AHRD V1 **** Q94FU0_ARATH); contains Interpro domain(s) IPR015495 Myb transcription factor
Cla012332	0.0748214	POT family domain containing protein expressed (AHRD V1 ***- D8L9H8_WHEAT); contains Interpro domain(s) IPR007493 Protein of unknown function DUF538
Cla022562	0.074774	Calmodulin 4 (AHRD V1 ***- E0V8D7_MICOH); contains Interpro domain(s) IPR011992 EF-Hand type
Cla015039	0.0747084	Regulator of chromosome condensation-like protein with FYVE zinc finger domain (AHRD V1 **-- F4J2Y2_ARATH); contains Interpro domain(s)
Cla009391	0.0745259	Uncharacterized ATP-dependent helicase C25A8.01c (AHRD V1 *--* YFC1_SCHPO); contains Interpro domain(s) IPR000330 SNF2-related
Cla001824	0.0741988	Protein serine/threonine kinase (AHRD V1 *-** D3BP85_POLPA); contains Interpro domain(s) IPR002290 Serine/threonine protein kinase
Cla023307	0.0739891	50S ribosomal protein L13 (AHRD V1 ***- B4FAZ7_MAIZE); contains Interpro domain(s) IPR005823 Ribosomal protein L13, bacterial-type
Cla020961	0.0738722	Cellulose synthase (AHRD V1 ***- B9IKV7_POPTR); contains Interpro domain(s) IPR005150 Cellulose synthase
Cla005491	0.0737151	Phosphoglycerate kinase (AHRD V1 ***- A9P828_POPTR); contains Interpro domain(s) IPR001576 Phosphoglycerate kinase
Cla002425	0.0736341	Homogentisate 1 2-dioxygenase (AHRD V1 ***- D7MTP0_ARALL); contains Interpro domain(s) IPR005708 Homogentisate 1,2-dioxygenase
Cla015453	0.073524	Homeobox-leucine zipper protein ATHB-14 (AHRD V1 ***- ATB14_ARATH); contains Interpro domain(s) IPR002913 Lipid-binding START
Cla009918	0.0735125	Choline/ethanolamine kinase (AHRD V1 ***- B6U018_MAIZE); contains Interpro domain(s) IPR002573 Choline/ethanolamine kinase
Cla016039	0.0734694	Cyclin (AHRD V1 ***- Q1XGF1_TOBAC); contains Interpro domain(s) IPR015451 Cyclin D
Cla022380	0.0734158	NAD dependent epimerase/dehydratase family protein (AHRD V1 **-- B6TVJ7_MAIZE); contains Interpro domain(s) IPR016040 NAD(P)-binding domain
Cla017423	0.0733389	Pentatricopeptide repeat protein 91 (AHRD V1 ***- F5CAE1_FUNHY); contains Interpro domain(s) IPR002885 Pentatricopeptide repeat
Cla008828	0.0733258	Unknown Protein (AHRD V1)
Cla010895	0.0732183	Pentatricopeptide repeat-containing protein (AHRD V1 ***- D7MB20_ARALL); contains Interpro domain(s) IPR013753 Ras
Cla020653	0.0731638	Hydroxycinnamoyl transferase (AHRD V1 **-* E8ZAP2_SOLSC); contains Interpro domain(s) IPR003480 Transferase
Cla005911	0.0731254	Unknown Protein (AHRD V1)
Cla009808	0.073022	F-box family protein (AHRD V1 ***- D7M2J7_ARALL); contains Interpro domain(s) IPR001810 Cyclin-like F-box
Cla001364	0.0730149	Sphingosine kinase 1 (AHRD V1 *-** F4JJK1_ARATH); contains Interpro domain(s) IPR001206 Diacylglycerol kinase, catalytic region
Cla013777	0.0729045	Pyruvate dehydrogenase E1 component alpha subunit (AHRD V1 ***- B6TMS5_MAIZE); contains Interpro domain(s)
Cla016615	0.0728935	Ribosome-binding factor A (AHRD V1 ***- B6TDG2_MAIZE); contains Interpro domain(s) IPR000238 Ribosome-binding factor A
Cla008724	0.0728736	Ripening-related protein 3 (AHRD V1 *--- RIP3_ORYSJ); contains Interpro domain(s) IPR009009 Barwin-related endoglucanase
Cla021948	0.0728342	Lysine decarboxylase-like protein (AHRD V1 **-- B6TE71_MAIZE); contains Interpro domain(s) IPR005269 Conserved hypothetical protein CHP00730
Cla010136	0.0727591	ER glycerol-phosphate acyltransferase (AHRD V1 ***- B9S2F2_RICCO); contains Interpro domain(s) IPR002123 Phospholipid/glycerol acyltransferase
Cla007404	0.0726551	Laccase-2 (AHRD V1 **-- LAC2_ORYSJ); contains Interpro domain(s) IPR001117 Multicopper oxidase, type 1
Cla010904	0.072453	Pentatricopeptide repeat-containing protein (AHRD V1 ***- D7LN61_ARALL); contains Interpro domain(s) IPR002885 Pentatricopeptide repeat
Cla012953	0.0723581	Glutamyl-tRNA(Gln) amidotransferase subunit A (AHRD V1 ***- E4V3I6_ARTGP); contains Interpro domain(s) IPR000120 Amidase signature enzyme
Cla015417	0.0723514	DNA repair protein like XRCC1 (AHRD V1 ***- Q0WPZ1_ARATH); contains Interpro domain(s) IPR001357 BRCT
Cla015513	0.0723167	ARID/BRIGHT DNA-binding domain-containing protein (Fragment) (AHRD V1 ***- A9TE17_PHYPA); contains Interpro domain(s) IPR001606 AT-rich interaction region
Cla020777	0.0720017	Cysteine/histidine-rich C1 domain-containing protein (AHRD V1 *-*- F4KEM1_ARATH); contains Interpro domain(s) IPR001229 Mannose-binding lectin
Cla007449	0.0718931	DNAJ heat shock N-terminal domain-containing protein (AHRD V1 **** D7M0R3_ARALL); contains Interpro domain(s) IPR001623 Heat shock protein DnaJ, N-terminal
Cla023300	0.0718237	1-aminocyclopropane-1-carboxylate oxidase 1 (AHRD V1 **-- ACCO1_MALDO); contains Interpro domain(s) IPR005123 Oxoglutarate and iron-dependent oxygenase
Cla014983	0.0717979	Self-incompatibility protein (Fragment) (AHRD V1 ***- C7FE84_PLACA); contains Interpro domain(s) IPR010264 Plant self-incompatibility S1
Cla015955	0.0715649	Ubiquitin-conjugating enzyme (AHRD V1 ***- Q2I309_9ROSI); contains Interpro domain(s) IPR015580 RUB1 conjugating enzyme Ubc12
Cla013900	0.0713727	Tetratricopeptide repeat-containing protein (AHRD V1 *--- C4YU31_9RICK); contains Interpro domain(s) IPR011990 Tetratricopeptide-like helical
Cla003228	0.0713669	Pentatricopeptide repeat-containing protein (AHRD V1 ***- D7L3A6_ARALL); contains Interpro domain(s) IPR002885 Pentatricopeptide repeat
Cla020695	0.0713496	Nucleic acid binding protein (AHRD V1 **** Q93YF1_TOBAC); contains Interpro domain(s) IPR012677 Nucleotide-binding, alpha-beta plait
Cla004742	0.0712752	Pseudouridine synthase family protein (AHRD V1 ***- D7LU41_ARALL); contains Interpro domain(s) IPR006145 Pseudouridine synthase, RsuA and RluB/C/D/E/F
Cla018072	0.0711741	Unknown Protein (AHRD V1)
Cla018589	0.0711591	Formin-like protein 18 (AHRD V1 *-*- F4IQP9_ARATH); contains Interpro domain(s) IPR015425 Actin-binding FH2
Cla018294	0.0711468	CASP-like protein At2g28370 (AHRD V1 ***- CSPL6_ARATH); contains Interpro domain(s) IPR006702 Uncharacterised protein family UPF0497, trans-membrane plant
Cla008105	0.0711264	U2 small nuclear ribonucleoprotein B (AHRD V1 ***- A8QKB2_MUSSP); contains Interpro domain(s) IPR012677 Nucleotide-binding, alpha-beta plait
Cla022470	0.0710608	Mitogen-activated protein kinase 9 (AHRD V1 **** D9J1Y9_SOLLC); contains Interpro domain(s) IPR002290 Serine/threonine protein kinase
Cla013969	0.0709673	Cathepsin B-like cysteine proteinase 6 (AHRD V1 **-* CPR6_CAEEL); contains Interpro domain(s) IPR013128 Peptidase C1A, papain
Cla018672	0.0709568	Unknown Protein (AHRD V1)
Cla015987	0.0709493	Unknown Protein (AHRD V1)
Cla022910	0.0708412	Cytochrome P450 (AHRD V1 ***- B9GX98_POPTR); contains Interpro domain(s) IPR001128 Cytochrome P450
Cla008265	0.0708322	Malonyl-coenzyme:anthocyanin 5-O-glucoside-6&apos;&apos;&apos;-O-malonyltransferase (AHRD V1 **-- 5MAT1_SALSN); contains Interpro domain(s) IPR003480 Transferase
Cla022369	0.070725	Membrane-associated progesterone receptor component 1 (AHRD V1 **-- C9SMW7_VERA1); contains Interpro domain(s) IPR001199 Cytochrome b5
Cla006769	0.070681	Ulp1 peptidase-like (AHRD V1 ***- Q5GIT0_CUCME); contains Interpro domain(s) IPR003653 Peptidase C48, SUMO/Sentrin/Ubl1
Cla010241	0.0703856	PLATZ transcription factor (Fragment) (AHRD V1 **-- F1DJR5_MAIZE); contains Interpro domain(s) IPR006734 Protein of unknown function DUF597
Cla000962	0.0703004	Unknown Protein (AHRD V1)
Cla006660	0.070288	Vesicle-associated protein (AHRD V1 ***- A8W459_MEDTR); contains Interpro domain(s) IPR000535 Major sperm protein
Cla019554	0.0702798	Mitochondrial transcription termination factor (Fragment) (AHRD V1 *--- C6FB10_PSEMZ); contains Interpro domain(s) IPR003690 Mitochodrial transcription termination factor-related
Cla012450	0.0700805	Pentatricopeptide repeat-containing protein (AHRD V1 ***- D7KYV9_ARALL); contains Interpro domain(s) IPR002885 Pentatricopeptide repeat
Cla013726	0.069869	Unknown Protein (AHRD V1)
Cla019163	0.0697946	U-box domain-containing protein 10 (AHRD V1 *--- B3H660_ARATH); contains Interpro domain(s) IPR011989 Armadillo-like helical
Cla017063	0.069634	BAH and TFIIS domain-containing protein (AHRD V1 *-*- F4JCS8_ARATH); contains Interpro domain(s) IPR001025 Bromo adjacent region
Cla013712	0.0695111	ATP-dependent RNA helicase (AHRD V1 ***- B6TU64_MAIZE)
Cla023047	0.0692118	Chaperone protein dnaJ (AHRD V1 ***- B6UF39_MAIZE); contains Interpro domain(s) IPR001623 Heat shock protein DnaJ, N-terminal
Cla009884	0.0692078	Vacuolar protein sorting 54 family protein (AHRD V1 *--- D3BE08_POLPA); contains Interpro domain(s) IPR012501 Vps54-like
Cla007453	0.0691899	Unknown Protein (AHRD V1)
Cla005373	0.0690673	UNE1-like protein (AHRD V1 **-- E5GC28_CUCME); contains Interpro domain(s) IPR006943 Protein of unknown function DUF641, plant
Cla010606	0.0690632	Suppressor of auxin resistance1 protein (AHRD V1 ***- F4HR73_ARATH)
Cla017830	0.0690285	Receptor-like kinase (AHRD V1 *-** A7VM22_MARPO); contains Interpro domain(s) IPR002290 Serine/threonine protein kinase
Cla011332	0.068875	Susceptibility homeodomain transcription factor (Fragment) (AHRD V1 ***- Q8SAA7_ORYSA); contains Interpro domain(s) IPR007493 Protein of unknown function DUF538
Cla008220	0.0688352	Outer envelope membrane protein (AHRD V1 **-* Q31PR1_SYNE7); contains Interpro domain(s) IPR005689 Chloroplast envelope protein translocase, IAP75
Cla006006	0.0687729	MYC2 transcription factor (Fragment) (AHRD V1 *--- B6DQ59_CUCSA); contains Interpro domain(s) IPR011598 Helix-loop-helix DNA-binding
Cla019139	0.0685879	Nodulin-related protein (Fragment) (AHRD V1 *-*- A8QU69_TRITU); contains Interpro domain(s) IPR010658 Nodulin-like
Cla019533	0.068555	Bzip-like transcription factor-like (AHRD V1 **-- Q7X997_ORYSJ); contains Interpro domain(s) IPR006867 Protein of unknown function DUF632
Cla016433	0.0685365	Programmed cell death protein 2 (AHRD V1 **-- C1BKK3_OSMMO); contains Interpro domain(s) IPR007320 Programmed cell death protein 2, C-terminal
Cla017211	0.0684879	Manganese transport protein mntH (AHRD V1 **-- C2G4J1_9SPHI); contains Interpro domain(s) IPR001046 Natural resistance-associated macrophage protein
Cla005263	0.0684762	Os06g0731950 protein (Fragment) (AHRD V1 *-*- C7J3U7_ORYSJ)
Cla013262	0.0684708	Heavy metal-associated domain containing protein expressed (AHRD V1 **-* Q84TB9_ORYSJ); contains Interpro domain(s) IPR006121 Heavy metal transport/detoxification protein
Cla016520	0.0684147	Dentin sialophosphoprotein-like protein (AHRD V1 *--- Q9SD86_ARATH)
Cla002643	0.0684101	Transcription factor (AHRD V1 *-*- D6MKM4_9ASPA); contains Interpro domain(s) IPR011598 Helix-loop-helix DNA-binding
Cla022368	0.0683054	Folate/biopterin transporter (AHRD V1 ***- Q10ZJ4_TRIEI); contains Interpro domain(s) IPR004324 Biopterin transport-related protein BT1
Cla006014	0.0682144	Histone H1 (AHRD V1 *-*- B9H8I5_POPTR); contains Interpro domain(s) IPR005818 Histone H1/H5
Cla015436	0.0679453	Regulator of Vps4 activity in the MVB pathway protein (AHRD V1 *--- F4HQD2_ARATH); contains Interpro domain(s) IPR005061 Protein of unknown function DUF292, eukaryotic
Cla019462	0.0679036	Transmembrane protein 34 (AHRD V1 **-- A9UM61_XENTR); contains Interpro domain(s) IPR005178 Protein of unknown function DUF300
Cla006528	0.0677692	Ankyrin repeat-containing protein (AHRD V1 **-- Q9S7I4_ARATH); contains Interpro domain(s) IPR006789 ARP2/3 complex 16 kDa subunit (p16-Arc)
Cla008329	0.0677612	Hedgehog-interacting protein 1 (Fragment) (AHRD V1 *-*- A9J6P8_9ROSI); contains Interpro domain(s) IPR011041 Soluble quinoprotein glucose/sorbosone dehydrogenase
Cla018451	0.0677175	Sel-1 like protein (Fragment) (AHRD V1 **-- A8IWV3_CHLRE); contains Interpro domain(s) IPR011990 Tetratricopeptide-like helical
Cla003439	0.067525	60S ribosomal protein L27A (AHRD V1 ***- B6VC54_VERFO); contains Interpro domain(s) IPR001196 Ribosomal protein L15
Cla008281	0.067417	Zinc finger family protein (AHRD V1 ***- D7LK78_ARALL); contains Interpro domain(s) IPR007087 Zinc finger, C2H2-type
Cla017769	0.0672521	UDP glycosyltransferase (AHRD V1 ***- C1JIE1_9SOLA); contains Interpro domain(s) IPR002213 UDP-glucuronosyl/UDP-glucosyltransferase
Cla008602	0.0672413	Cyclin B1 (AHRD V1 ***- Q9LD02_TOBAC); contains Interpro domain(s) IPR014400 Cyclin, A/B/D/E
Cla012897	0.0671705	Transcription factor/ transcription regulator (AHRD V1 ***- D7M240_ARALL)
Cla006747	0.0670896	Cytochrome P450 (AHRD V1 ***- B9N755_POPTR); contains Interpro domain(s) IPR001128 Cytochrome P450
Cla011845	0.0670791	MYB transcription factor (AHRD V1 *--* Q6R029_ARATH); contains Interpro domain(s) IPR015495 Myb transcription factor
Cla008370	0.0669955	Serine/threonine-protein kinase RIO1 (AHRD V1 **** Q75XU7_TOBAC); contains Interpro domain(s) IPR017407 Serine/threonine-protein kinase Rio1
Cla015766	0.0669346	CM0216.240.nc protein (AHRD V1 ***- B0BLH5_LOTJA); contains Interpro domain(s) IPR004320 Protein of unknown function DUF241, plant
Cla012194	0.0669146	Purple acid phosphatase-like protein (AHRD V1 ***- Q6YGT9_SOYBN); contains Interpro domain(s) IPR015914 Purple acid phosphatase, N-terminal
Cla018997	0.066864	Oleosin Bn-V (AHRD V1 ***- B6UIA7_MAIZE); contains Interpro domain(s) IPR000136 Oleosin
Cla015816	0.0667838	26S proteasome non-ATPase regulatory subunit 3 (AHRD V1 **** B6TAE2_MAIZE); contains Interpro domain(s) IPR013143 PCI/PINT associated module
Cla020330	0.0667619	Transcription factor (AHRD V1 *-*- D6MKM4_9ASPA); contains Interpro domain(s) IPR011598 Helix-loop-helix DNA-binding
Cla017285	0.0667307	RNA polymerase sigma factor (AHRD V1 ***- Q59965_SYNP2); contains Interpro domain(s) IPR013325 RNA polymerase sigma factor, region 2
Cla016064	0.0665692	PBSP domain-containing protein (AHRD V1 **-- C9S7G7_VERA1); contains Interpro domain(s) IPR007541 Plant Basic Secretory Protein
Cla016423	0.0664761	Sorghum bicolor protein targeted either to mitochondria or chloroplast proteins T50848 (AHRD V1 ***- C7IVU8_9POAL)
Cla023263	0.0664063	UDP-glycosyltransferase (AHRD V1 ***- D7KLQ4_ARALL); contains Interpro domain(s) IPR002213 UDP-glucuronosyl/UDP-glucosyltransferase
Cla022584	0.0663899	Os04g0689500 protein (Fragment) (AHRD V1 ***- Q0J8S7_ORYSJ)
Cla009396	0.0661926	H(+)/Cl(-) exchange transporter 7 (AHRD V1 **-- F2UCD7_SALS5); contains Interpro domain(s) IPR001807 Chloride channel, voltage gated
Cla009531	0.0661689	Zinc finger CCCH domain-containing protein 16 (AHRD V1 ***- F4HZ22_ARATH)
Cla005286	0.0661379	COBRA-like protein (AHRD V1 ***- Q655F2_ORYSJ); contains Interpro domain(s) IPR006918 Glycosyl-phosphatidyl inositol-anchored, plant
Cla004420	0.066103	Lysophospholipid acyltransferase (AHRD V1 **-- B6K7S6_SCHJY); contains Interpro domain(s) IPR004299 Membrane bound O-acyl transferase, MBOAT
Cla012427	0.0660384	TIR-NBS-LRR disease resistance-like protein (AHRD V1 ***- Q1KT02_POPBA); contains Interpro domain(s) IPR000157 Toll-Interleukin receptor
Cla008766	0.066015	Beta-amylase (AHRD V1 ***- Q5F305_SOYBN); contains Interpro domain(s) IPR001554 Glycoside hydrolase, family 14
Cla016884	0.0658524	Prolyl 3-hydroxylase 1 (AHRD V1 *--- E6ZGA1_DICLA); contains Interpro domain(s) IPR006620 Prolyl 4-hydroxylase, alpha subunit
Cla011274	0.0656881	DNA-binding storekeeper protein-related transcriptional regulator (AHRD V1 ***- F4K5T4_ARATH); contains Interpro domain(s) IPR007592 Protein of unknown function DUF573
Cla017230	0.0655687	Conserved (AHRD V1 **-- Q092W7_STIAD); contains Interpro domain(s) IPR009291 Protein of unknown function DUF946, plant
Cla013974	0.0654395	RNA exonuclease 1 (AHRD V1 *--- E4UVH7_ARTGP); contains Interpro domain(s) IPR006055 Exonuclease
Cla002921	0.0653919	Pentatricopeptide repeat-containing protein (AHRD V1 ***- F4IL02_ARATH); contains Interpro domain(s) IPR002885 Pentatricopeptide repeat
Cla005177	0.0652929	E3 ubiquitin-protein ligase Topors (AHRD V1 *--- E2ASD1_CAMFO); contains Interpro domain(s) IPR019787 Zinc finger, PHD-finger
Cla008296	0.0652708	Unknown Protein (AHRD V1)
Cla020118	0.0651992	Metal tolerance protein (AHRD V1 ***- A4ZUV2_POPTR); contains Interpro domain(s) IPR002524 Cation efflux protein
Cla008584	0.0651625	Dihydropyrimidinase (AHRD V1 **-- Q9FMP3_ARATH); contains Interpro domain(s) IPR011778 D-hydantoinase
Cla013317	0.0651509	GRAS family transcription factor (AHRD V1 **-- B9HPF7_POPTR); contains Interpro domain(s) IPR005202 GRAS transcription factor
Cla009817	0.0650628	Unknown Protein (AHRD V1)
Cla007760	0.0650566	Mitochondrial carrier C12B10.09 (AHRD V1 ***- B6TYC7_MAIZE); contains Interpro domain(s) IPR001993 Mitochondrial substrate carrier
Cla018928	0.0650387	Pentatricopeptide repeat-containing protein (AHRD V1 ***- D7L7Y6_ARALL); contains Interpro domain(s) IPR002885 Pentatricopeptide repeat
Cla007491	0.0649378	Anthranilate synthase protein II (AHRD V1 ***- B5EBU5_GEOBB); contains Interpro domain(s) IPR000991 Glutamine amidotransferase class-I, C-terminal
Cla010021	0.0648686	Cytochrome P450 (AHRD V1 ***- B9HLF2_POPTR); contains Interpro domain(s) IPR001128 Cytochrome P450
Cla017729	0.0648506	Heat stress transcription factor A3 (AHRD V1 ***- D1M7W9_SOLLC); contains Interpro domain(s) IPR000232 Heat shock factor (HSF)-type, DNA-binding
Cla010353	0.0648505	UDP-glycosyltransferase (AHRD V1 ***- B9U3W6_MEDTR); contains Interpro domain(s) IPR002213 UDP-glucuronosyl/UDP-glucosyltransferase
Cla019341	0.0647616	Unknown Protein (AHRD V1)
Cla002449	0.0646274	Unknown Protein (AHRD V1)
Cla020138	0.0645871	Calcium-dependent protein kinase-like (AHRD V1 **** Q9LET1_ARATH); contains Interpro domain(s) IPR002290 Serine/threonine protein kinase
Cla022164	0.0645283	Universal stress protein family protein (AHRD V1 **** D7LAT3_ARALL); contains Interpro domain(s) IPR006016 UspA
Cla003218	0.0644707	Ribonucleoside-diphosphate reductase small chain (AHRD V1 ***- B6TLH5_MAIZE); contains Interpro domain(s) IPR000358 Ribonucleotide reductase
Cla010834	0.0643882	Cc-nbs-lrr resistance protein (AHRD V1 ***- B9NBB7_POPTR); contains Interpro domain(s) IPR002182 NB-ARC
Cla020538	0.0642848	Glycine-rich RNA-binding protein-like (AHRD V1 **** Q7XI13_ORYSJ); contains Interpro domain(s) IPR000504 RNA recognition motif, RNP-1
Cla010968	0.0641943	Transcriptional adapter 2 (AHRD V1 ***- F2QS00_PICP7); contains Interpro domain(s) IPR007526 SWIRM
Cla005584	0.064138	Os04g0431000 protein (Fragment) (AHRD V1 *-*- Q0JD52_ORYSJ)
Cla009042	0.0641136	Heterogeneous nuclear ribonucleoprotein a1 (AHRD V1 *--- E5GCB7_CUCME); contains Interpro domain(s) IPR000504 RNA recognition motif, RNP-1
Cla021371	0.0640893	F-box family protein (AHRD V1 ***- D7L723_ARALL); contains Interpro domain(s) IPR001810 Cyclin-like F-box
Cla010081	0.0637677	Pantothenate kinase 2 (AHRD V1 ***- F4JTJ6_ARATH); contains Interpro domain(s) IPR011602 Fumble
Cla016372	0.0636564	Receptor-type tyrosine-protein phosphatase S (AHRD V1 ***- B6TAK5_MAIZE); contains Interpro domain(s) IPR003595 Protein-tyrosine phosphatase, catalytic
Cla010171	0.063635	Kelch-like protein 10 (AHRD V1 *-*- F1KXB8_ASCSU); contains Interpro domain(s) IPR015915 Kelch-type beta propeller
Cla003229	0.0636125	2 3-bisphosphoglycerate-dependent phosphoglycerate mutase (AHRD V1 *--- C6ADF4_BARGA); contains Interpro domain(s)
Cla003992	0.0635461	Vesicle transport v-SNARE 11-like (AHRD V1 ***- Q307Y3_SOLTU); contains Interpro domain(s) IPR007705 Vesicle transport v-SNARE
Cla015478	0.0634533	Transcription elongation regulator 1 (AHRD V1 ***- B0WFW6_CULQU); contains Interpro domain(s) IPR002713 FF domain
Cla013527	0.0633177	Seed biotin-containing protein SBP65 (AHRD V1 *-*- SBP65_SOYBN); contains Interpro domain(s) IPR004238 Late embryogenesis abundant protein
Cla013902	0.0633065	UDP-N-acetylglucosamine-pyrophosphorylase (AHRD V1 ***- A8HP64_CHLRE); contains Interpro domain(s) IPR002618 UTP--glucose-1-phosphate uridylyltransferase
Cla018516	0.0632134	CYCLOIDEA-like group 1B protein (Fragment) (AHRD V1 *-*- Q6VM69_9FABA); contains Interpro domain(s) IPR005333 Transcription factor, TCP
Cla002272	0.0632041	Os05g0169400 protein (Fragment) (AHRD V1 *-*- Q0DKE7_ORYSJ); contains Interpro domain(s) IPR010820 Protein of unknown function DUF1421
Cla021501	0.0629948	Tetratricopeptide repeat protein 7B (AHRD V1 **-- E2BII8_HARSA); contains Interpro domain(s) IPR011990 Tetratricopeptide-like helical
Cla018922	0.0629343	Nuclear localized protein 1 (AHRD V1 ***- E1AWW8_NICBE); contains Interpro domain(s) IPR004365 Nucleic acid binding, OB-fold, tRNA/helicase-type
Cla012921	0.0628588	Isochorismatase hydrolase (AHRD V1 ***- B6TNR9_MAIZE); contains Interpro domain(s) IPR000868 Isochorismatase-like
Cla023273	0.0628415	UDP-glycosyltransferase 76E11 (AHRD V1 ***- U7E11_ARATH); contains Interpro domain(s) IPR002213 UDP-glucuronosyl/UDP-glucosyltransferase
Cla014048	0.0628241	BZIP transcription factor family protein (AHRD V1 *-** D7LE49_ARALL); contains Interpro domain(s) IPR011616 bZIP transcription factor, bZIP-1
Cla015965	0.0628232	NAD-dependent epimerase/dehydratase (AHRD V1 *--- D7E435_NOSA0); contains Interpro domain(s) IPR016040 NAD(P)-binding domain
Cla006921	0.0627588	NAD-dependent malic enzyme (AHRD V1 ***- F3KBR5_9GAMM); contains Interpro domain(s) IPR012302 Malic enzyme, NAD-binding
Cla015776	0.0626358	Expansin-like protein (AHRD V1 ***- A1X8W3_SOLTU); contains Interpro domain(s) IPR007112 Expansin 45, endoglucanase-like
Cla000038	0.0625451	ATP-dependent RNA helicase (AHRD V1 *-** E7R967_PICAD); contains Interpro domain(s) IPR011545 DNA/RNA helicase, DEAD/DEAH box type, N-terminal
Cla022689	0.0625173	Zinc finger family protein (AHRD V1 **** D7KV22_ARALL); contains Interpro domain(s) IPR011990 Tetratricopeptide-like helical
Cla020170	0.0624971	BEL1-like homeodomain protein 2 (AHRD V1 *--- F4JQI6_ARATH); contains Interpro domain(s) IPR006563 POX
Cla007689	0.0624785	Glycosyltransferase-like protein (AHRD V1 **-- D8S1N2_SELML); contains Interpro domain(s) IPR006740 Protein of unknown function DUF604
Cla018756	0.0623728	Unknown Protein (AHRD V1)
Cla013096	0.0623435	Reticulon family protein (AHRD V1 ***- D7L3K1_ARALL); contains Interpro domain(s) IPR003388 Reticulon
Cla008909	0.0622698	Methyltransferase (AHRD V1 **** Q9LRL5_ARATH); contains Interpro domain(s) IPR005299 SAM dependent carboxyl methyltransferase
Cla007705	0.0621756	Unknown Protein (AHRD V1)
Cla001166	0.0621446	Ycf49 protein (AHRD V1 *--- Q8DIZ4_THEEB); contains Interpro domain(s) IPR019634 Protein of unknown function DUF2499
Cla020094	0.0621002	Macrophage erythroblast attacher (AHRD V1 **-- B6TF70_MAIZE); contains Interpro domain(s) IPR013144 Ran binding protein-like, CRA domain
Cla011395	0.0620653	Aluminum-activated malate transporter-like (AHRD V1 *-*- Q5JND7_ORYSJ); contains Interpro domain(s) IPR006214 Uncharacterised protein family UPF0005
Cla007455	0.0620349	Receptor-like kinase (AHRD V1 **** A7VM19_MARPO); contains Interpro domain(s) IPR002290 Serine/threonine protein kinase
Cla003900	0.061973	Unknown Protein (AHRD V1)
Cla012431	0.0619274	TIR-NBS-LRR disease resistance-like protein (AHRD V1 *--- Q1KT01_POPTR); contains Interpro domain(s) IPR002182 NB-ARC
Cla011437	0.0619219	Aquaporin 1 (AHRD V1 ***- Q06Z30_GOSHI); contains Interpro domain(s) IPR012269 Aquaporin
Cla011476	0.061898	Thaumatin-like protein (AHRD V1 **-- Q93XD2_SAMNI); contains Interpro domain(s) IPR001938 Thaumatin, pathogenesis-related
Cla019147	0.061887	Transcription factor (AHRD V1 ***- D6MKM4_9ASPA)
Cla007805	0.0618384	Pentatricopeptide repeat-containing protein (AHRD V1 ***- D7L4A8_ARALL); contains Interpro domain(s) IPR002885 Pentatricopeptide repeat
Cla008415	0.0617734	Dehydration-responsive family protein (AHRD V1 **-- D7LF23_ARALL); contains Interpro domain(s) IPR004159 Protein of unknown function DUF248, methyltransferase putative
Cla001716	0.0617701	Kinesin-like protein (AHRD V1 ***- Q9M0X6_ARATH); contains Interpro domain(s) IPR001752 Kinesin, motor region
Cla008570	0.0616605	Serine glyoxylate aminotransferase 2 (AHRD V1 ***- B7U527_SOYBN); contains Interpro domain(s) IPR000192 Aminotransferase, class V/Cysteine desulfurase
Cla007756	0.0615965	Ras-related protein Rab-33 (AHRD V1 *-*- F1LA66_ASCSU); contains Interpro domain(s) IPR013684 Miro-like
Cla011493	0.0615716	Calcium dependent protein kinase 5 (AHRD V1 *-** D8QSK8_SELML); contains Interpro domain(s) IPR002290 Serine/threonine protein kinase
Cla003898	0.0615716	Zinc finger protein 36 C3H type-like 1 (Fragment) (AHRD V1 *--* C5H179_XANVI); contains Interpro domain(s) IPR000571 Zinc finger, CCCH-type
Cla021481	0.0615469	Ras GTPase-activating protein-binding protein 2 (AHRD V1 *--* B5X4A8_SALSA); contains Interpro domain(s) IPR018222 Nuclear transport factor 2, Eukaryote
Cla014407	0.0615397	Fumarylacetoacetase (AHRD V1 ***- Q2HT34_MEDTR); contains Interpro domain(s) IPR005959 Fumarylacetoacetase
Cla008280	0.0615226	Auxin-regulated protein (AHRD V1 **-- Q945F5_SOLLC); contains Interpro domain(s) IPR010369 Protein of unknown function DUF966
Cla003170	0.0613912	Serine/threonine-protein phosphatase (AHRD V1 ***- B9GY91_POPTR); contains Interpro domain(s)
Cla000535	0.0613639	Peroxidase (AHRD V1 ***- A9PGX3_POPTR); contains Interpro domain(s) IPR002016 Haem peroxidase, plant/fungal/bacterial
Cla007698	0.0612896	Histone-lysine N-methyltransferase set-2 (AHRD V1 *--- F1KZE3_ASCSU); contains Interpro domain(s) IPR001214 SET
Cla021284	0.0612736	Glyoxylate reductase/hydroxypyruvate reductase (AHRD V1 **-- GRHPR_HUMAN); contains Interpro domain(s) IPR006140 D-isomer specific 2-hydroxyacid dehydrogenase, NAD-binding
Cla017734	0.0612324	Histone deacetylase (AHRD V1 *-*- B9MTN7_POPTR); contains Interpro domain(s) IPR007087 Zinc finger, C2H2-type
Cla023174	0.0611216	Protein disulfide isomerase (AHRD V1 ***- B1Q2X4_SOYBN); contains Interpro domain(s) IPR013766 Thioredoxin domain
Cla013123	0.0610014	Oxidoreductase family protein (AHRD V1 **** D7LXC3_ARALL); contains Interpro domain(s) IPR016040 NAD(P)-binding domain
Cla013901	0.0608434	Calmodulin-like protein (AHRD V1 ***- Q6RZU7_MUSAC); contains Interpro domain(s) IPR011992 EF-Hand type
Cla018345	0.0606129	UDP glycosyltransferase (AHRD V1 ***- C1JIE1_9SOLA); contains Interpro domain(s) IPR002213 UDP-glucuronosyl/UDP-glucosyltransferase
Cla010198	0.0605715	Ubiquinone/menaquinone biosynthesis methyltransferase ubiE (AHRD V1 ***- D5H775_SALRM); contains Interpro domain(s) IPR013216 Methyltransferase type 11
Cla022633	0.0605579	F-box family protein (AHRD V1 ***- D7KZR8_ARALL); contains Interpro domain(s) IPR001810 Cyclin-like F-box
Cla014687	0.0604959	Peroxisomal biogenesis factor 6 (AHRD V1 **-- A9C490_MOUSE); contains Interpro domain(s) IPR003959 ATPase, AAA-type, core
Cla011728	0.0604623	Unknown Protein (AHRD V1)
Cla018002	0.0604594	Acyl-CoA dehydrogenase (AHRD V1 ***- A3XH21_LEEBM); contains Interpro domain(s) IPR009100 Acyl-CoA dehydrogenase/oxidase, middle and N-terminal
Cla009827	0.0603871	Nuclear transcription factor Y subunit A-7 (AHRD V1 *-** F4I6C2_ARATH); contains Interpro domain(s) IPR001289 CCAAT-binding transcription factor, subunit B
Cla001917	0.060384	Lysine ketoglutarate reductase trans-splicing related 1-like (AHRD V1 **-- Q5JLN0_ORYSJ); contains Interpro domain(s) IPR007877 Protein of unknown function DUF707
Cla014103	0.0603459	Basic helix-loop-helix domain-containing protein (AHRD V1 **-- F4JSX4_ARATH)
Cla015440	0.0602526	Pyridoxal biosynthesis lyase pdxS (AHRD V1 **** Q2RMJ0_MOOTA); contains Interpro domain(s) IPR001852 Vitamin B6 biosynthesis protein
Cla006712	0.0602199	COP9 signalosome complex subunit 7 (AHRD V1 *-*- F4HVW0_ARATH); contains Interpro domain(s) IPR000717 Proteasome component region PCI
Cla018272	0.0601694	IQ-domain 10 (Fragment) (AHRD V1 *--- D7L3Y4_ARALL); contains Interpro domain(s) IPR000048 IQ calmodulin-binding region
Cla017799	0.0600993	4-coumarate-coa ligase (AHRD V1 ***- B9N213_POPTR); contains Interpro domain(s) IPR000873 AMP-dependent synthetase and ligase
Cla022670	0.0600137	Ferrochelatase (AHRD V1 ***- B9RRU8_RICCO); contains Interpro domain(s) IPR001015 Ferrochelatase
Cla016462	0.0599246	Zinc finger CCHC domain-containing protein 8-like protein (AHRD V1 *--* F4WBV2_ACREC); contains Interpro domain(s) IPR001878 Zinc finger, CCHC-type
Cla018841	0.0599234	Hydroxyproline-rich glycoprotein family protein (AHRD V1 ***- D7L2S9_ARALL)
Cla020943	0.0597702	Homology to unknown gene (AHRD V1 **-- Q016Y8_OSTTA)
Cla001115	0.0597554	Sugar transporter family protein (AHRD V1 ***- D7LWW1_ARALL); contains Interpro domain(s) IPR005828 General substrate transporter
Cla018025	0.0596053	F-box/LRR-repeat protein 2 (AHRD V1 *-*- E5SFN7_TRISP); contains Interpro domain(s) IPR006553 Leucine-rich repeat, cysteine-containing subtype
Cla006101	0.0595942	Unknown Protein (AHRD V1)
Cla016556	0.0595468	Adenylyl cyclase-associated protein (AHRD V1 ***- D7TQ10_VITVI); contains Interpro domain(s) IPR001837 Adenylate cyclase-associated CAP
Cla000621	0.0594624	Unknown Protein (AHRD V1)
Cla020337	0.0593355	Uridine kinase (AHRD V1 *-*- F0ZRI5_DICPU); contains Interpro domain(s) IPR000764 Uridine kinase
Cla014384	0.059278	C2 domain-containing protein (AHRD V1 **-- D7MP18_ARALL); contains Interpro domain(s) IPR018029 C2 membrane targeting protein
Cla011375	0.0591605	Ethylene responsive transcription factor 2b (AHRD V1 *-** C0J9I6_9ROSA); contains Interpro domain(s) IPR001471 Pathogenesis-related transcriptional factor and ERF, DNA-binding
Cla001947	0.0591595	1-phosphatidylinositol-4-phosphate 5-kinase (AHRD V1 **** Q9SSJ8_ARATH); contains Interpro domain(s) IPR016034 Phosphatidylinositol-4-phosphate 5-kinase, core, subgroup
Cla017775	0.0591518	Unknown Protein (AHRD V1)
Cla001111	0.0591427	Vesicular glutamate transporter (AHRD V1 **-- A8J6T9_CIOIN); contains Interpro domain(s) IPR016196 Major facilitator superfamily, general substrate transporter
Cla005675	0.0590179	Trehalose 6-phosphate phosphatase (AHRD V1 **** D4QAK5_TOBAC); contains Interpro domain(s) IPR003337 Trehalose-phosphatase
Cla004421	0.0589669	F-box protein PP2-B1 (AHRD V1 ***- PP2B1_ARATH); contains Interpro domain(s) IPR001810 Cyclin-like F-box
Cla009767	0.0589551	La-related protein CG11505 (Fragment) (AHRD V1 *--- F1L3R8_ASCSU); contains Interpro domain(s) IPR006630 RNA-binding protein Lupus La
Cla021580	0.058955	ADP-ribosylation factor C1 (AHRD V1 ***- Q9LIK1_ARATH); contains Interpro domain(s) IPR006687 GTP-binding protein SAR1
Cla008956	0.0589277	Auxin efflux carrier family protein (AHRD V1 ***- Q9FKY4_ARATH); contains Interpro domain(s) IPR004776 Auxin efflux carrier
Cla010549	0.0589227	Serine hydroxymethyltransferase (AHRD V1 **** D2D306_GOSHI); contains Interpro domain(s) IPR001085 Serine hydroxymethyltransferase
Cla005133	0.0588585	ATP-dependent RNA helicase (AHRD V1 **** Q6L724_HORVU); contains Interpro domain(s) IPR011545 DNA/RNA helicase, DEAD/DEAH box type, N-terminal
Cla020901	0.0588221	MYB transcription factor (AHRD V1 *--* Q9T066_ARATH); contains Interpro domain(s) IPR015495 Myb transcription factor
Cla010288	0.0587667	Long-chain fatty acyl-CoA synthetase 6 (AHRD V1 ***- E2D782_ANSCY); contains Interpro domain(s) IPR000873 AMP-dependent synthetase and ligase
Cla018274	0.0585655	Cell number regulator 8 (AHRD V1 **-- CNR8_MAIZE); contains Interpro domain(s) IPR006461 Protein of unknown function Cys-rich
Cla010413	0.0585165	MYB transcription factor (AHRD V1 **** Q9SPG9_ARATH); contains Interpro domain(s) IPR015495 Myb transcription factor
Cla005936	0.058504	WD repeat-containing protein (AHRD V1 **-- E9C2U6_CAPO3); contains Interpro domain(s) IPR017986 WD40 repeat, region
Cla022313	0.0583633	Fgenesh protein 60 (AHRD V1 ***- Q1ZY19_BETVU); contains Interpro domain(s) IPR004158 Protein of unknown function DUF247, plant
Cla008104	0.0582899	WRKY transcription factor 1 (AHRD V1 **** C9DHZ0_9ROSI); contains Interpro domain(s) IPR003657 DNA-binding WRKY
Cla007678	0.0582759	Unknown Protein (AHRD V1)
Cla005778	0.0582354	Ty3-gypsy retrotransposon protein (AHRD V1 ***- E5GCP6_CUCME)
Cla003571	0.0582001	Receptor-like protein kinase (AHRD V1 **** Q8LEI6_ARATH); contains Interpro domain(s) IPR002290 Serine/threonine protein kinase
Cla012139	0.0581915	B3 domain-containing protein At1g05920 (AHRD V1 ***- Y1592_ARATH)
Cla010501	0.0580906	TraB family protein (AHRD V1 ***- D7KED1_ARALL); contains Interpro domain(s) IPR002816 Pheromone shutdown-related, TraB
Cla010839	0.0579993	NnrU (AHRD V1 *-*- Q3MCB6_ANAVT); contains Interpro domain(s) IPR009915 NnrU
Cla008803	0.0579794	Unknown Protein (AHRD V1); contains Interpro domain(s) IPR008889 VQ
Cla008820	0.0577686	GPI-anchored wall transfer protein (AHRD V1 ***- C6HNY1_AJECH); contains Interpro domain(s) IPR009447 GWT1
Cla013528	0.0577357	Protein trichome birefringence-like 38 (AHRD V1 **-- Q8VY22_ARATH); contains Interpro domain(s) IPR004253 Protein of unknown function DUF231, plant
Cla002285	0.0574921	F-box family protein (AHRD V1 ***- B9HCN7_POPTR)
Cla016446	0.0574056	Unknown Protein (AHRD V1)
Cla021076	0.0573649	Phospholipase A1 (AHRD V1 **-- A4ZX88_BRACM); contains Interpro domain(s) IPR002921 Lipase, class 3
Cla014489	0.0573402	Inositol-3-phosphate synthase (AHRD V1 ***- C4PW05_ARATH); contains Interpro domain(s) IPR002587 Myo-inositol-1-phosphate synthase
Cla007636	0.0572481	WD-40 repeat protein (AHRD V1 *--- B7K7B4_CYAP7); contains Interpro domain(s) IPR017986 WD40 repeat, region
Cla019030	0.0571929	Transcription factor BIM1 (AHRD V1 ***- F4K9L2_ARATH); contains Interpro domain(s) IPR011598 Helix-loop-helix DNA-binding
Cla017937	0.0571435	Glyoxal oxidase (AHRD V1 ***- C8CPQ3_VITVI); contains Interpro domain(s) IPR009880 Glyoxal oxidase, N-terminal
Cla017741	0.057095	Uridylate kinase (AHRD V1 *-*- B4FSB1_MAIZE); contains Interpro domain(s) IPR015963 Uridylate kinase, bacteria
Cla021328	0.0569916	SWIB/MDM2 domain containing protein (AHRD V1 *--- B6TD34_MAIZE); contains Interpro domain(s) IPR019835 SWIB domain
Cla020861	0.0568351	Os07g0175100 protein (Fragment) (AHRD V1 ***- Q0D898_ORYSJ)
Cla023200	0.0567933	Glycosyltransferase-like protein (AHRD V1 ***- D8SY69_SELML); contains Interpro domain(s) IPR003388 Reticulon
Cla014816	0.0567096	Histidine triad (HIT) protein (AHRD V1 ***- A8ABH4_IGNH4); contains Interpro domain(s) IPR011151 Histidine triad motif
Cla019445	0.0565543	G-type lectin S-receptor-like serine/threonine-protein kinase (AHRD V1 ***- F4I7G3_ARATH); contains Interpro domain(s) IPR000858 S-locus glycoprotein
Cla008866	0.0565068	ATP-dependent Clp protease proteolytic subunit (AHRD V1 ***- F6H561_VITVI); contains Interpro domain(s) IPR001907 Peptidase S14, ClpP
Cla023426	0.0563918	Cotton fiber expressed protein 1 (AHRD V1 ***- O81373_GOSHI); contains Interpro domain(s) IPR008480 Protein of unknown function DUF761, plant
Cla010024	0.0563797	Cytochrome P450 (AHRD V1 ***- B9HLE4_POPTR); contains Interpro domain(s) IPR001128 Cytochrome P450
Cla020469	0.0563309	Calcium-dependent protein kinase (AHRD V1 **** B8QUH1_GOSHI); contains Interpro domain(s) IPR002290 Serine/threonine protein kinase
Cla004860	0.0563122	60s acidic ribosomal protein P1 (AHRD V1 ***- Q9FLV1_ARATH); contains Interpro domain(s) IPR001813 Ribosomal protein 60S
Cla017496	0.056284	MYB transcription factor (AHRD V1 *-** C0HGB2_MAIZE); contains Interpro domain(s) IPR015495 Myb transcription factor
Cla013600	0.0562371	Peptidyl-prolyl cis-trans isomerase (AHRD V1 ***- D7MHP4_ARALL); contains Interpro domain(s) IPR002130 Peptidyl-prolyl cis-trans isomerase, cyclophilin-type
Cla005688	0.0562084	Receptor-like protein kinase (AHRD V1 **** Q8LEI6_ARATH); contains Interpro domain(s) IPR002290 Serine/threonine protein kinase
Cla014439	0.0561847	Unknown Protein (AHRD V1)
Cla008622	0.0561327	NHL1 (Fragment) (AHRD V1 **-- B0LZI2_ARATH); contains Interpro domain(s) IPR010847 Harpin-induced 1
Cla011633	0.0561273	DnaJ homolog subfamily C member 13 (AHRD V1 *-*- DJC13_HUMAN)
Cla010009	0.0561032	Pyridoxal phosphate-dependent enzyme D-cysteine desulfhydrase family (AHRD V1 *--- B7RUX3_9GAMM); contains Interpro domain(s) IPR001926 Pyridoxal phosphate-dependent enzyme
Cla008637	0.0560129	Protein FANTASTIC FOUR 3 (AHRD V1 *-*- FAF3_ARATH)
Cla013862	0.0558296	Acyl- (AHRD V1 ***- B5AY36_RICCO); contains Interpro domain(s) IPR005067 Fatty acid desaturase, type 2
Cla008604	0.0558088	Cysteine desulfurase (AHRD V1 **** Q10WM4_TRIEI); contains Interpro domain(s) IPR010970 Cysteine desulfurase, SufS
Cla002378	0.0556491	Unknown Protein (AHRD V1)
Cla014259	0.0555443	Dehydration-responsive family protein (AHRD V1 *--- D7LF23_ARALL); contains Interpro domain(s) IPR004159 Protein of unknown function DUF248, methyltransferase putative
Cla005221	0.0554525	Os07g0673000 protein (Fragment) (AHRD V1 ***- Q0D3Q5_ORYSJ)
Cla010342	0.0552536	Elongation factor 4 (AHRD V1 ***- C9LSH1_9FIRM); contains Interpro domain(s) IPR006297 GTP-binding protein LepA
Cla016505	0.0552098	N(2),N(2)-dimethylguanosine tRNA methyltransferase Trm1 (AHRD V1 *-** TRM1_METST); contains Interpro domain(s) IPR002905 N2,N2-dimethylguanosine tRNA methyltransferase
Cla015207	0.0551947	Methylase (AHRD V1 ***- B6U1V3_MAIZE)
Cla021891	0.0551327	Porin/voltage-dependent anion-selective channel protein (AHRD V1 ***- A9PD04_POPTR); contains Interpro domain(s) IPR001925 Porin, eukaryotic type
Cla007707	0.0550895	Universal stress protein (Usp) (AHRD V1 *--* A2Q2X4_MEDTR); contains Interpro domain(s) IPR006016 UspA
Cla016327	0.0550845	Os04g0625000 protein (Fragment) (AHRD V1 *-*- Q0J9Y7_ORYSJ)
Cla007516	0.0549403	Non-specific lipid-transfer protein (AHRD V1 ***- B9SFI6_RICCO); contains Interpro domain(s) IPR003612 Plant lipid transfer protein/seed storage/trypsin-alpha amylase inhibitor
Cla010312	0.0549304	Phosphate transporter PHO1 homolog 9 (AHRD V1 **-- PHO19_ARATH); contains Interpro domain(s) IPR004342 EXS, C-terminal
Cla003976	0.0548907	Subtilisin-like serine protease (AHRD V1 **-- Q9FIM6_ARATH); contains Interpro domain(s) IPR015500 Peptidase S8, subtilisin-related
Cla018103	0.0547684	LIMR family protein At3g08930 (AHRD V1 ***- LMBD1_ARATH); contains Interpro domain(s) IPR006876 LMBR1-like conserved region
Cla007983	0.0547427	SnoaL-like polyketide cyclase (AHRD V1 ***- F4XSK7_9CYAN)
Cla011433	0.0547093	Tir-nbs resistance protein (AHRD V1 **-- B9GWT3_POPTR); contains Interpro domain(s) IPR000157 Toll-Interleukin receptor
Cla008809	0.054656	Unknown Protein (AHRD V1)
Cla018790	0.0546436	Diacylglycerol kinase 7 (AHRD V1 **** F4JQ95_ARATH); contains Interpro domain(s) IPR016961 Diacylglycerol kinase, plant
Cla015781	0.0546252	Expansin-like protein (AHRD V1 ***- A1X8W3_SOLTU); contains Interpro domain(s) IPR007112 Expansin 45, endoglucanase-like
Cla020163	0.0545761	Unknown Protein (AHRD V1)
Cla022979	0.0545468	Mannosyl-oligosaccharide glucosidase (AHRD V1 **** E9BYZ6_CAPO3); contains Interpro domain(s) IPR004888 Glycoside hydrolase, family 63
Cla001885	0.0544932	Polyphosphoinositide phosphatase (AHRD V1 *-*- F4W5F5_ACREC); contains Interpro domain(s) IPR002013 Synaptojanin, N-terminal
Cla016102	0.0544926	Cationic amino acid transporter (AHRD V1 ***- B9HVV3_POPTR); contains Interpro domain(s) IPR015606 Cationic amino acid transporter
Cla015787	0.0543997	Receptor-like kinase (AHRD V1 *-** A7VM42_MARPO); contains Interpro domain(s) IPR002290 Serine/threonine protein kinase
Cla007057	0.0542367	DENN domain containing protein expressed (AHRD V1 ***- Q10RU8_ORYSJ); contains Interpro domain(s) IPR001194 DENN
Cla014394	0.054139	Unknown Protein (AHRD V1); contains Interpro domain(s) IPR008470 Protein of unknown function DUF751
Cla011988	0.0541233	Ethylene-responsive transcription factor 13 (AHRD V1 *-** ERF99_ARATH); contains Interpro domain(s) IPR001471 Pathogenesis-related transcriptional factor and ERF, DNA-binding
Cla007170	0.0541164	Lipase class 3-like protein (AHRD V1 ***- A8MRJ1_ARATH); contains Interpro domain(s) IPR002921 Lipase, class 3
Cla019854	0.0540999	TIR-NBS disease resistance-like protein (AHRD V1 ***- Q2XPH0_POPTR); contains Interpro domain(s) IPR000157 Toll-Interleukin receptor
Cla010208	0.054067	GCK domain-containing protein (AHRD V1 *-*- Q9LZL1_ARATH); contains Interpro domain(s) IPR012891 GCK
Cla021927	0.0538957	Glycosyl transferase family 2 (AHRD V1 *--- D3HZX3_9BACT); contains Interpro domain(s) IPR008166 Protein of unknown function DUF23
Cla009977	0.0538957	DNA topoisomerase (AHRD V1 *-*- A5AWM5_VITVI); contains Interpro domain(s) IPR000380 DNA topoisomerase, type IA, core
Cla007517	0.0538867	Bifunctional inhibitor/lipid-transfer protein/seed storage 2S albumin-like protein (AHRD V1 ***- F4JIG1_ARATH); contains Interpro domain(s)
Cla020848	0.0538593	U-box domain-containing protein (AHRD V1 *--- B6V8G2_HELAN); contains Interpro domain(s) IPR003613 U box domain
Cla017902	0.0538186	GRAS family transcription factor (AHRD V1 **-- B9HBM9_POPTR); contains Interpro domain(s) IPR005202 GRAS transcription factor
Cla005593	0.0538046	BTB/POZ domain-containing protein (AHRD V1 **-- D7KN20_ARALL); contains Interpro domain(s) IPR013089 Kelch related
Cla019110	0.0537904	Malate dehydrogenase (AHRD V1 ***- O48906_MEDSA); contains Interpro domain(s) IPR010097 Malate dehydrogenase, NAD-dependent, eukaryotes and gamma proteobacteria
Cla004723	0.0536824	Ribosomal protein S23 component of cytosolic 80S ribosome and 40S small subunit (AHRD V1 **** A4RYR3_OSTLU); contains Interpro domain(s) IPR005680 Ribosomal protein S23
Cla007906	0.0536562	Peroxisome assembly protein 12 (AHRD V1 ***- C0HB20_SALSA); contains Interpro domain(s) IPR017375 Peroxisome assembly, p12
Cla015882	0.0536219	Ubiquitin fusion degradation protein (AHRD V1 **** B3TLZ5_ELAGV); contains Interpro domain(s) IPR004854 Ubiquitin fusion degradation protein UFD1
Cla005357	0.0535715	Rab3 GTPase-activating protein catalytic subunit (Fragment) (AHRD V1 *--- F4WIK0_ACREC)
Cla019558	0.0535007	Unknown Protein (AHRD V1)
Cla004961	0.0534874	En/Spm-like transposon protein (AHRD V1 *--- O04210_ARATH)
Cla016969	0.0534612	Chorismate mutase (AHRD V1 **** B9IK27_POPTR); contains Interpro domain(s) IPR008238 Chorismate mutase of the AroQ class, eukaryotic type
Cla014524	0.0534162	Cytochrome P450 (AHRD V1 ***- A0ZS63_SOLLC); contains Interpro domain(s) IPR001128 Cytochrome P450
Cla011532	0.0534078	Pentatricopeptide repeat-containing protein (AHRD V1 ***- D7ME07_ARALL); contains Interpro domain(s) IPR002885 Pentatricopeptide repeat
Cla015706	0.0534025	CONSTANS-like zinc finger protein (AHRD V1 **-- D0EP07_SOYBN); contains Interpro domain(s) IPR010402 CCT domain
Cla020893	0.0533693	Unknown Protein (AHRD V1)
Cla006585	0.0533625	En/Spm-like transposon protein (AHRD V1 *--- O04210_ARATH)
Cla006022	0.0533612	Tryptophan synthase alpha chain (AHRD V1 **** Q8LA83_ARATH); contains Interpro domain(s) IPR002028 Tryptophan synthase, alpha chain
Cla017479	0.053314	Protein PHYTOCHROME KINASE SUBSTRATE 4 (AHRD V1 *-*- PKS4_ARATH)
Cla020797	0.0532497	Beta-galactosidase (AHRD V1 ***- B9H4G6_POPTR); contains Interpro domain(s) IPR001944 Glycoside hydrolase, family 35
Cla006682	0.0531631	Flavanone 3-hydroxylase (AHRD V1 ***- E3W5V8_LITCN); contains Interpro domain(s) IPR005123 Oxoglutarate and iron-dependent oxygenase
Cla004403	0.0531378	Microspherule protein 1 (AHRD V1 *--- Q28D57_XENTR)
Cla014318	0.0530788	Transmembrane protein 63B (AHRD V1 *--- TM63B_HUMAN); contains Interpro domain(s) IPR003864 Protein of unknown function DUF221
Cla023437	0.053076	CM0216.330.nc protein (AHRD V1 ***- B0BLI1_LOTJA); contains Interpro domain(s) IPR004320 Protein of unknown function DUF241, plant
Cla022495	0.0530561	3-ketoacyl-CoA synthase (AHRD V1 ***- B9R7V1_RICCO); contains Interpro domain(s) IPR012392 Very-long-chain 3-ketoacyl-CoA synthase
Cla003922	0.0530531	Os01g0686000 protein (Fragment) (AHRD V1 *-*- Q0JKB2_ORYSJ)
Cla020659	0.0530091	WD repeat protein 18 (AHRD V1 **-- B0WSI0_CULQU); contains Interpro domain(s) IPR017986 WD40 repeat, region
Cla019806	0.053008	Auxin responsive protein (AHRD V1 ***- D9IQE6_CATRO); contains Interpro domain(s) IPR003311 AUX/IAA protein
Cla015751	0.0529688	Zinc finger family protein (AHRD V1 ***- D7MD22_ARALL); contains Interpro domain(s) IPR007087 Zinc finger, C2H2-type
Cla018943	0.0528642	Cyclin-dependent kinase 7 (AHRD V1 **** C9K505_PIG); contains Interpro domain(s) IPR002290 Serine/threonine protein kinase
Cla013119	0.0528524	Autophagy protein 5 (AHRD V1 *-*- B6TJE5_MAIZE); contains Interpro domain(s) IPR007239 Autophagy-related protein 5
Cla013228	0.0528111	GAI-like protein 1 (Fragment) (AHRD V1 ***- A1YWN9_9ROSI); contains Interpro domain(s) IPR005202 GRAS transcription factor
Cla003222	0.0528017	Auxin F-box protein 5 (AHRD V1 ***- D7MPH1_ARALL); contains Interpro domain(s) IPR001810 Cyclin-like F-box
Cla005033	0.0527949	4-hydroxy-3-methylbut-2-en-1-yl diphosphate synthase (AHRD V1 ***- A9ZN14_HEVBR); contains Interpro domain(s) IPR017178 4-hydroxy-3-methylbut-2-en-1-yl diphosphate synthase
Cla017301	0.0527104	Carboxypeptidase D (AHRD V1 ***- A8MQN9_ARATH); contains Interpro domain(s) IPR001563 Peptidase S10, serine carboxypeptidase
Cla022279	0.0526882	Pentatricopeptide repeat-containing protein (AHRD V1 ***- D7MRA3_ARALL); contains Interpro domain(s) IPR002885 Pentatricopeptide repeat
Cla019600	0.0526742	Unknown Protein (AHRD V1)
Cla010091	0.0526474	Sentrin/sumo-specific protease (AHRD V1 ***- E5GBJ8_CUCME)
Cla017491	0.0526223	DNA topoisomerase (AHRD V1 ***- B9H4K8_POPTR); contains Interpro domain(s) IPR000380 DNA topoisomerase, type IA, core
Cla021751	0.052468	Os04g0405500 protein (Fragment) (AHRD V1 *-*- Q0JDG3_ORYSJ)
Cla013965	0.0524035	Receptor protein kinase-like protein At4g34220 (AHRD V1 **** RPKL_ARATH); contains Interpro domain(s) IPR002290 Serine/threonine protein kinase
Cla022583	0.052299	Heat stress transcription factor (AHRD V1 *-*- D4QAU8_CARPA); contains Interpro domain(s) IPR000232 Heat shock factor (HSF)-type, DNA-binding
Cla015944	0.0522836	Membrane transporter D1 (AHRD V1 **** GTR1_LEIDO); contains Interpro domain(s) IPR003663 Sugar/inositol transporter
Cla016392	0.0522738	GIGANTEA (Fragment) (AHRD V1 ***- A5Y7G4_ARATH)
Cla010826	0.0522475	NBS/LRR resistance protein-like protein (Fragment) (AHRD V1 *-*- Q945Y6_THECC); contains Interpro domain(s) IPR002182 NB-ARC
Cla017275	0.0522208	Peptidyl-prolyl cis-trans isomerase D (AHRD V1 *--- PPID_HUMAN); contains Interpro domain(s) IPR001179 Peptidyl-prolyl cis-trans isomerase, FKBP-type
Cla011936	0.0522001	Leucine-rich repeat receptor-like protein kinase (Fragment) (AHRD V1 **-- C0LGS9_ARATH); contains Interpro domain(s) IPR013210 Leucine-rich repeat, N-terminal
Cla012641	0.0521776	DNA repair protein radA (AHRD V1 **** A7NKT5_ROSCS); contains Interpro domain(s) IPR004504 DNA repair protein RadA
Cla003707	0.0521594	Nuclear cap-binding protein subunit 2 (AHRD V1 **** B6TL33_MAIZE); contains Interpro domain(s) IPR012677 Nucleotide-binding, alpha-beta plait
Cla016820	0.0519502	60S ribosomal protein L31 (AHRD V1 ***- B6VC52_VERFO); contains Interpro domain(s) IPR000054 Ribosomal protein L31e
Cla015156	0.0519502	Glycerol-3-phosphate acyltransferase 2 (AHRD V1 ***- D7KB82_ARALL); contains Interpro domain(s) IPR002123 Phospholipid/glycerol acyltransferase
Cla006506	0.0518551	50S ribosomal protein L27 (AHRD V1 ***- Q8LEF5_ARATH); contains Interpro domain(s) IPR001684 Ribosomal protein L27
Cla011264	0.0518108	Ceramide glucosyltransferase (AHRD V1 ***- Q946Y1_GOSAR); contains Interpro domain(s) IPR001173 Glycosyl transferase, family 2
Cla009110	0.0517903	CoA ligase (AHRD V1 ***- F5IKP2_ACIBA); contains Interpro domain(s) IPR000873 AMP-dependent synthetase and ligase
Cla009663	0.0517241	GDSL esterase/lipase At5g45960 (AHRD V1 *-*- GDL86_ARATH); contains Interpro domain(s) IPR001087 Lipase, GDSL
Cla003575	0.0517241	Unknown Protein (AHRD V1)
Cla020442	0.0517194	Protein disulfide isomerase family (AHRD V1 **-- E5RKG9_SOYBN); contains Interpro domain(s) IPR006863 Erv1/Alr
Cla017209	0.0516559	Cinnamoyl-CoA reductase 4 (AHRD V1 ***- E3NZI6_GOSHI); contains Interpro domain(s) IPR016040 NAD(P)-binding domain
Cla020716	0.0516367	Cytochrome P450 (AHRD V1 ***- B9MVH7_POPTR); contains Interpro domain(s) IPR001128 Cytochrome P450
Cla017327	0.051624	MRNA complete cds clone RAFL21-92-C23 (AHRD V1 ***- Q681X6_ARATH)
Cla008927	0.0516015	Wound responsive protein (Fragment) (AHRD V1 *--- A6N0L4_ORYSI); contains Interpro domain(s) IPR003729 Protein of unknown function DUF151
Cla015456	0.0515888	Nitrate transporter (AHRD V1 **-- D0QEE8_9ROSA); contains Interpro domain(s) IPR000109 TGF-beta receptor, type I/II extracellular region
Cla013510	0.0515818	Lipase (AHRD V1 ***- Q1XBG1_RICCO); contains Interpro domain(s) IPR006693 AB-hydrolase associated lipase region
Cla010833	0.0515401	Cc-nbs-lrr resistance protein (AHRD V1 ***- B9NBB7_POPTR); contains Interpro domain(s) IPR002182 NB-ARC
Cla007650	0.05152	Cytochrome P450 allene oxide synthase (AHRD V1 **-- B9GP05_POPTR); contains Interpro domain(s) IPR001128 Cytochrome P450
Cla022681	0.0511635	ADP,ATP carrier protein 1, mitochondrial (AHRD V1 ***- ADT1_WHEAT); contains Interpro domain(s) IPR001993 Mitochondrial substrate carrier
Cla016506	0.0510682	Cytochrome P450 (AHRD V1 ***- B9N6N1_POPTR); contains Interpro domain(s) IPR001128 Cytochrome P450
Cla017244	0.0510194	Rhodopsin-like receptor (AHRD V1 **-- B6TUA3_MAIZE); contains Interpro domain(s) IPR019358 Protein of unknown function DUF2215
Cla020801	0.0509529	Ethylene-responsive transcription factor 1 (AHRD V1 *-** ERF1_ORYSJ); contains Interpro domain(s) IPR001471 Pathogenesis-related transcriptional factor and ERF, DNA-binding
Cla008361	0.0509527	2-oxoglutarate-dependent dioxygenase (AHRD V1 ***- B9GL06_POPTR); contains Interpro domain(s) IPR005123 Oxoglutarate and iron-dependent oxygenase
Cla011390	0.0508046	Ubiquitin-conjugating enzyme E2 (AHRD V1 ***- D2D3G0_VIGRA); contains Interpro domain(s) IPR000608 Ubiquitin-conjugating enzyme, E2
Cla007051	0.0507236	Flavin-containing monooxygenase family protein (AHRD V1 ***- D7MD90_ARALL); contains Interpro domain(s) IPR002938 Monooxygenase, FAD-binding
Cla014579	0.0507167	Methyltransferase (AHRD V1 **** Q9LRL5_ARATH); contains Interpro domain(s) IPR005299 SAM dependent carboxyl methyltransferase
Cla006741	0.0507014	Nucleic acid-binding protein (AHRD V1 **-* Q41834_MAIZE); contains Interpro domain(s) IPR000504 RNA recognition motif, RNP-1
Cla010377	0.0506609	Ferredoxin-thioredoxin reductase catalytic chain (AHRD V1 *-*- B6TNR7_MAIZE); contains Interpro domain(s) IPR004209 Ferredoxin thioredoxin reductase, beta subunit
Cla012481	0.0506262	Mannan endo-1 4-beta-mannosidase (AHRD V1 ***- F5ANH2_LEPSV); contains Interpro domain(s) IPR001547 Glycoside hydrolase, family 5
Cla005335	0.050616	Endoglucanase 1 (AHRD V1 ***- B6U0J0_MAIZE); contains Interpro domain(s) IPR001701 Glycoside hydrolase, family 9
Cla022963	0.0506117	Chlorophyll a-b binding protein 7, chloroplastic (AHRD V1 ***- CB12_SOLLC); contains Interpro domain(s) IPR001344 Chlorophyll A-B binding protein
Cla007845	0.0506117	RXT3-like protein C1259.07 (AHRD V1 *-*- YC57_SCHPO); contains Interpro domain(s) IPR013951 Histone deacetylation protein Rxt3
Cla021660	0.0505853	Xyloglucan-specific endoglucanase inhibitor protein (AHRD V1 **-- B9VUU9_CAPAN); contains Interpro domain(s) IPR001461 Peptidase A1
Cla023302	0.0505251	Bile acid sodium symporter family protein (AHRD V1 ***- D7KVC3_ARALL); contains Interpro domain(s) IPR002657 Bile acid:sodium symporter
Cla009947	0.0505171	Annexin (AHRD V1 ***- E5GCK3_CUCME); contains Interpro domain(s) IPR015472 Annexin like protein IPR001464 Annexin
Cla017882	0.0504281	Actin-depolymerizing factor (AHRD V1 ***- D9I9X9_HEVBR); contains Interpro domain(s) IPR002108 Actin-binding, cofilin/tropomyosin type
Cla010314	0.0503796	SPX domain-containing protein 2 (AHRD V1 **-- E5D6S6_PHAVU); contains Interpro domain(s) IPR004331 SPX, N-terminal
Cla020072	0.0503766	Ubiquitin carboxyl-terminal hydrolase (AHRD V1 **** D7SQ20_VITVI); contains Interpro domain(s) IPR001394 Peptidase C19, ubiquitin carboxyl-terminal hydrolase 2
Cla003030	0.0503619	Transport protein SEC24 (AHRD V1 ***- C1H2P3_PARBA); contains Interpro domain(s) IPR006896 Sec23/Sec24 trunk region
Cla008761	0.0503504	Calcineurin B-like calcium binding protein (AHRD V1 **** B2ZYT8_VICFA); contains Interpro domain(s) IPR015757 Calcineurin B protein
Cla007147	0.050292	Acetyl-coenzyme A synthetase 2 (AHRD V1 ***- E1QLV5_DESB2); contains Interpro domain(s) IPR011904 Acetate--CoA ligase
Cla014908	0.0502744	Plant-specific domain TIGR01615 family protein (AHRD V1 ***- B6UDN7_MAIZE); contains Interpro domain(s) IPR006502 Protein of unknown function DUF506, plant
Cla005425	0.0502565	Phytoene synthase protein (AHRD V1 ***- C5I849_FRAAN); contains Interpro domain(s) IPR002060 Squalene/phytoene synthase
Cla022437	0.0502377	GAGA-binding transcriptional activator (AHRD V1 ***- A1E2T9_MEDTR); contains Interpro domain(s) IPR010409 GAGA binding-like
Cla005176	0.0502151	Kinesin (AHRD V1 ***- Q5MNW6_GOSHI); contains Interpro domain(s) IPR001752 Kinesin, motor region
Cla015953	0.050072	Glycosyltransferase family 77 protein (Fragment) (AHRD V1 *-*- C1MQ59_MICPC); contains Interpro domain(s) IPR003388 Reticulon
Cla013956	0.0500523	Unknown Protein (AHRD V1)
