# Supplementary material for: A universal pipeline for mobile mRNA detection and insights into heterografting advantages under chilling stress
Source: Hortic Res. 2020 Feb 1;7:13. doi: 10.1038/s41438-019-0236-1 (PMC6994652; doi:10.1038/s41438-019-0236-1)
Supplement: Supplementary file 5 — Table S5 [file 41438_2019_236_MOESM5_ESM.xls]

## Sheet: Upward-24°C
Table S5 GO terms of upward mobile mRNAs under normal condition
GO term	Description	P-value	FDR q-value	Enrichment (N, B, n, b)	Othologous Arbidospisis genes
GO:0034645	cellular macromolecule biosynthetic process	2.26e-05	0.0836	5.05 (7364,239,61,10)
					AT4G16720 - 60s ribosomal protein l15-1
					AT5G09770 - ribosomal protein l17 family protein
					AT1G55750 - probable rna polymerase ii transcription factor b subunit 1-1
					AT1G74060 - 60s ribosomal protein l6-2
					AT5G48760 - 60s ribosomal protein l13a-4
					AT2G32060 - 40s ribosomal protein s12-2
					AT1G72660 - developmentally regulated g-protein 2
					AT2G27710 - 60s acidic ribosomal protein p2-2
					AT3G16780 - 60s ribosomal protein l19-2
					AT2G47610 - 60s ribosomal protein l7a-1
GO:0043603	cellular amide metabolic process	2.48e-05	0.0459	5.66 (7364,192,61,9)
					AT4G16720 - 60s ribosomal protein l15-1
					AT5G09770 - ribosomal protein l17 family protein
					AT1G74060 - 60s ribosomal protein l6-2
					AT5G48760 - 60s ribosomal protein l13a-4
					AT2G32060 - 40s ribosomal protein s12-2
					AT2G20420 - succinyl-coa ligase [gdp-forming] subunit beta
					AT1G72660 - developmentally regulated g-protein 2
					AT3G16780 - 60s ribosomal protein l19-2
					AT2G47610 - 60s ribosomal protein l7a-1
GO:0006412	translation	2.77e-05	0.0341	6.48 (7364,149,61,8)
					AT4G16720 - 60s ribosomal protein l15-1
					AT5G09770 - ribosomal protein l17 family protein
					AT1G74060 - 60s ribosomal protein l6-2
					AT5G48760 - 60s ribosomal protein l13a-4
					AT2G32060 - 40s ribosomal protein s12-2
					AT1G72660 - developmentally regulated g-protein 2
					AT3G16780 - 60s ribosomal protein l19-2
					AT2G47610 - 60s ribosomal protein l7a-1
GO:0043043	peptide biosynthetic process	2.77e-05	0.0256	6.48 (7364,149,61,8)
					AT4G16720 - 60s ribosomal protein l15-1
					AT5G09770 - ribosomal protein l17 family protein
					AT1G74060 - 60s ribosomal protein l6-2
					AT5G48760 - 60s ribosomal protein l13a-4
					AT2G32060 - 40s ribosomal protein s12-2
					AT1G72660 - developmentally regulated g-protein 2
					AT3G16780 - 60s ribosomal protein l19-2
					AT2G47610 - 60s ribosomal protein l7a-1
GO:0043604	amide biosynthetic process	4.83e-05	0.0357	6.00 (7364,161,61,8)
					AT4G16720 - 60s ribosomal protein l15-1
					AT5G09770 - ribosomal protein l17 family protein
					AT1G74060 - 60s ribosomal protein l6-2
					AT5G48760 - 60s ribosomal protein l13a-4
					AT2G32060 - 40s ribosomal protein s12-2
					AT1G72660 - developmentally regulated g-protein 2
					AT3G16780 - 60s ribosomal protein l19-2
					AT2G47610 - 60s ribosomal protein l7a-1
GO:0006518	peptide metabolic process	4.83e-05	0.0298	6.00 (7364,161,61,8)
					AT4G16720 - 60s ribosomal protein l15-1
					AT5G09770 - ribosomal protein l17 family protein
					AT1G74060 - 60s ribosomal protein l6-2
					AT5G48760 - 60s ribosomal protein l13a-4
					AT2G32060 - 40s ribosomal protein s12-2
					AT1G72660 - developmentally regulated g-protein 2
					AT3G16780 - 60s ribosomal protein l19-2
					AT2G47610 - 60s ribosomal protein l7a-1
GO:0009059	macromolecule biosynthetic process	5.65e-05	0.0299	4.54 (7364,266,61,10)
					AT4G16720 - 60s ribosomal protein l15-1
					AT5G09770 - ribosomal protein l17 family protein
					AT1G55750 - probable rna polymerase ii transcription factor b subunit 1-1
					AT1G74060 - 60s ribosomal protein l6-2
					AT5G48760 - 60s ribosomal protein l13a-4
					AT2G32060 - 40s ribosomal protein s12-2
					AT1G72660 - developmentally regulated g-protein 2
					AT2G27710 - 60s acidic ribosomal protein p2-2
					AT3G16780 - 60s ribosomal protein l19-2
					AT2G47610 - 60s ribosomal protein l7a-1
GO:0002181	cytoplasmic translation	0.000146	0.0674	27.86 (7364,13,61,3)
					AT4G16720 - 60s ribosomal protein l15-1
					AT1G74060 - 60s ribosomal protein l6-2
					AT1G72660 - developmentally regulated g-protein 2
GO:0044271	cellular nitrogen compound biosynthetic process	0.000423	0.174	3.91 (7364,278,61,9)
					AT4G16720 - 60s ribosomal protein l15-1
					AT5G09770 - ribosomal protein l17 family protein
					AT1G55750 - probable rna polymerase ii transcription factor b subunit 1-1
					AT1G74060 - 60s ribosomal protein l6-2
					AT5G48760 - 60s ribosomal protein l13a-4
					AT2G32060 - 40s ribosomal protein s12-2
					AT1G72660 - developmentally regulated g-protein 2
					AT3G16780 - 60s ribosomal protein l19-2
					AT2G47610 - 60s ribosomal protein l7a-1
GO:0031124	mRNA 3'-end processing	0.000991	0.367	40.24 (7364,6,61,2)
					AT4G25550 - cleavage/polyadenylation specificity factor
					AT5G10060 - enth/vhs family protein

## Sheet: Upward-6°C
Table S5 GO terms of upward mobile mRNAs under chilling condition
GO term	Description	P-value	FDR q-value	Enrichment (N, B, n, b)	Genes
GO:0006518	peptide metabolic process	1.46e-10	5.39e-07	3.18 (7364,161,533,37)	[-] Hide genes
					AT5G56670 - 40s ribosomal protein s30
					AT1G06870 - putative thylakoidal processing peptidase 2
					AT5G56710 - 60s ribosomal protein l31-3
					AT3G53740 - 60s ribosomal protein l36-2
					AT3G09630 - 60s ribosomal protein l4-1
					AT5G02960 - 40s ribosomal protein s23-2
					AT5G48760 - 60s ribosomal protein l13a-4
					AT5G09500 - 40s ribosomal protein s15-3
					AT1G48830 - 40s ribosomal protein s7-1
					AT4G18100 - 60s ribosomal protein l32-1
					AT3G11510 - 40s ribosomal protein s14-2
					AT5G18380 - 40s ribosomal protein s16-3
					AT3G49910 - 60s ribosomal protein l26-1
					AT5G39850 - 40s ribosomal protein s9-2
					AT5G27770 - 60s ribosomal protein l22-3
					AT1G70600 - 60s ribosomal protein l27a-3
					AT5G18790 - ribosomal protein l33 family protein
					AT2G34480 - 60s ribosomal protein l18a-2
					AT3G05560 - 60s ribosomal protein l22-2
					AT5G65620 - zincin-like metalloproteases family protein
					AT5G59240 - 40s ribosomal protein s8-2
					AT5G45775 - 60s ribosomal protein l11-2
					AT4G16720 - 60s ribosomal protein l15-1
					AT4G17390 - 60s ribosomal protein l15-2
					AT5G35530 - 40s ribosomal protein s3-3
					AT5G27850 - 60s ribosomal protein l18-3
					AT3G16780 - 60s ribosomal protein l19-2
					AT4G14320 - 60s ribosomal protein l36a
					AT3G59540 - 60s ribosomal protein l38
					AT4G36130 - 60s ribosomal protein l8-3
					AT3G22230 - 60s ribosomal protein l27-2
					AT4G29410 - 60s ribosomal protein l28-2
					AT5G24510 - 60s acidic ribosomal family protein
					AT5G27430 - signal peptidase complex subunit 3b
					AT2G01250 - 60s ribosomal protein l7-2
					AT2G32060 - 40s ribosomal protein s12-2
					AT2G47610 - 60s ribosomal protein l7a-1
GO:0043603	cellular amide metabolic process	1.65e-10	3.06e-07	2.95 (7364,192,533,41)	[-] Hide genes
					AT5G56670 - 40s ribosomal protein s30
					AT1G06870 - putative thylakoidal processing peptidase 2
					AT5G56710 - 60s ribosomal protein l31-3
					AT3G53740 - 60s ribosomal protein l36-2
					AT3G09630 - 60s ribosomal protein l4-1
					AT5G02960 - 40s ribosomal protein s23-2
					AT5G48760 - 60s ribosomal protein l13a-4
					AT5G09500 - 40s ribosomal protein s15-3
					AT1G48830 - 40s ribosomal protein s7-1
					AT4G18100 - 60s ribosomal protein l32-1
					AT3G11510 - 40s ribosomal protein s14-2
					AT5G18380 - 40s ribosomal protein s16-3
					AT3G49910 - 60s ribosomal protein l26-1
					AT5G39850 - 40s ribosomal protein s9-2
					AT5G27770 - 60s ribosomal protein l22-3
					AT1G70600 - 60s ribosomal protein l27a-3
					AT5G18790 - ribosomal protein l33 family protein
					AT2G34480 - 60s ribosomal protein l18a-2
					AT3G05560 - 60s ribosomal protein l22-2
					AT5G65620 - zincin-like metalloproteases family protein
					AT5G08300 - succinyl-coa ligase [gdp-forming] subunit alpha-1
					AT5G59240 - 40s ribosomal protein s8-2
					AT5G45775 - 60s ribosomal protein l11-2
					AT4G16720 - 60s ribosomal protein l15-1
					AT4G17390 - 60s ribosomal protein l15-2
					AT5G35530 - 40s ribosomal protein s3-3
					AT4G26910 - dihydrolipoamide succinyltransferase
					AT5G27850 - 60s ribosomal protein l18-3
					AT3G16780 - 60s ribosomal protein l19-2
					AT4G14320 - 60s ribosomal protein l36a
					AT3G59540 - 60s ribosomal protein l38
					AT4G36130 - 60s ribosomal protein l8-3
					AT3G22230 - 60s ribosomal protein l27-2
					AT4G33150 - lysine-ketoglutarate reductase/saccharopine dehydrogenase bifunctional enzyme
					AT4G29410 - 60s ribosomal protein l28-2
					AT5G24510 - 60s acidic ribosomal family protein
					AT5G27430 - signal peptidase complex subunit 3b
					AT2G01250 - 60s ribosomal protein l7-2
					AT2G32060 - 40s ribosomal protein s12-2
					AT2G47610 - 60s ribosomal protein l7a-1
					AT1G01710 - acyl-coa thioesterase family protein
GO:0006412	translation	1.02e-09	1.25e-06	3.15 (7364,149,533,34)	[-] Hide genes
					AT5G56670 - 40s ribosomal protein s30
					AT5G56710 - 60s ribosomal protein l31-3
					AT3G53740 - 60s ribosomal protein l36-2
					AT5G02960 - 40s ribosomal protein s23-2
					AT3G09630 - 60s ribosomal protein l4-1
					AT5G48760 - 60s ribosomal protein l13a-4
					AT5G09500 - 40s ribosomal protein s15-3
					AT1G48830 - 40s ribosomal protein s7-1
					AT4G18100 - 60s ribosomal protein l32-1
					AT3G11510 - 40s ribosomal protein s14-2
					AT5G18380 - 40s ribosomal protein s16-3
					AT3G49910 - 60s ribosomal protein l26-1
					AT5G39850 - 40s ribosomal protein s9-2
					AT5G27770 - 60s ribosomal protein l22-3
					AT1G70600 - 60s ribosomal protein l27a-3
					AT5G18790 - ribosomal protein l33 family protein
					AT2G34480 - 60s ribosomal protein l18a-2
					AT3G05560 - 60s ribosomal protein l22-2
					AT5G59240 - 40s ribosomal protein s8-2
					AT5G45775 - 60s ribosomal protein l11-2
					AT4G16720 - 60s ribosomal protein l15-1
					AT4G17390 - 60s ribosomal protein l15-2
					AT5G35530 - 40s ribosomal protein s3-3
					AT5G27850 - 60s ribosomal protein l18-3
					AT3G16780 - 60s ribosomal protein l19-2
					AT4G14320 - 60s ribosomal protein l36a
					AT3G59540 - 60s ribosomal protein l38
					AT4G36130 - 60s ribosomal protein l8-3
					AT3G22230 - 60s ribosomal protein l27-2
					AT4G29410 - 60s ribosomal protein l28-2
					AT5G24510 - 60s acidic ribosomal family protein
					AT2G01250 - 60s ribosomal protein l7-2
					AT2G32060 - 40s ribosomal protein s12-2
					AT2G47610 - 60s ribosomal protein l7a-1
GO:0043043	peptide biosynthetic process	1.02e-09	9.41e-07	3.15 (7364,149,533,34)	[-] Hide genes
					AT5G56670 - 40s ribosomal protein s30
					AT5G56710 - 60s ribosomal protein l31-3
					AT3G53740 - 60s ribosomal protein l36-2
					AT5G02960 - 40s ribosomal protein s23-2
					AT3G09630 - 60s ribosomal protein l4-1
					AT5G48760 - 60s ribosomal protein l13a-4
					AT5G09500 - 40s ribosomal protein s15-3
					AT1G48830 - 40s ribosomal protein s7-1
					AT4G18100 - 60s ribosomal protein l32-1
					AT3G11510 - 40s ribosomal protein s14-2
					AT5G18380 - 40s ribosomal protein s16-3
					AT3G49910 - 60s ribosomal protein l26-1
					AT5G39850 - 40s ribosomal protein s9-2
					AT5G27770 - 60s ribosomal protein l22-3
					AT1G70600 - 60s ribosomal protein l27a-3
					AT5G18790 - ribosomal protein l33 family protein
					AT2G34480 - 60s ribosomal protein l18a-2
					AT3G05560 - 60s ribosomal protein l22-2
					AT5G59240 - 40s ribosomal protein s8-2
					AT5G45775 - 60s ribosomal protein l11-2
					AT4G16720 - 60s ribosomal protein l15-1
					AT4G17390 - 60s ribosomal protein l15-2
					AT5G35530 - 40s ribosomal protein s3-3
					AT5G27850 - 60s ribosomal protein l18-3
					AT3G16780 - 60s ribosomal protein l19-2
					AT4G14320 - 60s ribosomal protein l36a
					AT3G59540 - 60s ribosomal protein l38
					AT4G36130 - 60s ribosomal protein l8-3
					AT3G22230 - 60s ribosomal protein l27-2
					AT4G29410 - 60s ribosomal protein l28-2
					AT5G24510 - 60s acidic ribosomal family protein
					AT2G01250 - 60s ribosomal protein l7-2
					AT2G32060 - 40s ribosomal protein s12-2
					AT2G47610 - 60s ribosomal protein l7a-1
GO:1901566	organonitrogen compound biosynthetic process	2.41e-09	1.78e-06	2.51 (7364,259,533,47)	[-] Hide genes
					AT5G56670 - 40s ribosomal protein s30
					AT2G45300 - 3-phosphoshikimate 1-carboxyvinyltransferase / 5-enolpyruvylshikimate-3-phosphate / epsp synthase
					AT2G42910 - ribose-phosphate pyrophosphokinase 4
					AT5G56710 - 60s ribosomal protein l31-3
					AT3G53740 - 60s ribosomal protein l36-2
					AT5G02960 - 40s ribosomal protein s23-2
					AT3G09630 - 60s ribosomal protein l4-1
					AT5G48760 - 60s ribosomal protein l13a-4
					AT2G34590 - pyruvate dehydrogenase e1 component subunit beta
					AT5G09500 - 40s ribosomal protein s15-3
					AT1G48830 - 40s ribosomal protein s7-1
					AT4G18100 - 60s ribosomal protein l32-1
					AT3G11510 - 40s ribosomal protein s14-2
					AT4G29480 - atp synthase subunit g protein
					AT5G18380 - 40s ribosomal protein s16-3
					AT3G49910 - 60s ribosomal protein l26-1
					AT5G39850 - 40s ribosomal protein s9-2
					AT5G03430 - phosphoadenosine phosphosulfate (paps) reductase family protein
					AT5G27770 - 60s ribosomal protein l22-3
					AT1G70600 - 60s ribosomal protein l27a-3
					AT5G18790 - ribosomal protein l33 family protein
					AT3G05560 - 60s ribosomal protein l22-2
					AT2G34480 - 60s ribosomal protein l18a-2
					AT1G30820 - ctp synthase-like protein
					AT5G59240 - 40s ribosomal protein s8-2
					AT4G11570 - haloacid dehalogenase-like hydrolase domain-containing protein
					AT5G45775 - 60s ribosomal protein l11-2
					AT4G16720 - 60s ribosomal protein l15-1
					AT5G35530 - 40s ribosomal protein s3-3
					AT4G17390 - 60s ribosomal protein l15-2
					AT1G51650 - atp synthase subunit epsilon
					AT4G32260 - f-type h+-transporting atpase subunit b
					AT3G25570 - s-adenosylmethionine decarboxylase
					AT5G35460 - hypothetical protein
					AT5G27850 - 60s ribosomal protein l18-3
					AT3G16780 - 60s ribosomal protein l19-2
					AT4G14320 - 60s ribosomal protein l36a
					AT2G01140 - fructose-bisphosphate aldolase 3
					AT4G36130 - 60s ribosomal protein l8-3
					AT3G59540 - 60s ribosomal protein l38
					AT3G22230 - 60s ribosomal protein l27-2
					AT4G29410 - 60s ribosomal protein l28-2
					AT5G24510 - 60s acidic ribosomal family protein
					AT2G01250 - 60s ribosomal protein l7-2
					AT3G52990 - pyruvate kinase
					AT2G32060 - 40s ribosomal protein s12-2
					AT2G47610 - 60s ribosomal protein l7a-1
GO:0043604	amide biosynthetic process	8.61e-09	5.31e-06	2.92 (7364,161,533,34)	[-] Hide genes
					AT5G56670 - 40s ribosomal protein s30
					AT5G56710 - 60s ribosomal protein l31-3
					AT3G53740 - 60s ribosomal protein l36-2
					AT5G02960 - 40s ribosomal protein s23-2
					AT3G09630 - 60s ribosomal protein l4-1
					AT5G48760 - 60s ribosomal protein l13a-4
					AT5G09500 - 40s ribosomal protein s15-3
					AT1G48830 - 40s ribosomal protein s7-1
					AT4G18100 - 60s ribosomal protein l32-1
					AT3G11510 - 40s ribosomal protein s14-2
					AT5G18380 - 40s ribosomal protein s16-3
					AT3G49910 - 60s ribosomal protein l26-1
					AT5G39850 - 40s ribosomal protein s9-2
					AT5G27770 - 60s ribosomal protein l22-3
					AT1G70600 - 60s ribosomal protein l27a-3
					AT5G18790 - ribosomal protein l33 family protein
					AT2G34480 - 60s ribosomal protein l18a-2
					AT3G05560 - 60s ribosomal protein l22-2
					AT5G59240 - 40s ribosomal protein s8-2
					AT5G45775 - 60s ribosomal protein l11-2
					AT4G16720 - 60s ribosomal protein l15-1
					AT4G17390 - 60s ribosomal protein l15-2
					AT5G35530 - 40s ribosomal protein s3-3
					AT5G27850 - 60s ribosomal protein l18-3
					AT3G16780 - 60s ribosomal protein l19-2
					AT4G14320 - 60s ribosomal protein l36a
					AT3G59540 - 60s ribosomal protein l38
					AT4G36130 - 60s ribosomal protein l8-3
					AT3G22230 - 60s ribosomal protein l27-2
					AT4G29410 - 60s ribosomal protein l28-2
					AT5G24510 - 60s acidic ribosomal family protein
					AT2G01250 - 60s ribosomal protein l7-2
					AT2G32060 - 40s ribosomal protein s12-2
					AT2G47610 - 60s ribosomal protein l7a-1
GO:0044271	cellular nitrogen compound biosynthetic process	8.79e-09	4.65e-06	2.39 (7364,278,533,48)	[-] Hide genes
					AT5G56670 - 40s ribosomal protein s30
					AT2G42910 - ribose-phosphate pyrophosphokinase 4
					AT5G56710 - 60s ribosomal protein l31-3
					AT3G53740 - 60s ribosomal protein l36-2
					AT5G02960 - 40s ribosomal protein s23-2
					AT3G09630 - 60s ribosomal protein l4-1
					AT5G48760 - 60s ribosomal protein l13a-4
					AT2G34590 - pyruvate dehydrogenase e1 component subunit beta
					AT5G09500 - 40s ribosomal protein s15-3
					AT1G48830 - 40s ribosomal protein s7-1
					AT4G18100 - 60s ribosomal protein l32-1
					AT3G11510 - 40s ribosomal protein s14-2
					AT4G29480 - atp synthase subunit g protein
					AT5G18380 - 40s ribosomal protein s16-3
					AT2G22370 - hypothetical protein
					AT3G49910 - 60s ribosomal protein l26-1
					AT5G39850 - 40s ribosomal protein s9-2
					AT5G03430 - phosphoadenosine phosphosulfate (paps) reductase family protein
					AT5G27770 - 60s ribosomal protein l22-3
					AT1G70600 - 60s ribosomal protein l27a-3
					AT5G18790 - ribosomal protein l33 family protein
					AT3G05560 - 60s ribosomal protein l22-2
					AT2G34480 - 60s ribosomal protein l18a-2
					AT1G30820 - ctp synthase-like protein
					AT5G59240 - 40s ribosomal protein s8-2
					AT5G08300 - succinyl-coa ligase [gdp-forming] subunit alpha-1
					AT4G11570 - haloacid dehalogenase-like hydrolase domain-containing protein
					AT5G45775 - 60s ribosomal protein l11-2
					AT4G16720 - 60s ribosomal protein l15-1
					AT5G35530 - 40s ribosomal protein s3-3
					AT4G17390 - 60s ribosomal protein l15-2
					AT1G51650 - atp synthase subunit epsilon
					AT4G32260 - f-type h+-transporting atpase subunit b
					AT3G25570 - s-adenosylmethionine decarboxylase
					AT5G27850 - 60s ribosomal protein l18-3
					AT3G16780 - 60s ribosomal protein l19-2
					AT4G14320 - 60s ribosomal protein l36a
					AT2G01140 - fructose-bisphosphate aldolase 3
					AT4G36130 - 60s ribosomal protein l8-3
					AT3G59540 - 60s ribosomal protein l38
					AT3G22230 - 60s ribosomal protein l27-2
					AT4G29410 - 60s ribosomal protein l28-2
					AT5G24510 - 60s acidic ribosomal family protein
					AT2G01250 - 60s ribosomal protein l7-2
					AT1G55750 - probable rna polymerase ii transcription factor b subunit 1-1
					AT3G52990 - pyruvate kinase
					AT2G32060 - 40s ribosomal protein s12-2
					AT2G47610 - 60s ribosomal protein l7a-1
GO:0034645	cellular macromolecule biosynthetic process	1.04e-06	0.000483	2.25 (7364,239,533,39)	[-] Hide genes
					AT5G56670 - 40s ribosomal protein s30
					AT5G56710 - 60s ribosomal protein l31-3
					AT5G57290 - 60s acidic ribosomal protein p3-2
					AT3G53740 - 60s ribosomal protein l36-2
					AT3G09630 - 60s ribosomal protein l4-1
					AT5G02960 - 40s ribosomal protein s23-2
					AT5G48760 - 60s ribosomal protein l13a-4
					AT1G57720 - elongation factor ef-1 gamma subunit
					AT5G09500 - 40s ribosomal protein s15-3
					AT1G48830 - 40s ribosomal protein s7-1
					AT4G18100 - 60s ribosomal protein l32-1
					AT3G26370 - o-fucosyltransferase family protein
					AT3G11510 - 40s ribosomal protein s14-2
					AT5G18380 - 40s ribosomal protein s16-3
					AT3G49910 - 60s ribosomal protein l26-1
					AT5G39850 - 40s ribosomal protein s9-2
					AT5G27770 - 60s ribosomal protein l22-3
					AT1G70600 - 60s ribosomal protein l27a-3
					AT5G18790 - ribosomal protein l33 family protein
					AT2G34480 - 60s ribosomal protein l18a-2
					AT3G05560 - 60s ribosomal protein l22-2
					AT5G59240 - 40s ribosomal protein s8-2
					AT5G45775 - 60s ribosomal protein l11-2
					AT4G16720 - 60s ribosomal protein l15-1
					AT5G35530 - 40s ribosomal protein s3-3
					AT4G17390 - 60s ribosomal protein l15-2
					AT5G27850 - 60s ribosomal protein l18-3
					AT3G16780 - 60s ribosomal protein l19-2
					AT4G14320 - 60s ribosomal protein l36a
					AT1G30230 - elongation factor 1b beta
					AT4G36130 - 60s ribosomal protein l8-3
					AT3G59540 - 60s ribosomal protein l38
					AT3G22230 - 60s ribosomal protein l27-2
					AT4G29410 - 60s ribosomal protein l28-2
					AT5G24510 - 60s acidic ribosomal family protein
					AT2G01250 - 60s ribosomal protein l7-2
					AT1G55750 - probable rna polymerase ii transcription factor b subunit 1-1
					AT2G32060 - 40s ribosomal protein s12-2
					AT2G47610 - 60s ribosomal protein l7a-1
GO:0009059	macromolecule biosynthetic process	2.51e-06	0.00103	2.13 (7364,266,533,41)	[-] Hide genes
					AT5G56670 - 40s ribosomal protein s30
					AT5G56710 - 60s ribosomal protein l31-3
					AT5G57290 - 60s acidic ribosomal protein p3-2
					AT3G53740 - 60s ribosomal protein l36-2
					AT3G09630 - 60s ribosomal protein l4-1
					AT5G02960 - 40s ribosomal protein s23-2
					AT5G48760 - 60s ribosomal protein l13a-4
					AT1G57720 - elongation factor ef-1 gamma subunit
					AT5G09500 - 40s ribosomal protein s15-3
					AT1G48830 - 40s ribosomal protein s7-1
					AT4G18100 - 60s ribosomal protein l32-1
					AT3G26370 - o-fucosyltransferase family protein
					AT3G11510 - 40s ribosomal protein s14-2
					AT5G18380 - 40s ribosomal protein s16-3
					AT2G22370 - hypothetical protein
					AT4G34100 - cuticular wax biosynthesis protein
					AT3G49910 - 60s ribosomal protein l26-1
					AT5G39850 - 40s ribosomal protein s9-2
					AT5G27770 - 60s ribosomal protein l22-3
					AT1G70600 - 60s ribosomal protein l27a-3
					AT5G18790 - ribosomal protein l33 family protein
					AT2G34480 - 60s ribosomal protein l18a-2
					AT3G05560 - 60s ribosomal protein l22-2
					AT5G59240 - 40s ribosomal protein s8-2
					AT5G45775 - 60s ribosomal protein l11-2
					AT4G16720 - 60s ribosomal protein l15-1
					AT5G35530 - 40s ribosomal protein s3-3
					AT4G17390 - 60s ribosomal protein l15-2
					AT5G27850 - 60s ribosomal protein l18-3
					AT3G16780 - 60s ribosomal protein l19-2
					AT4G14320 - 60s ribosomal protein l36a
					AT1G30230 - elongation factor 1b beta
					AT4G36130 - 60s ribosomal protein l8-3
					AT3G59540 - 60s ribosomal protein l38
					AT3G22230 - 60s ribosomal protein l27-2
					AT4G29410 - 60s ribosomal protein l28-2
					AT5G24510 - 60s acidic ribosomal family protein
					AT2G01250 - 60s ribosomal protein l7-2
					AT1G55750 - probable rna polymerase ii transcription factor b subunit 1-1
					AT2G32060 - 40s ribosomal protein s12-2
					AT2G47610 - 60s ribosomal protein l7a-1
GO:1901564	organonitrogen compound metabolic process	5.05e-06	0.00187	1.46 (7364,1126,533,119)	[-] Hide genes
					AT1G03220 - aspartyl protease-like protein
					AT2G42910 - ribose-phosphate pyrophosphokinase 4
					AT5G20910 - e3 ubiquitin-protein ligase aip2
					AT1G78290 - serine/threonine-protein kinase srk2c
					AT3G53740 - 60s ribosomal protein l36-2
					AT5G02960 - 40s ribosomal protein s23-2
					AT1G27530 - ubiquitin-fold modifier-conjugating enzyme 1
					AT5G18380 - 40s ribosomal protein s16-3
					AT3G23310 - agc (camp-dependent, cgmp-dependent and protein kinase c) kinase family protein
					AT3G49910 - 60s ribosomal protein l26-1
					AT5G36250 - putative protein phosphatase 2c 74
					AT5G08300 - succinyl-coa ligase [gdp-forming] subunit alpha-1
					AT5G65620 - zincin-like metalloproteases family protein
					AT4G17390 - 60s ribosomal protein l15-2
					AT3G25570 - s-adenosylmethionine decarboxylase
					AT4G32260 - f-type h+-transporting atpase subunit b
					AT2G30020 - putative protein phosphatase 2c 25
					AT3G61790 - e3 ubiquitin-protein ligase sinat3
					AT1G24330 - u-box domain-containing protein 6
					AT2G01140 - fructose-bisphosphate aldolase 3
					AT1G11330 - g-type lectin s-receptor-like serine/threonine-protein kinase
					AT2G01250 - 60s ribosomal protein l7-2
					AT2G32730 - 26s proteasome regulatory complex, non-atpase subcomplex, rpn2/psmd1 subunit
					AT3G52990 - pyruvate kinase
					AT3G19950 - e3 ubiquitin-protein ligase ring1-like protein
					AT1G21400 - thiamin diphosphate-binding fold protein
					AT5G56670 - 40s ribosomal protein s30
					AT2G45300 - 3-phosphoshikimate 1-carboxyvinyltransferase / 5-enolpyruvylshikimate-3-phosphate / epsp synthase
					AT5G56710 - 60s ribosomal protein l31-3
					AT2G20650 - putative ring e3 ubiquitin ligase
					AT3G12920 - s-ribonuclease binding protein
					AT5G09500 - 40s ribosomal protein s15-3
					AT1G48830 - 40s ribosomal protein s7-1
					AT3G17090 - putative protein phosphatase 2c 42
					AT4G39280 - probable phenylalanine--trna ligase alpha subunit
					AT2G35710 - plant glycogenin-like starch initiation protein 7
					AT3G07670 - rubisco methyltransferase family protein
					AT5G39850 - 40s ribosomal protein s9-2
					AT5G20000 - aaa-type atpase family protein
					AT3G05560 - 60s ribosomal protein l22-2
					AT5G53970 - tyrosine aminotransferase
					AT5G59240 - 40s ribosomal protein s8-2
					AT4G11570 - haloacid dehalogenase-like hydrolase domain-containing protein
					AT4G16720 - 60s ribosomal protein l15-1
					AT5G17600 - ring-h2 finger protein atl52
					AT1G05840 - aspartyl protease-like protein
					AT1G22270 - protein smo2
					AT1G51650 - atp synthase subunit epsilon
					AT1G74360 - putative lrr receptor-like serine/threonine-protein kinase
					AT5G66060 - 2-oxoglutarate (2og) and fe(ii)-dependent oxygenase superfamily protein
					AT3G16780 - 60s ribosomal protein l19-2
					AT1G55750 - probable rna polymerase ii transcription factor b subunit 1-1
					AT2G47610 - 60s ribosomal protein l7a-1
					AT1G60190 - u-box domain-containing protein 19
					AT1G06870 - putative thylakoidal processing peptidase 2
					AT1G67340 - zinc finger (mynd type) family protein / f-box family protein
					AT1G78420 - ring/u-box domain-containing protein
					AT4G18100 - 60s ribosomal protein l32-1
					AT4G29480 - atp synthase subunit g protein
					AT2G47060 - pto-interacting 1-4
					AT3G60800 - dhhc-type zinc finger family protein
					AT2G33700 - putative protein phosphatase 2c 27
					AT4G34100 - cuticular wax biosynthesis protein
					AT5G03430 - phosphoadenosine phosphosulfate (paps) reductase family protein
					AT1G77810 - beta-1,3-galactosyltransferase 7
					AT5G27770 - 60s ribosomal protein l22-3
					AT3G46620 - c3h4 type zinc finger protein
					AT4G05150 - octicosapeptide/phox/bem1p family protein
					AT4G03020 - wd40 domain-containing protein
					AT4G34020 - protein dj-1 homolog c
					AT5G45775 - 60s ribosomal protein l11-2
					AT1G34750 - putative protein phosphatase 2c 10
					AT5G22850 - aspartyl protease family protein
					AT5G35530 - 40s ribosomal protein s3-3
					AT4G36190 - serine carboxypeptidase s28 family protein
					AT4G26910 - dihydrolipoamide succinyltransferase
					AT4G11680 - e3 ubiquitin-protein ligase
					AT5G35460 - hypothetical protein
					AT2G16710 - iron-sulphur cluster biosynthesis family protein
					AT4G14320 - 60s ribosomal protein l36a
					AT4G36130 - 60s ribosomal protein l8-3
					AT3G26935 - putative s-acyltransferase
					AT4G29410 - 60s ribosomal protein l28-2
					AT3G08505 - zinc finger (ccch-type/c3hc4-type ring finger) family protein
					AT5G24510 - 60s acidic ribosomal family protein
					AT5G27430 - signal peptidase complex subunit 3b
					AT4G24630 - dhhc-type zinc finger family protein
					AT1G61730 - dna-binding storekeeper protein-related transcriptional regulator
					AT4G38040 - exostosin family protein
					AT3G09600 - myb-like transcription factor
					AT3G09630 - 60s ribosomal protein l4-1
					AT5G48760 - 60s ribosomal protein l13a-4
					AT2G34590 - pyruvate dehydrogenase e1 component subunit beta
					AT5G50180 - protein kinase family protein
					AT5G02070 - wall-associated receptor kinase-like 20
					AT3G11510 - 40s ribosomal protein s14-2
					AT1G70600 - 60s ribosomal protein l27a-3
					AT3G48030 - ring-h2 finger protein atl48
					AT1G26800 - ring/u-box domain-containing protein
					AT5G55560 - putative serine/threonine-protein kinase wnk11
					AT5G18790 - ribosomal protein l33 family protein
					AT2G34480 - 60s ribosomal protein l18a-2
					AT1G30820 - ctp synthase-like protein
					AT1G53050 - putative serine/threonine protein kinase
					AT5G27930 - putative protein phosphatase 2c 73
					AT2G36630 - sulfite exporter taue/safe family protein
					AT5G53140 - putative protein phosphatase 2c 76
					AT5G27850 - 60s ribosomal protein l18-3
					AT4G22720 - actin-like atpase superfamily protein
					AT3G59540 - 60s ribosomal protein l38
					AT3G22230 - 60s ribosomal protein l27-2
					AT4G17840 - hypothetical protein
					AT2G38870 - pr-6 proteinase inhibitor family protein
					AT4G33150 - lysine-ketoglutarate reductase/saccharopine dehydrogenase bifunctional enzyme
					AT4G25370 - double clp-n motif protein
					AT2G32060 - 40s ribosomal protein s12-2
					AT2G17190 - ubiquitin family protein
					AT3G57340 - dnaj/hsp40 domain-containing protein
					AT1G01710 - acyl-coa thioesterase family protein
GO:0009628	response to abiotic stimulus	1.07e-05	0.00361	1.95 (7364,311,533,44)	[-] Hide genes
					AT1G03220 - aspartyl protease-like protein
					AT1G35210 - hypothetical protein
					AT5G51440 - heat shock protein 23.5
					AT2G38710 - ammecr1 family protein
					AT1G78290 - serine/threonine-protein kinase srk2c
					AT3G09600 - myb-like transcription factor
					AT3G03773 - p23 co-chaperone protein
					AT5G10860 - cbs domain-containing protein
					AT4G31420 - zinc finger protein 622
					AT5G47390 - myb-like transcription factor family protein
					AT1G30580 - gtp-binding protein
					AT1G24620 - putative calcium-binding protein cml25
					AT5G57510 - hypothetical protein
					AT5G64220 - calmodulin-binding transcription activator 2
					AT2G33700 - putative protein phosphatase 2c 27
					AT4G34100 - cuticular wax biosynthesis protein
					AT3G49910 - 60s ribosomal protein l26-1
					AT1G62660 - beta-fructofuranosidase
					AT5G17780 - hydrolase, alpha/beta fold family protein
					AT3G46620 - c3h4 type zinc finger protein
					AT5G02020 - hypothetical protein
					AT4G16830 - hyaluronan / mrna binding domain-containing protein
					AT3G48030 - ring-h2 finger protein atl48
					AT1G60650 - rna recognition motif-containing protein
					AT3G53990 - adenine nucleotide alpha hydrolases-like superfamily protein
					AT5G52660 - myb family transcription factor
					AT3G05550 - hypoxia-responsive family protein
					AT1G23740 - alkenal/one oxidoreductase
					AT5G35530 - 40s ribosomal protein s3-3
					AT5G27930 - putative protein phosphatase 2c 73
					AT5G55200 - co-chaperone grpe family protein
					AT3G05700 - protein dehydration-induced 19-3
					AT3G14870 - hypothetical protein
					AT1G53540 - hsp20-like chaperone
					AT4G33150 - lysine-ketoglutarate reductase/saccharopine dehydrogenase bifunctional enzyme
					AT5G63190 - ma3 domain-containing protein
					AT1G70420 - hypothetical protein
					AT2G21320 - b-box zinc finger family protein
					AT4G34150 - calcium-dependent lipid-binding domain-containing protein
					AT1G07350 - serine/arginine rich-like protein sr45a
					AT3G02790 - hypothetical protein
					AT4G39730 - lipase/lipooxygenase, plat/lh2 family protein
					AT3G56740 - ubiquitin-associated (uba) protein
					AT1G21400 - thiamin diphosphate-binding fold protein
GO:0019693	ribose phosphate metabolic process	1.09e-05	0.00337	3.99 (7364,45,533,13)	[-] Hide genes
					AT2G42910 - ribose-phosphate pyrophosphokinase 4
					AT1G51650 - atp synthase subunit epsilon
					AT4G26910 - dihydrolipoamide succinyltransferase
					AT4G32260 - f-type h+-transporting atpase subunit b
					AT2G34590 - pyruvate dehydrogenase e1 component subunit beta
					AT3G01850 - ribulose-phosphate 3-epimerase
					AT4G29480 - atp synthase subunit g protein
					AT2G01140 - fructose-bisphosphate aldolase 3
					AT4G33150 - lysine-ketoglutarate reductase/saccharopine dehydrogenase bifunctional enzyme
					AT3G52990 - pyruvate kinase
					AT5G08300 - succinyl-coa ligase [gdp-forming] subunit alpha-1
					AT1G30820 - ctp synthase-like protein
					AT1G01710 - acyl-coa thioesterase family protein
GO:0044249	cellular biosynthetic process	1.37e-05	0.00391	1.71 (7364,500,533,62)	[-] Hide genes
					AT2G42910 - ribose-phosphate pyrophosphokinase 4
					AT3G53740 - 60s ribosomal protein l36-2
					AT5G57290 - 60s acidic ribosomal protein p3-2
					AT5G02960 - 40s ribosomal protein s23-2
					AT1G57720 - elongation factor ef-1 gamma subunit
					AT4G18100 - 60s ribosomal protein l32-1
					AT4G29480 - atp synthase subunit g protein
					AT5G18380 - 40s ribosomal protein s16-3
					AT2G22370 - hypothetical protein
					AT4G34100 - cuticular wax biosynthesis protein
					AT3G49910 - 60s ribosomal protein l26-1
					AT5G03430 - phosphoadenosine phosphosulfate (paps) reductase family protein
					AT1G78620 - uncharacterized transmembrane protein
					AT5G27770 - 60s ribosomal protein l22-3
					AT4G34020 - protein dj-1 homolog c
					AT5G08300 - succinyl-coa ligase [gdp-forming] subunit alpha-1
					AT5G45775 - 60s ribosomal protein l11-2
					AT3G49200 - o-acyltransferase (wsd1-like) family protein
					AT5G35530 - 40s ribosomal protein s3-3
					AT4G17390 - 60s ribosomal protein l15-2
					AT4G32260 - f-type h+-transporting atpase subunit b
					AT3G25570 - s-adenosylmethionine decarboxylase
					AT5G35460 - hypothetical protein
					AT4G14320 - 60s ribosomal protein l36a
					AT1G30230 - elongation factor 1b beta
					AT2G01140 - fructose-bisphosphate aldolase 3
					AT4G36130 - 60s ribosomal protein l8-3
					AT4G29410 - 60s ribosomal protein l28-2
					AT5G24510 - 60s acidic ribosomal family protein
					AT2G01250 - 60s ribosomal protein l7-2
					AT3G52990 - pyruvate kinase
					AT3G15010 - rna recognition motif-containing protein
					AT5G56670 - 40s ribosomal protein s30
					AT2G45300 - 3-phosphoshikimate 1-carboxyvinyltransferase / 5-enolpyruvylshikimate-3-phosphate / epsp synthase
					AT5G56710 - 60s ribosomal protein l31-3
					AT3G09630 - 60s ribosomal protein l4-1
					AT5G48760 - 60s ribosomal protein l13a-4
					AT2G34590 - pyruvate dehydrogenase e1 component subunit beta
					AT5G09500 - 40s ribosomal protein s15-3
					AT1G48830 - 40s ribosomal protein s7-1
					AT3G26370 - o-fucosyltransferase family protein
					AT3G11510 - 40s ribosomal protein s14-2
					AT3G07700 - abc1 kinase
					AT5G39850 - 40s ribosomal protein s9-2
					AT1G70600 - 60s ribosomal protein l27a-3
					AT1G28100 - hypothetical protein
					AT5G18790 - ribosomal protein l33 family protein
					AT3G05560 - 60s ribosomal protein l22-2
					AT2G34480 - 60s ribosomal protein l18a-2
					AT5G53970 - tyrosine aminotransferase
					AT1G30820 - ctp synthase-like protein
					AT5G59240 - 40s ribosomal protein s8-2
					AT4G11570 - haloacid dehalogenase-like hydrolase domain-containing protein
					AT4G16720 - 60s ribosomal protein l15-1
					AT1G51650 - atp synthase subunit epsilon
					AT5G27850 - 60s ribosomal protein l18-3
					AT3G16780 - 60s ribosomal protein l19-2
					AT3G59540 - 60s ribosomal protein l38
					AT3G22230 - 60s ribosomal protein l27-2
					AT1G55750 - probable rna polymerase ii transcription factor b subunit 1-1
					AT2G32060 - 40s ribosomal protein s12-2
					AT2G47610 - 60s ribosomal protein l7a-1
GO:0019538	protein metabolic process	1.39e-05	0.00369	1.50 (7364,914,533,99)	[-] Hide genes
					AT1G03220 - aspartyl protease-like protein
					AT5G20910 - e3 ubiquitin-protein ligase aip2
					AT1G78290 - serine/threonine-protein kinase srk2c
					AT3G53740 - 60s ribosomal protein l36-2
					AT5G02960 - 40s ribosomal protein s23-2
					AT1G27530 - ubiquitin-fold modifier-conjugating enzyme 1
					AT5G18380 - 40s ribosomal protein s16-3
					AT3G23310 - agc (camp-dependent, cgmp-dependent and protein kinase c) kinase family protein
					AT3G49910 - 60s ribosomal protein l26-1
					AT5G36250 - putative protein phosphatase 2c 74
					AT5G65620 - zincin-like metalloproteases family protein
					AT4G17390 - 60s ribosomal protein l15-2
					AT2G30020 - putative protein phosphatase 2c 25
					AT3G61790 - e3 ubiquitin-protein ligase sinat3
					AT1G24330 - u-box domain-containing protein 6
					AT1G11330 - g-type lectin s-receptor-like serine/threonine-protein kinase
					AT2G01250 - 60s ribosomal protein l7-2
					AT2G32730 - 26s proteasome regulatory complex, non-atpase subcomplex, rpn2/psmd1 subunit
					AT3G19950 - e3 ubiquitin-protein ligase ring1-like protein
					AT5G56670 - 40s ribosomal protein s30
					AT5G56710 - 60s ribosomal protein l31-3
					AT2G20650 - putative ring e3 ubiquitin ligase
					AT3G12920 - s-ribonuclease binding protein
					AT5G09500 - 40s ribosomal protein s15-3
					AT1G48830 - 40s ribosomal protein s7-1
					AT3G17090 - putative protein phosphatase 2c 42
					AT2G35710 - plant glycogenin-like starch initiation protein 7
					AT3G07670 - rubisco methyltransferase family protein
					AT5G39850 - 40s ribosomal protein s9-2
					AT5G20000 - aaa-type atpase family protein
					AT3G05560 - 60s ribosomal protein l22-2
					AT5G59240 - 40s ribosomal protein s8-2
					AT4G11570 - haloacid dehalogenase-like hydrolase domain-containing protein
					AT5G17600 - ring-h2 finger protein atl52
					AT4G16720 - 60s ribosomal protein l15-1
					AT1G05840 - aspartyl protease-like protein
					AT1G22270 - protein smo2
					AT1G74360 - putative lrr receptor-like serine/threonine-protein kinase
					AT5G66060 - 2-oxoglutarate (2og) and fe(ii)-dependent oxygenase superfamily protein
					AT3G16780 - 60s ribosomal protein l19-2
					AT1G55750 - probable rna polymerase ii transcription factor b subunit 1-1
					AT1G60190 - u-box domain-containing protein 19
					AT2G47610 - 60s ribosomal protein l7a-1
					AT1G06870 - putative thylakoidal processing peptidase 2
					AT1G67340 - zinc finger (mynd type) family protein / f-box family protein
					AT1G78420 - ring/u-box domain-containing protein
					AT4G18100 - 60s ribosomal protein l32-1
					AT2G47060 - pto-interacting 1-4
					AT3G60800 - dhhc-type zinc finger family protein
					AT2G33700 - putative protein phosphatase 2c 27
					AT4G34100 - cuticular wax biosynthesis protein
					AT1G77810 - beta-1,3-galactosyltransferase 7
					AT5G27770 - 60s ribosomal protein l22-3
					AT3G46620 - c3h4 type zinc finger protein
					AT4G05150 - octicosapeptide/phox/bem1p family protein
					AT4G03020 - wd40 domain-containing protein
					AT4G34020 - protein dj-1 homolog c
					AT5G45775 - 60s ribosomal protein l11-2
					AT1G34750 - putative protein phosphatase 2c 10
					AT5G22850 - aspartyl protease family protein
					AT5G35530 - 40s ribosomal protein s3-3
					AT4G36190 - serine carboxypeptidase s28 family protein
					AT4G11680 - e3 ubiquitin-protein ligase
					AT2G16710 - iron-sulphur cluster biosynthesis family protein
					AT4G14320 - 60s ribosomal protein l36a
					AT4G36130 - 60s ribosomal protein l8-3
					AT3G26935 - putative s-acyltransferase
					AT4G29410 - 60s ribosomal protein l28-2
					AT3G08505 - zinc finger (ccch-type/c3hc4-type ring finger) family protein
					AT5G24510 - 60s acidic ribosomal family protein
					AT5G27430 - signal peptidase complex subunit 3b
					AT4G24630 - dhhc-type zinc finger family protein
					AT3G09600 - myb-like transcription factor
					AT4G38040 - exostosin family protein
					AT3G09630 - 60s ribosomal protein l4-1
					AT5G48760 - 60s ribosomal protein l13a-4
					AT5G50180 - protein kinase family protein
					AT5G02070 - wall-associated receptor kinase-like 20
					AT3G11510 - 40s ribosomal protein s14-2
					AT1G70600 - 60s ribosomal protein l27a-3
					AT5G55560 - putative serine/threonine-protein kinase wnk11
					AT1G26800 - ring/u-box domain-containing protein
					AT3G48030 - ring-h2 finger protein atl48
					AT5G18790 - ribosomal protein l33 family protein
					AT2G34480 - 60s ribosomal protein l18a-2
					AT1G53050 - putative serine/threonine protein kinase
					AT5G27930 - putative protein phosphatase 2c 73
					AT2G36630 - sulfite exporter taue/safe family protein
					AT5G53140 - putative protein phosphatase 2c 76
					AT5G27850 - 60s ribosomal protein l18-3
					AT4G22720 - actin-like atpase superfamily protein
					AT3G59540 - 60s ribosomal protein l38
					AT3G22230 - 60s ribosomal protein l27-2
					AT4G17840 - hypothetical protein
					AT2G38870 - pr-6 proteinase inhibitor family protein
					AT4G25370 - double clp-n motif protein
					AT2G32060 - 40s ribosomal protein s12-2
					AT2G17190 - ubiquitin family protein
					AT3G57340 - dnaj/hsp40 domain-containing protein
GO:0044267	cellular protein metabolic process	1.65e-05	0.00407	1.57 (7364,723,533,82)	[-] Hide genes
					AT1G06870 - putative thylakoidal processing peptidase 2
					AT5G20910 - e3 ubiquitin-protein ligase aip2
					AT1G78290 - serine/threonine-protein kinase srk2c
					AT3G53740 - 60s ribosomal protein l36-2
					AT1G67340 - zinc finger (mynd type) family protein / f-box family protein
					AT5G02960 - 40s ribosomal protein s23-2
					AT1G27530 - ubiquitin-fold modifier-conjugating enzyme 1
					AT1G78420 - ring/u-box domain-containing protein
					AT4G18100 - 60s ribosomal protein l32-1
					AT5G18380 - 40s ribosomal protein s16-3
					AT2G47060 - pto-interacting 1-4
					AT3G23310 - agc (camp-dependent, cgmp-dependent and protein kinase c) kinase family protein
					AT3G60800 - dhhc-type zinc finger family protein
					AT2G33700 - putative protein phosphatase 2c 27
					AT3G49910 - 60s ribosomal protein l26-1
					AT1G77810 - beta-1,3-galactosyltransferase 7
					AT5G27770 - 60s ribosomal protein l22-3
					AT3G46620 - c3h4 type zinc finger protein
					AT4G05150 - octicosapeptide/phox/bem1p family protein
					AT5G36250 - putative protein phosphatase 2c 74
					AT4G34020 - protein dj-1 homolog c
					AT5G45775 - 60s ribosomal protein l11-2
					AT1G34750 - putative protein phosphatase 2c 10
					AT5G35530 - 40s ribosomal protein s3-3
					AT4G17390 - 60s ribosomal protein l15-2
					AT4G11680 - e3 ubiquitin-protein ligase
					AT3G61790 - e3 ubiquitin-protein ligase sinat3
					AT2G30020 - putative protein phosphatase 2c 25
					AT1G24330 - u-box domain-containing protein 6
					AT4G14320 - 60s ribosomal protein l36a
					AT4G36130 - 60s ribosomal protein l8-3
					AT3G26935 - putative s-acyltransferase
					AT4G29410 - 60s ribosomal protein l28-2
					AT1G11330 - g-type lectin s-receptor-like serine/threonine-protein kinase
					AT3G08505 - zinc finger (ccch-type/c3hc4-type ring finger) family protein
					AT5G24510 - 60s acidic ribosomal family protein
					AT5G27430 - signal peptidase complex subunit 3b
					AT2G01250 - 60s ribosomal protein l7-2
					AT3G19950 - e3 ubiquitin-protein ligase ring1-like protein
					AT4G24630 - dhhc-type zinc finger family protein
					AT5G56670 - 40s ribosomal protein s30
					AT2G20650 - putative ring e3 ubiquitin ligase
					AT5G56710 - 60s ribosomal protein l31-3
					AT3G09600 - myb-like transcription factor
					AT4G38040 - exostosin family protein
					AT3G09630 - 60s ribosomal protein l4-1
					AT5G48760 - 60s ribosomal protein l13a-4
					AT5G50180 - protein kinase family protein
					AT5G09500 - 40s ribosomal protein s15-3
					AT1G48830 - 40s ribosomal protein s7-1
					AT3G11510 - 40s ribosomal protein s14-2
					AT5G02070 - wall-associated receptor kinase-like 20
					AT3G17090 - putative protein phosphatase 2c 42
					AT2G35710 - plant glycogenin-like starch initiation protein 7
					AT5G39850 - 40s ribosomal protein s9-2
					AT3G07670 - rubisco methyltransferase family protein
					AT1G70600 - 60s ribosomal protein l27a-3
					AT3G48030 - ring-h2 finger protein atl48
					AT1G26800 - ring/u-box domain-containing protein
					AT5G55560 - putative serine/threonine-protein kinase wnk11
					AT5G18790 - ribosomal protein l33 family protein
					AT2G34480 - 60s ribosomal protein l18a-2
					AT3G05560 - 60s ribosomal protein l22-2
					AT5G59240 - 40s ribosomal protein s8-2
					AT4G11570 - haloacid dehalogenase-like hydrolase domain-containing protein
					AT5G17600 - ring-h2 finger protein atl52
					AT4G16720 - 60s ribosomal protein l15-1
					AT1G53050 - putative serine/threonine protein kinase
					AT1G22270 - protein smo2
					AT5G27930 - putative protein phosphatase 2c 73
					AT2G36630 - sulfite exporter taue/safe family protein
					AT5G53140 - putative protein phosphatase 2c 76
					AT5G27850 - 60s ribosomal protein l18-3
					AT1G74360 - putative lrr receptor-like serine/threonine-protein kinase
					AT5G66060 - 2-oxoglutarate (2og) and fe(ii)-dependent oxygenase superfamily protein
					AT3G16780 - 60s ribosomal protein l19-2
					AT3G59540 - 60s ribosomal protein l38
					AT3G22230 - 60s ribosomal protein l27-2
					AT1G55750 - probable rna polymerase ii transcription factor b subunit 1-1
					AT2G32060 - 40s ribosomal protein s12-2
					AT2G47610 - 60s ribosomal protein l7a-1
					AT1G60190 - u-box domain-containing protein 19
GO:0006950	response to stress	2.52e-05	0.00582	1.63 (7364,586,533,69)	[-] Hide genes
					AT1G03220 - aspartyl protease-like protein
					AT1G78290 - serine/threonine-protein kinase srk2c
					AT3G03773 - p23 co-chaperone protein
					AT5G45560 - enhanced disease resistance 2-like protein
					AT5G10860 - cbs domain-containing protein
					AT5G58720 - smr (small muts related) domain-containing protein
					AT1G30580 - gtp-binding protein
					AT2G47060 - pto-interacting 1-4
					AT2G22370 - hypothetical protein
					AT5G57510 - hypothetical protein
					AT5G64220 - calmodulin-binding transcription activator 2
					AT2G33700 - putative protein phosphatase 2c 27
					AT4G34100 - cuticular wax biosynthesis protein
					AT3G49910 - 60s ribosomal protein l26-1
					AT1G62660 - beta-fructofuranosidase
					AT3G46620 - c3h4 type zinc finger protein
					AT4G16830 - hyaluronan / mrna binding domain-containing protein
					AT3G53990 - adenine nucleotide alpha hydrolases-like superfamily protein
					AT4G24290 - mac/perforin domain-containing protein
					AT2G26690 - nitrate transporter 1.4
					AT1G19020 - hypothetical protein
					AT5G35530 - 40s ribosomal protein s3-3
					AT3G05700 - protein dehydration-induced 19-3
					AT4G32260 - f-type h+-transporting atpase subunit b
					AT1G51090 - hypothetical protein
					AT5G21090 - leucine-rich repeat-containing protein
					AT5G19875 - hypothetical protein
					AT2G30020 - putative protein phosphatase 2c 25
					AT1G13340 - regulator of vps4 activity in the mvb pathway protein
					AT1G53540 - hsp20-like chaperone
					AT2G01140 - fructose-bisphosphate aldolase 3
					AT5G63190 - ma3 domain-containing protein
					AT2G21320 - b-box zinc finger family protein
					AT1G15940 - aspartyl beta-hydroxylase n-terminal region domain-containing protein
					AT3G02790 - hypothetical protein
					AT4G08170 - inositol-tetrakisphosphate 1-kinase 2
					AT3G48990 - 4-coumarate--coa ligase-like 10
					AT3G56740 - ubiquitin-associated (uba) protein
					AT3G15010 - rna recognition motif-containing protein
					AT1G21400 - thiamin diphosphate-binding fold protein
					AT2G38710 - ammecr1 family protein
					AT5G51440 - heat shock protein 23.5
					AT3G09600 - myb-like transcription factor
					AT5G43580 - serine protease inhibitor, potato inhibitor i-type family protein
					AT3G12920 - s-ribonuclease binding protein
					AT4G31420 - zinc finger protein 622
					AT5G47390 - myb-like transcription factor family protein
					AT1G24620 - putative calcium-binding protein cml25
					AT2G27500 - putative glucan endo-1,3-beta-glucosidase
					AT4G25030 - hypothetical protein
					AT3G07700 - abc1 kinase
					AT5G02020 - hypothetical protein
					AT3G48030 - ring-h2 finger protein atl48
					AT1G60650 - rna recognition motif-containing protein
					AT1G26800 - ring/u-box domain-containing protein
					AT3G05550 - hypoxia-responsive family protein
					AT5G52660 - myb family transcription factor
					AT3G20340 - hypothetical protein
					AT1G23740 - alkenal/one oxidoreductase
					AT5G27930 - putative protein phosphatase 2c 73
					AT1G74360 - putative lrr receptor-like serine/threonine-protein kinase
					AT1G03850 - glutaredoxin atgrxs13
					AT2G38870 - pr-6 proteinase inhibitor family protein
					AT4G34150 - calcium-dependent lipid-binding domain-containing protein
					AT1G55750 - probable rna polymerase ii transcription factor b subunit 1-1
					AT2G38900 - pr-6 proteinase inhibitor family protein
					AT4G39730 - lipase/lipooxygenase, plat/lh2 family protein
					AT4G31880 - hypothetical protein
					AT3G57340 - dnaj/hsp40 domain-containing protein
GO:0010035	response to inorganic substance	3.64e-05	0.00791	2.38 (7364,145,533,25)	[-] Hide genes
					AT3G09600 - myb-like transcription factor
					AT1G57720 - elongation factor ef-1 gamma subunit
					AT1G60420 - protein reduce transmission through pollen
					AT5G47390 - myb-like transcription factor family protein
					AT1G30580 - gtp-binding protein
					AT2G33700 - putative protein phosphatase 2c 27
					AT5G64220 - calmodulin-binding transcription activator 2
					AT4G34100 - cuticular wax biosynthesis protein
					AT4G38220 - peptidase m20/m25/m40 family protein
					AT1G62660 - beta-fructofuranosidase
					AT3G46620 - c3h4 type zinc finger protein
					AT1G60650 - rna recognition motif-containing protein
					AT5G52660 - myb family transcription factor
					AT5G08300 - succinyl-coa ligase [gdp-forming] subunit alpha-1
					AT5G27930 - putative protein phosphatase 2c 73
					AT2G41380 - s-adenosyl-l-methionine-dependent methyltransferase-like protein
					AT3G05700 - protein dehydration-induced 19-3
					AT1G30230 - elongation factor 1b beta
					AT1G53540 - hsp20-like chaperone
					AT2G01140 - fructose-bisphosphate aldolase 3
					AT3G52990 - pyruvate kinase
					AT3G02790 - hypothetical protein
					AT4G39730 - lipase/lipooxygenase, plat/lh2 family protein
					AT5G63270 - rpm1-interacting protein 4 family protein
					AT3G48990 - 4-coumarate--coa ligase-like 10
GO:1901576	organic substance biosynthetic process	4.66e-05	0.00957	1.64 (7364,531,533,63)	[-] Hide genes
					AT2G42910 - ribose-phosphate pyrophosphokinase 4
					AT5G57290 - 60s acidic ribosomal protein p3-2
					AT3G53740 - 60s ribosomal protein l36-2
					AT5G02960 - 40s ribosomal protein s23-2
					AT1G57720 - elongation factor ef-1 gamma subunit
					AT4G18100 - 60s ribosomal protein l32-1
					AT4G29480 - atp synthase subunit g protein
					AT5G18380 - 40s ribosomal protein s16-3
					AT2G22370 - hypothetical protein
					AT4G34100 - cuticular wax biosynthesis protein
					AT3G49910 - 60s ribosomal protein l26-1
					AT5G03430 - phosphoadenosine phosphosulfate (paps) reductase family protein
					AT5G27770 - 60s ribosomal protein l22-3
					AT1G78620 - uncharacterized transmembrane protein
					AT4G34020 - protein dj-1 homolog c
					AT5G08300 - succinyl-coa ligase [gdp-forming] subunit alpha-1
					AT5G45775 - 60s ribosomal protein l11-2
					AT3G49200 - o-acyltransferase (wsd1-like) family protein
					AT5G35530 - 40s ribosomal protein s3-3
					AT4G17390 - 60s ribosomal protein l15-2
					AT4G32260 - f-type h+-transporting atpase subunit b
					AT3G25570 - s-adenosylmethionine decarboxylase
					AT5G35460 - hypothetical protein
					AT4G14320 - 60s ribosomal protein l36a
					AT1G30230 - elongation factor 1b beta
					AT2G01140 - fructose-bisphosphate aldolase 3
					AT4G36130 - 60s ribosomal protein l8-3
					AT4G29410 - 60s ribosomal protein l28-2
					AT5G24510 - 60s acidic ribosomal family protein
					AT2G01250 - 60s ribosomal protein l7-2
					AT3G52990 - pyruvate kinase
					AT3G15010 - rna recognition motif-containing protein
					AT5G56670 - 40s ribosomal protein s30
					AT2G45300 - 3-phosphoshikimate 1-carboxyvinyltransferase / 5-enolpyruvylshikimate-3-phosphate / epsp synthase
					AT5G56710 - 60s ribosomal protein l31-3
					AT3G09630 - 60s ribosomal protein l4-1
					AT5G48760 - 60s ribosomal protein l13a-4
					AT2G34590 - pyruvate dehydrogenase e1 component subunit beta
					AT5G09500 - 40s ribosomal protein s15-3
					AT1G48830 - 40s ribosomal protein s7-1
					AT3G26370 - o-fucosyltransferase family protein
					AT3G11510 - 40s ribosomal protein s14-2
					AT3G07700 - abc1 kinase
					AT2G35710 - plant glycogenin-like starch initiation protein 7
					AT5G39850 - 40s ribosomal protein s9-2
					AT1G70600 - 60s ribosomal protein l27a-3
					AT1G28100 - hypothetical protein
					AT5G18790 - ribosomal protein l33 family protein
					AT3G05560 - 60s ribosomal protein l22-2
					AT2G34480 - 60s ribosomal protein l18a-2
					AT5G53970 - tyrosine aminotransferase
					AT1G30820 - ctp synthase-like protein
					AT5G59240 - 40s ribosomal protein s8-2
					AT4G11570 - haloacid dehalogenase-like hydrolase domain-containing protein
					AT4G16720 - 60s ribosomal protein l15-1
					AT1G51650 - atp synthase subunit epsilon
					AT5G27850 - 60s ribosomal protein l18-3
					AT3G16780 - 60s ribosomal protein l19-2
					AT3G59540 - 60s ribosomal protein l38
					AT3G22230 - 60s ribosomal protein l27-2
					AT1G55750 - probable rna polymerase ii transcription factor b subunit 1-1
					AT2G32060 - 40s ribosomal protein s12-2
					AT2G47610 - 60s ribosomal protein l7a-1
GO:0050896	response to stimulus	4.88e-05	0.0095	1.47 (7364,895,533,95)	[-] Hide genes
					AT1G03220 - aspartyl protease-like protein
					AT1G78290 - serine/threonine-protein kinase srk2c
					AT5G20910 - e3 ubiquitin-protein ligase aip2
					AT5G45560 - enhanced disease resistance 2-like protein
					AT3G03773 - p23 co-chaperone protein
					AT1G57720 - elongation factor ef-1 gamma subunit
					AT5G10860 - cbs domain-containing protein
					AT5G58720 - smr (small muts related) domain-containing protein
					AT1G30580 - gtp-binding protein
					AT2G47060 - pto-interacting 1-4
					AT3G09770 - probable e3 ubiquitin-protein ligase log2
					AT2G22370 - hypothetical protein
					AT5G57510 - hypothetical protein
					AT5G64220 - calmodulin-binding transcription activator 2
					AT2G33700 - putative protein phosphatase 2c 27
					AT3G49910 - 60s ribosomal protein l26-1
					AT4G34100 - cuticular wax biosynthesis protein
					AT1G62660 - beta-fructofuranosidase
					AT3G46620 - c3h4 type zinc finger protein
					AT4G16830 - hyaluronan / mrna binding domain-containing protein
					AT3G53990 - adenine nucleotide alpha hydrolases-like superfamily protein
					AT4G24290 - mac/perforin domain-containing protein
					AT2G26690 - nitrate transporter 1.4
					AT5G18520 - candidate g-protein coupled receptor 7
					AT5G08300 - succinyl-coa ligase [gdp-forming] subunit alpha-1
					AT1G19020 - hypothetical protein
					AT5G35530 - 40s ribosomal protein s3-3
					AT3G05700 - protein dehydration-induced 19-3
					AT4G32260 - f-type h+-transporting atpase subunit b
					AT1G51090 - hypothetical protein
					AT5G21090 - leucine-rich repeat-containing protein
					AT3G14870 - hypothetical protein
					AT5G19875 - hypothetical protein
					AT2G30020 - putative protein phosphatase 2c 25
					AT1G13340 - regulator of vps4 activity in the mvb pathway protein
					AT1G53540 - hsp20-like chaperone
					AT1G30230 - elongation factor 1b beta
					AT5G52450 - mate efflux family protein
					AT2G01140 - fructose-bisphosphate aldolase 3
					AT1G70420 - hypothetical protein
					AT5G63190 - ma3 domain-containing protein
					AT1G11330 - g-type lectin s-receptor-like serine/threonine-protein kinase
					AT2G21320 - b-box zinc finger family protein
					AT1G15940 - aspartyl beta-hydroxylase n-terminal region domain-containing protein
					AT3G52990 - pyruvate kinase
					AT3G02790 - hypothetical protein
					AT4G08170 - inositol-tetrakisphosphate 1-kinase 2
					AT5G63270 - rpm1-interacting protein 4 family protein
					AT3G48990 - 4-coumarate--coa ligase-like 10
					AT1G78830 - curculin-like (mannose-binding) lectin-like protein
					AT3G56740 - ubiquitin-associated (uba) protein
					AT3G15010 - rna recognition motif-containing protein
					AT1G21400 - thiamin diphosphate-binding fold protein
					AT1G35210 - hypothetical protein
					AT2G38710 - ammecr1 family protein
					AT5G51440 - heat shock protein 23.5
					AT3G09600 - myb-like transcription factor
					AT5G43580 - serine protease inhibitor, potato inhibitor i-type family protein
					AT2G29060 - scarecrow-like protein 34
					AT3G12920 - s-ribonuclease binding protein
					AT1G60420 - protein reduce transmission through pollen
					AT4G31420 - zinc finger protein 622
					AT5G47390 - myb-like transcription factor family protein
					AT1G24620 - putative calcium-binding protein cml25
					AT5G60980 - nuclear transport factor 2 and rna recognition motif domain-containing protein
					AT2G27500 - putative glucan endo-1,3-beta-glucosidase
					AT4G25030 - hypothetical protein
					AT3G07700 - abc1 kinase
					AT5G48655 - ring/u-box domain-containing protein
					AT4G38220 - peptidase m20/m25/m40 family protein
					AT5G17780 - hydrolase, alpha/beta fold family protein
					AT5G02020 - hypothetical protein
					AT3G48030 - ring-h2 finger protein atl48
					AT1G26800 - ring/u-box domain-containing protein
					AT1G60650 - rna recognition motif-containing protein
					AT5G52660 - myb family transcription factor
					AT3G05550 - hypoxia-responsive family protein
					AT3G20340 - hypothetical protein
					AT1G20030 - pathogenesis-related thaumatin-like protein
					AT1G23740 - alkenal/one oxidoreductase
					AT5G27930 - putative protein phosphatase 2c 73
					AT2G41380 - s-adenosyl-l-methionine-dependent methyltransferase-like protein
					AT5G55200 - co-chaperone grpe family protein
					AT1G74360 - putative lrr receptor-like serine/threonine-protein kinase
					AT5G04760 - duplicated sant dna-binding domain-containing protein
					AT1G03850 - glutaredoxin atgrxs13
					AT2G38870 - pr-6 proteinase inhibitor family protein
					AT4G33150 - lysine-ketoglutarate reductase/saccharopine dehydrogenase bifunctional enzyme
					AT4G34150 - calcium-dependent lipid-binding domain-containing protein
					AT1G07350 - serine/arginine rich-like protein sr45a
					AT1G55750 - probable rna polymerase ii transcription factor b subunit 1-1
					AT2G38900 - pr-6 proteinase inhibitor family protein
					AT4G39730 - lipase/lipooxygenase, plat/lh2 family protein
					AT4G31880 - hypothetical protein
					AT3G57340 - dnaj/hsp40 domain-containing protein
GO:0009117	nucleotide metabolic process	6.56e-05	0.0121	3.09 (7364,67,533,15)	[-] Hide genes
					AT2G42910 - ribose-phosphate pyrophosphokinase 4
					AT1G51650 - atp synthase subunit epsilon
					AT4G26910 - dihydrolipoamide succinyltransferase
					AT4G32260 - f-type h+-transporting atpase subunit b
					AT2G34590 - pyruvate dehydrogenase e1 component subunit beta
					AT3G01820 - p-loop containing nucleoside triphosphate hydrolases superfamily protein
					AT4G29480 - atp synthase subunit g protein
					AT2G01140 - fructose-bisphosphate aldolase 3
					AT4G33150 - lysine-ketoglutarate reductase/saccharopine dehydrogenase bifunctional enzyme
					AT5G03430 - phosphoadenosine phosphosulfate (paps) reductase family protein
					AT3G52990 - pyruvate kinase
					AT4G34020 - protein dj-1 homolog c
					AT1G01710 - acyl-coa thioesterase family protein
					AT5G08300 - succinyl-coa ligase [gdp-forming] subunit alpha-1
					AT1G30820 - ctp synthase-like protein
GO:0006163	purine nucleotide metabolic process	6.68e-05	0.0118	3.90 (7364,39,533,11)	[-] Hide genes
					AT4G33150 - lysine-ketoglutarate reductase/saccharopine dehydrogenase bifunctional enzyme
					AT2G42910 - ribose-phosphate pyrophosphokinase 4
					AT1G51650 - atp synthase subunit epsilon
					AT4G26910 - dihydrolipoamide succinyltransferase
					AT3G52990 - pyruvate kinase
					AT4G32260 - f-type h+-transporting atpase subunit b
					AT2G34590 - pyruvate dehydrogenase e1 component subunit beta
					AT4G29480 - atp synthase subunit g protein
					AT1G01710 - acyl-coa thioesterase family protein
					AT2G01140 - fructose-bisphosphate aldolase 3
					AT5G08300 - succinyl-coa ligase [gdp-forming] subunit alpha-1
GO:0009259	ribonucleotide metabolic process	6.68e-05	0.0112	3.90 (7364,39,533,11)	[-] Hide genes
					AT4G33150 - lysine-ketoglutarate reductase/saccharopine dehydrogenase bifunctional enzyme
					AT1G51650 - atp synthase subunit epsilon
					AT4G26910 - dihydrolipoamide succinyltransferase
					AT3G52990 - pyruvate kinase
					AT4G32260 - f-type h+-transporting atpase subunit b
					AT2G34590 - pyruvate dehydrogenase e1 component subunit beta
					AT4G29480 - atp synthase subunit g protein
					AT1G01710 - acyl-coa thioesterase family protein
					AT2G01140 - fructose-bisphosphate aldolase 3
					AT1G30820 - ctp synthase-like protein
					AT5G08300 - succinyl-coa ligase [gdp-forming] subunit alpha-1
GO:0006753	nucleoside phosphate metabolic process	7.86e-05	0.0127	3.05 (7364,68,533,15)	[-] Hide genes
					AT2G42910 - ribose-phosphate pyrophosphokinase 4
					AT1G51650 - atp synthase subunit epsilon
					AT4G26910 - dihydrolipoamide succinyltransferase
					AT4G32260 - f-type h+-transporting atpase subunit b
					AT2G34590 - pyruvate dehydrogenase e1 component subunit beta
					AT3G01820 - p-loop containing nucleoside triphosphate hydrolases superfamily protein
					AT4G29480 - atp synthase subunit g protein
					AT2G01140 - fructose-bisphosphate aldolase 3
					AT4G33150 - lysine-ketoglutarate reductase/saccharopine dehydrogenase bifunctional enzyme
					AT5G03430 - phosphoadenosine phosphosulfate (paps) reductase family protein
					AT3G52990 - pyruvate kinase
					AT4G34020 - protein dj-1 homolog c
					AT1G01710 - acyl-coa thioesterase family protein
					AT5G08300 - succinyl-coa ligase [gdp-forming] subunit alpha-1
					AT1G30820 - ctp synthase-like protein
GO:0072521	purine-containing compound metabolic process	9.14e-05	0.0141	3.53 (7364,47,533,12)	[-] Hide genes
					AT4G33150 - lysine-ketoglutarate reductase/saccharopine dehydrogenase bifunctional enzyme
					AT2G42910 - ribose-phosphate pyrophosphokinase 4
					AT1G51650 - atp synthase subunit epsilon
					AT4G26910 - dihydrolipoamide succinyltransferase
					AT3G52990 - pyruvate kinase
					AT4G32260 - f-type h+-transporting atpase subunit b
					AT3G25570 - s-adenosylmethionine decarboxylase
					AT2G34590 - pyruvate dehydrogenase e1 component subunit beta
					AT4G29480 - atp synthase subunit g protein
					AT1G01710 - acyl-coa thioesterase family protein
					AT2G01140 - fructose-bisphosphate aldolase 3
					AT5G08300 - succinyl-coa ligase [gdp-forming] subunit alpha-1
GO:0002181	cytoplasmic translation	0.000155	0.0229	6.38 (7364,13,533,6)	[-] Hide genes
					AT4G16720 - 60s ribosomal protein l15-1
					AT4G17390 - 60s ribosomal protein l15-2
					AT3G49910 - 60s ribosomal protein l26-1
					AT5G24510 - 60s acidic ribosomal family protein
					AT3G53740 - 60s ribosomal protein l36-2
					AT4G36130 - 60s ribosomal protein l8-3
GO:0009150	purine ribonucleotide metabolic process	0.000165	0.0235	3.84 (7364,36,533,10)	[-] Hide genes
					AT4G33150 - lysine-ketoglutarate reductase/saccharopine dehydrogenase bifunctional enzyme
					AT1G51650 - atp synthase subunit epsilon
					AT4G26910 - dihydrolipoamide succinyltransferase
					AT3G52990 - pyruvate kinase
					AT4G32260 - f-type h+-transporting atpase subunit b
					AT2G34590 - pyruvate dehydrogenase e1 component subunit beta
					AT4G29480 - atp synthase subunit g protein
					AT1G01710 - acyl-coa thioesterase family protein
					AT2G01140 - fructose-bisphosphate aldolase 3
					AT5G08300 - succinyl-coa ligase [gdp-forming] subunit alpha-1
GO:0009058	biosynthetic process	0.000222	0.0304	1.55 (7364,560,533,63)	[-] Hide genes
					AT2G42910 - ribose-phosphate pyrophosphokinase 4
					AT3G53740 - 60s ribosomal protein l36-2
					AT5G57290 - 60s acidic ribosomal protein p3-2
					AT5G02960 - 40s ribosomal protein s23-2
					AT1G57720 - elongation factor ef-1 gamma subunit
					AT4G18100 - 60s ribosomal protein l32-1
					AT4G29480 - atp synthase subunit g protein
					AT5G18380 - 40s ribosomal protein s16-3
					AT2G22370 - hypothetical protein
					AT4G34100 - cuticular wax biosynthesis protein
					AT3G49910 - 60s ribosomal protein l26-1
					AT5G03430 - phosphoadenosine phosphosulfate (paps) reductase family protein
					AT1G78620 - uncharacterized transmembrane protein
					AT5G27770 - 60s ribosomal protein l22-3
					AT4G34020 - protein dj-1 homolog c
					AT5G08300 - succinyl-coa ligase [gdp-forming] subunit alpha-1
					AT5G45775 - 60s ribosomal protein l11-2
					AT3G49200 - o-acyltransferase (wsd1-like) family protein
					AT5G35530 - 40s ribosomal protein s3-3
					AT4G17390 - 60s ribosomal protein l15-2
					AT4G32260 - f-type h+-transporting atpase subunit b
					AT3G25570 - s-adenosylmethionine decarboxylase
					AT5G35460 - hypothetical protein
					AT4G14320 - 60s ribosomal protein l36a
					AT1G30230 - elongation factor 1b beta
					AT2G01140 - fructose-bisphosphate aldolase 3
					AT4G36130 - 60s ribosomal protein l8-3
					AT4G29410 - 60s ribosomal protein l28-2
					AT5G24510 - 60s acidic ribosomal family protein
					AT2G01250 - 60s ribosomal protein l7-2
					AT3G52990 - pyruvate kinase
					AT3G15010 - rna recognition motif-containing protein
					AT5G56670 - 40s ribosomal protein s30
					AT2G45300 - 3-phosphoshikimate 1-carboxyvinyltransferase / 5-enolpyruvylshikimate-3-phosphate / epsp synthase
					AT5G56710 - 60s ribosomal protein l31-3
					AT3G09630 - 60s ribosomal protein l4-1
					AT5G48760 - 60s ribosomal protein l13a-4
					AT2G34590 - pyruvate dehydrogenase e1 component subunit beta
					AT5G09500 - 40s ribosomal protein s15-3
					AT1G48830 - 40s ribosomal protein s7-1
					AT3G26370 - o-fucosyltransferase family protein
					AT3G11510 - 40s ribosomal protein s14-2
					AT3G07700 - abc1 kinase
					AT2G35710 - plant glycogenin-like starch initiation protein 7
					AT5G39850 - 40s ribosomal protein s9-2
					AT1G70600 - 60s ribosomal protein l27a-3
					AT1G28100 - hypothetical protein
					AT5G18790 - ribosomal protein l33 family protein
					AT3G05560 - 60s ribosomal protein l22-2
					AT2G34480 - 60s ribosomal protein l18a-2
					AT5G53970 - tyrosine aminotransferase
					AT1G30820 - ctp synthase-like protein
					AT5G59240 - 40s ribosomal protein s8-2
					AT4G11570 - haloacid dehalogenase-like hydrolase domain-containing protein
					AT4G16720 - 60s ribosomal protein l15-1
					AT1G51650 - atp synthase subunit epsilon
					AT5G27850 - 60s ribosomal protein l18-3
					AT3G16780 - 60s ribosomal protein l19-2
					AT3G59540 - 60s ribosomal protein l38
					AT3G22230 - 60s ribosomal protein l27-2
					AT1G55750 - probable rna polymerase ii transcription factor b subunit 1-1
					AT2G32060 - 40s ribosomal protein s12-2
					AT2G47610 - 60s ribosomal protein l7a-1
GO:0044260	cellular macromolecule metabolic process	0.000254	0.0336	1.38 (7364,1031,533,103)	[-] Hide genes
					AT5G20910 - e3 ubiquitin-protein ligase aip2
					AT1G78290 - serine/threonine-protein kinase srk2c
					AT5G57290 - 60s acidic ribosomal protein p3-2
					AT3G53740 - 60s ribosomal protein l36-2
					AT5G02960 - 40s ribosomal protein s23-2
					AT1G57720 - elongation factor ef-1 gamma subunit
					AT1G27530 - ubiquitin-fold modifier-conjugating enzyme 1
					AT5G18380 - 40s ribosomal protein s16-3
					AT3G23310 - agc (camp-dependent, cgmp-dependent and protein kinase c) kinase family protein
					AT3G15140 - polynucleotidyl transferase, ribonuclease h-like superfamily protein
					AT3G49910 - 60s ribosomal protein l26-1
					AT5G36250 - putative protein phosphatase 2c 74
					AT4G17390 - 60s ribosomal protein l15-2
					AT5G08200 - peptidoglycan-binding lysm domain-containing protein
					AT2G30020 - putative protein phosphatase 2c 25
					AT3G61790 - e3 ubiquitin-protein ligase sinat3
					AT1G24330 - u-box domain-containing protein 6
					AT1G30230 - elongation factor 1b beta
					AT1G11330 - g-type lectin s-receptor-like serine/threonine-protein kinase
					AT2G01250 - 60s ribosomal protein l7-2
					AT1G15940 - aspartyl beta-hydroxylase n-terminal region domain-containing protein
					AT2G32730 - 26s proteasome regulatory complex, non-atpase subcomplex, rpn2/psmd1 subunit
					AT3G19950 - e3 ubiquitin-protein ligase ring1-like protein
					AT5G56670 - 40s ribosomal protein s30
					AT5G56710 - 60s ribosomal protein l31-3
					AT2G20650 - putative ring e3 ubiquitin ligase
					AT3G12920 - s-ribonuclease binding protein
					AT5G09500 - 40s ribosomal protein s15-3
					AT1G48830 - 40s ribosomal protein s7-1
					AT3G26370 - o-fucosyltransferase family protein
					AT3G17090 - putative protein phosphatase 2c 42
					AT2G35710 - plant glycogenin-like starch initiation protein 7
					AT3G07670 - rubisco methyltransferase family protein
					AT5G39850 - 40s ribosomal protein s9-2
					AT5G20000 - aaa-type atpase family protein
					AT3G05560 - 60s ribosomal protein l22-2
					AT5G59240 - 40s ribosomal protein s8-2
					AT4G11570 - haloacid dehalogenase-like hydrolase domain-containing protein
					AT4G16720 - 60s ribosomal protein l15-1
					AT5G17600 - ring-h2 finger protein atl52
					AT1G22270 - protein smo2
					AT1G74360 - putative lrr receptor-like serine/threonine-protein kinase
					AT5G66060 - 2-oxoglutarate (2og) and fe(ii)-dependent oxygenase superfamily protein
					AT3G16780 - 60s ribosomal protein l19-2
					AT1G55750 - probable rna polymerase ii transcription factor b subunit 1-1
					AT4G31880 - hypothetical protein
					AT1G60190 - u-box domain-containing protein 19
					AT2G47610 - 60s ribosomal protein l7a-1
					AT1G06870 - putative thylakoidal processing peptidase 2
					AT1G67340 - zinc finger (mynd type) family protein / f-box family protein
					AT1G78420 - ring/u-box domain-containing protein
					AT5G58720 - smr (small muts related) domain-containing protein
					AT4G18100 - 60s ribosomal protein l32-1
					AT2G47060 - pto-interacting 1-4
					AT3G60800 - dhhc-type zinc finger family protein
					AT2G33700 - putative protein phosphatase 2c 27
					AT4G34100 - cuticular wax biosynthesis protein
					AT1G77810 - beta-1,3-galactosyltransferase 7
					AT5G27770 - 60s ribosomal protein l22-3
					AT3G46620 - c3h4 type zinc finger protein
					AT4G05150 - octicosapeptide/phox/bem1p family protein
					AT1G76860 - u6 snrna-associated sm-like protein lsm3
					AT4G03020 - wd40 domain-containing protein
					AT4G34020 - protein dj-1 homolog c
					AT5G45775 - 60s ribosomal protein l11-2
					AT1G34750 - putative protein phosphatase 2c 10
					AT5G35530 - 40s ribosomal protein s3-3
					AT4G11680 - e3 ubiquitin-protein ligase
					AT4G14320 - 60s ribosomal protein l36a
					AT4G36130 - 60s ribosomal protein l8-3
					AT3G26935 - putative s-acyltransferase
					AT4G29410 - 60s ribosomal protein l28-2
					AT3G08505 - zinc finger (ccch-type/c3hc4-type ring finger) family protein
					AT5G24510 - 60s acidic ribosomal family protein
					AT5G27430 - signal peptidase complex subunit 3b
					AT4G24630 - dhhc-type zinc finger family protein
					AT2G39435 - phosphatidylinositol n-acetyglucosaminlytransferase subunit p-like protein
					AT1G55150 - dead-box atp-dependent rna helicase 20
					AT3G09600 - myb-like transcription factor
					AT4G38040 - exostosin family protein
					AT3G09630 - 60s ribosomal protein l4-1
					AT5G48760 - 60s ribosomal protein l13a-4
					AT5G50180 - protein kinase family protein
					AT5G02070 - wall-associated receptor kinase-like 20
					AT3G11510 - 40s ribosomal protein s14-2
					AT1G70600 - 60s ribosomal protein l27a-3
					AT3G48030 - ring-h2 finger protein atl48
					AT5G55560 - putative serine/threonine-protein kinase wnk11
					AT1G26800 - ring/u-box domain-containing protein
					AT5G18790 - ribosomal protein l33 family protein
					AT2G34480 - 60s ribosomal protein l18a-2
					AT1G53050 - putative serine/threonine protein kinase
					AT5G27930 - putative protein phosphatase 2c 73
					AT2G36630 - sulfite exporter taue/safe family protein
					AT5G53140 - putative protein phosphatase 2c 76
					AT5G27850 - 60s ribosomal protein l18-3
					AT3G59540 - 60s ribosomal protein l38
					AT3G22230 - 60s ribosomal protein l27-2
					AT2G32060 - 40s ribosomal protein s12-2
					AT2G17190 - ubiquitin family protein
					AT2G32070 - polynucleotidyl transferase, ribonuclease h-like superfamily protein
					AT3G57340 - dnaj/hsp40 domain-containing protein
					AT3G22270 - topoisomerase ii-associated protein pat1
GO:0009142	nucleoside triphosphate biosynthetic process	0.000256	0.0327	4.42 (7364,25,533,8)	[-] Hide genes
					AT1G51650 - atp synthase subunit epsilon
					AT3G52990 - pyruvate kinase
					AT4G32260 - f-type h+-transporting atpase subunit b
					AT2G34590 - pyruvate dehydrogenase e1 component subunit beta
					AT4G29480 - atp synthase subunit g protein
					AT2G01140 - fructose-bisphosphate aldolase 3
					AT5G08300 - succinyl-coa ligase [gdp-forming] subunit alpha-1
					AT1G30820 - ctp synthase-like protein
GO:0006637	acyl-CoA metabolic process	0.000362	0.0446	9.21 (7364,6,533,4)	[-] Hide genes
					AT4G33150 - lysine-ketoglutarate reductase/saccharopine dehydrogenase bifunctional enzyme
					AT4G26910 - dihydrolipoamide succinyltransferase
					AT5G08300 - succinyl-coa ligase [gdp-forming] subunit alpha-1
					AT1G01710 - acyl-coa thioesterase family protein
GO:0034032	purine nucleoside bisphosphate metabolic process	0.000362	0.0432	9.21 (7364,6,533,4)	[-] Hide genes
					AT4G33150 - lysine-ketoglutarate reductase/saccharopine dehydrogenase bifunctional enzyme
					AT4G26910 - dihydrolipoamide succinyltransferase
					AT1G01710 - acyl-coa thioesterase family protein
					AT5G08300 - succinyl-coa ligase [gdp-forming] subunit alpha-1
GO:0033865	nucleoside bisphosphate metabolic process	0.000362	0.0418	9.21 (7364,6,533,4)	[-] Hide genes
					AT4G33150 - lysine-ketoglutarate reductase/saccharopine dehydrogenase bifunctional enzyme
					AT4G26910 - dihydrolipoamide succinyltransferase
					AT5G08300 - succinyl-coa ligase [gdp-forming] subunit alpha-1
					AT1G01710 - acyl-coa thioesterase family protein
GO:0033875	ribonucleoside bisphosphate metabolic process	0.000362	0.0406	9.21 (7364,6,533,4)	[-] Hide genes
					AT4G33150 - lysine-ketoglutarate reductase/saccharopine dehydrogenase bifunctional enzyme
					AT4G26910 - dihydrolipoamide succinyltransferase
					AT1G01710 - acyl-coa thioesterase family protein
					AT5G08300 - succinyl-coa ligase [gdp-forming] subunit alpha-1
GO:0035383	thioester metabolic process	0.000362	0.0394	9.21 (7364,6,533,4)	[-] Hide genes
					AT4G33150 - lysine-ketoglutarate reductase/saccharopine dehydrogenase bifunctional enzyme
					AT4G26910 - dihydrolipoamide succinyltransferase
					AT1G01710 - acyl-coa thioesterase family protein
					AT5G08300 - succinyl-coa ligase [gdp-forming] subunit alpha-1
GO:0055086	nucleobase-containing small molecule metabolic process	0.000378	0.0399	2.57 (7364,86,533,16)	[-] Hide genes
					AT2G42910 - ribose-phosphate pyrophosphokinase 4
					AT1G51650 - atp synthase subunit epsilon
					AT4G26910 - dihydrolipoamide succinyltransferase
					AT3G25570 - s-adenosylmethionine decarboxylase
					AT4G32260 - f-type h+-transporting atpase subunit b
					AT3G01820 - p-loop containing nucleoside triphosphate hydrolases superfamily protein
					AT2G34590 - pyruvate dehydrogenase e1 component subunit beta
					AT4G29480 - atp synthase subunit g protein
					AT2G01140 - fructose-bisphosphate aldolase 3
					AT4G33150 - lysine-ketoglutarate reductase/saccharopine dehydrogenase bifunctional enzyme
					AT5G03430 - phosphoadenosine phosphosulfate (paps) reductase family protein
					AT3G52990 - pyruvate kinase
					AT4G34020 - protein dj-1 homolog c
					AT1G01710 - acyl-coa thioesterase family protein
					AT5G08300 - succinyl-coa ligase [gdp-forming] subunit alpha-1
					AT1G30820 - ctp synthase-like protein
GO:0022613	ribonucleoprotein complex biogenesis	0.000398	0.0409	2.90 (7364,62,533,13)	[-] Hide genes
					AT5G56710 - 60s ribosomal protein l31-3
					AT3G22660 - putative rrna-processing protein ebp2-like protein
					AT1G48830 - 40s ribosomal protein s7-1
					AT4G18100 - 60s ribosomal protein l32-1
					AT4G31420 - zinc finger protein 622
					AT3G16780 - 60s ribosomal protein l19-2
					AT3G59540 - 60s ribosomal protein l38
					AT3G22230 - 60s ribosomal protein l27-2
					AT4G29410 - 60s ribosomal protein l28-2
					AT3G49910 - 60s ribosomal protein l26-1
					AT2G37990 - ribosome biogenesis regulatory protein-like protein
					AT2G34480 - 60s ribosomal protein l18a-2
					AT5G59240 - 40s ribosomal protein s8-2
GO:1901293	nucleoside phosphate biosynthetic process	0.000643	0.0643	3.29 (7364,42,533,10)	[-] Hide genes
					AT2G42910 - ribose-phosphate pyrophosphokinase 4
					AT1G51650 - atp synthase subunit epsilon
					AT5G03430 - phosphoadenosine phosphosulfate (paps) reductase family protein
					AT3G52990 - pyruvate kinase
					AT4G32260 - f-type h+-transporting atpase subunit b
					AT2G34590 - pyruvate dehydrogenase e1 component subunit beta
					AT4G29480 - atp synthase subunit g protein
					AT2G01140 - fructose-bisphosphate aldolase 3
					AT1G30820 - ctp synthase-like protein
					AT5G08300 - succinyl-coa ligase [gdp-forming] subunit alpha-1
GO:0009738	abscisic acid-activated signaling pathway	0.000654	0.0636	4.40 (7364,22,533,7)	[-] Hide genes
					AT2G22370 - hypothetical protein
					AT5G20910 - e3 ubiquitin-protein ligase aip2
					AT1G62660 - beta-fructofuranosidase
					AT4G16830 - hyaluronan / mrna binding domain-containing protein
					AT2G30020 - putative protein phosphatase 2c 25
					AT1G73580 - c2 domain-containing protein
					AT3G09770 - probable e3 ubiquitin-protein ligase log2
GO:0009651	response to salt stress	0.000785	0.0745	2.50 (7364,83,533,15)	[-] Hide genes
					AT1G03220 - aspartyl protease-like protein
					AT5G35530 - 40s ribosomal protein s3-3
					AT2G38710 - ammecr1 family protein
					AT3G05700 - protein dehydration-induced 19-3
					AT3G09600 - myb-like transcription factor
					AT5G10860 - cbs domain-containing protein
					AT1G30580 - gtp-binding protein
					AT5G47390 - myb-like transcription factor family protein
					AT1G53540 - hsp20-like chaperone
					AT2G33700 - putative protein phosphatase 2c 27
					AT1G62660 - beta-fructofuranosidase
					AT5G02020 - hypothetical protein
					AT4G39730 - lipase/lipooxygenase, plat/lh2 family protein
					AT4G16830 - hyaluronan / mrna binding domain-containing protein
					AT5G52660 - myb family transcription factor
GO:0009141	nucleoside triphosphate metabolic process	0.000786	0.0727	3.81 (7364,29,533,8)	[-] Hide genes
					AT1G51650 - atp synthase subunit epsilon
					AT3G52990 - pyruvate kinase
					AT4G32260 - f-type h+-transporting atpase subunit b
					AT2G34590 - pyruvate dehydrogenase e1 component subunit beta
					AT4G29480 - atp synthase subunit g protein
					AT2G01140 - fructose-bisphosphate aldolase 3
					AT1G30820 - ctp synthase-like protein
					AT5G08300 - succinyl-coa ligase [gdp-forming] subunit alpha-1
GO:0042221	response to chemical	0.000857	0.0773	1.63 (7364,364,533,43)	[-] Hide genes
					AT5G20910 - e3 ubiquitin-protein ligase aip2
					AT3G09600 - myb-like transcription factor
					AT1G57720 - elongation factor ef-1 gamma subunit
					AT2G29060 - scarecrow-like protein 34
					AT1G60420 - protein reduce transmission through pollen
					AT5G47390 - myb-like transcription factor family protein
					AT1G30580 - gtp-binding protein
					AT5G60980 - nuclear transport factor 2 and rna recognition motif domain-containing protein
					AT3G09770 - probable e3 ubiquitin-protein ligase log2
					AT2G22370 - hypothetical protein
					AT5G57510 - hypothetical protein
					AT3G07700 - abc1 kinase
					AT5G64220 - calmodulin-binding transcription activator 2
					AT2G33700 - putative protein phosphatase 2c 27
					AT5G48655 - ring/u-box domain-containing protein
					AT4G38220 - peptidase m20/m25/m40 family protein
					AT4G34100 - cuticular wax biosynthesis protein
					AT1G62660 - beta-fructofuranosidase
					AT3G46620 - c3h4 type zinc finger protein
					AT4G16830 - hyaluronan / mrna binding domain-containing protein
					AT1G60650 - rna recognition motif-containing protein
					AT1G26800 - ring/u-box domain-containing protein
					AT5G52660 - myb family transcription factor
					AT2G26690 - nitrate transporter 1.4
					AT5G18520 - candidate g-protein coupled receptor 7
					AT5G08300 - succinyl-coa ligase [gdp-forming] subunit alpha-1
					AT2G41380 - s-adenosyl-l-methionine-dependent methyltransferase-like protein
					AT5G27930 - putative protein phosphatase 2c 73
					AT3G05700 - protein dehydration-induced 19-3
					AT4G32260 - f-type h+-transporting atpase subunit b
					AT5G04760 - duplicated sant dna-binding domain-containing protein
					AT1G53540 - hsp20-like chaperone
					AT1G30230 - elongation factor 1b beta
					AT2G01140 - fructose-bisphosphate aldolase 3
					AT1G03850 - glutaredoxin atgrxs13
					AT3G52990 - pyruvate kinase
					AT3G02790 - hypothetical protein
					AT4G39730 - lipase/lipooxygenase, plat/lh2 family protein
					AT5G63270 - rpm1-interacting protein 4 family protein
					AT3G57340 - dnaj/hsp40 domain-containing protein
					AT3G48990 - 4-coumarate--coa ligase-like 10
					AT1G78830 - curculin-like (mannose-binding) lectin-like protein
					AT1G21400 - thiamin diphosphate-binding fold protein

## Sheet: Downward-24°C
Table S5 GO terms of downward mobile mRNAs under normal condition
GO term	Description	P-value	FDR q-value	Enrichment (N, B, n, b)	Genes
GO:0006518	peptide metabolic process	2.84e-15	1.06e-11	10.12 (7700,177,86,20)	[-] Hide genes
					AT4G16720 - 60s ribosomal protein l15-1
					AT5G35530 - 40s ribosomal protein s3-3
					AT3G47370 - 40s ribosomal protein s20-2
					AT5G03850 - 40s ribosomal protein s28-1
					AT4G31985 - 60s ribosomal protein l39-1
					AT5G02960 - 40s ribosomal protein s23-2
					AT1G52300 - 60s ribosomal protein l37-2
					AT1G36240 - putative 60s ribosomal protein l30-1
					AT4G33865 - 40s ribosomal protein s29
					AT3G09500 - 60s ribosomal protein l35-1
					AT1G74270 - 60s ribosomal protein l35a-3
					AT5G27700 - ribosomal protein s21e
					AT2G21580 - 40s ribosomal protein s25-2
					AT1G25260 - ribosomal protein l10 family protein
					AT2G33370 - 60s ribosomal protein l23b
					AT4G29390 - 40s ribosomal protein s30
					AT1G70600 - 60s ribosomal protein l27a-3
					AT2G22425 - putative signal peptidase complex subunit 1
					AT5G59240 - 40s ribosomal protein s8-2
					AT1G26880 - 60s ribosomal protein l34-1
GO:0006412	translation	8.65e-15	1.61e-11	10.44 (7700,163,86,19)	[-] Hide genes
					AT4G16720 - 60s ribosomal protein l15-1
					AT5G35530 - 40s ribosomal protein s3-3
					AT5G03850 - 40s ribosomal protein s28-1
					AT3G47370 - 40s ribosomal protein s20-2
					AT4G31985 - 60s ribosomal protein l39-1
					AT5G02960 - 40s ribosomal protein s23-2
					AT1G52300 - 60s ribosomal protein l37-2
					AT1G36240 - putative 60s ribosomal protein l30-1
					AT4G33865 - 40s ribosomal protein s29
					AT3G09500 - 60s ribosomal protein l35-1
					AT5G27700 - ribosomal protein s21e
					AT1G74270 - 60s ribosomal protein l35a-3
					AT2G21580 - 40s ribosomal protein s25-2
					AT1G25260 - ribosomal protein l10 family protein
					AT2G33370 - 60s ribosomal protein l23b
					AT4G29390 - 40s ribosomal protein s30
					AT1G70600 - 60s ribosomal protein l27a-3
					AT5G59240 - 40s ribosomal protein s8-2
					AT1G26880 - 60s ribosomal protein l34-1
GO:0043043	peptide biosynthetic process	8.65e-15	1.07e-11	10.44 (7700,163,86,19)	[-] Hide genes
					AT4G16720 - 60s ribosomal protein l15-1
					AT5G35530 - 40s ribosomal protein s3-3
					AT5G03850 - 40s ribosomal protein s28-1
					AT3G47370 - 40s ribosomal protein s20-2
					AT4G31985 - 60s ribosomal protein l39-1
					AT5G02960 - 40s ribosomal protein s23-2
					AT1G52300 - 60s ribosomal protein l37-2
					AT1G36240 - putative 60s ribosomal protein l30-1
					AT4G33865 - 40s ribosomal protein s29
					AT3G09500 - 60s ribosomal protein l35-1
					AT5G27700 - ribosomal protein s21e
					AT1G74270 - 60s ribosomal protein l35a-3
					AT2G21580 - 40s ribosomal protein s25-2
					AT1G25260 - ribosomal protein l10 family protein
					AT2G33370 - 60s ribosomal protein l23b
					AT4G29390 - 40s ribosomal protein s30
					AT1G70600 - 60s ribosomal protein l27a-3
					AT5G59240 - 40s ribosomal protein s8-2
					AT1G26880 - 60s ribosomal protein l34-1
GO:0043604	amide biosynthetic process	2.63e-14	2.45e-11	9.83 (7700,173,86,19)	[-] Hide genes
					AT4G16720 - 60s ribosomal protein l15-1
					AT5G35530 - 40s ribosomal protein s3-3
					AT5G03850 - 40s ribosomal protein s28-1
					AT3G47370 - 40s ribosomal protein s20-2
					AT4G31985 - 60s ribosomal protein l39-1
					AT5G02960 - 40s ribosomal protein s23-2
					AT1G52300 - 60s ribosomal protein l37-2
					AT1G36240 - putative 60s ribosomal protein l30-1
					AT4G33865 - 40s ribosomal protein s29
					AT3G09500 - 60s ribosomal protein l35-1
					AT5G27700 - ribosomal protein s21e
					AT1G74270 - 60s ribosomal protein l35a-3
					AT2G21580 - 40s ribosomal protein s25-2
					AT1G25260 - ribosomal protein l10 family protein
					AT2G33370 - 60s ribosomal protein l23b
					AT4G29390 - 40s ribosomal protein s30
					AT1G70600 - 60s ribosomal protein l27a-3
					AT5G59240 - 40s ribosomal protein s8-2
					AT1G26880 - 60s ribosomal protein l34-1
GO:0043603	cellular amide metabolic process	5.45e-14	4.06e-11	8.69 (7700,206,86,20)	[-] Hide genes
					AT4G16720 - 60s ribosomal protein l15-1
					AT5G35530 - 40s ribosomal protein s3-3
					AT3G47370 - 40s ribosomal protein s20-2
					AT5G03850 - 40s ribosomal protein s28-1
					AT4G31985 - 60s ribosomal protein l39-1
					AT5G02960 - 40s ribosomal protein s23-2
					AT1G52300 - 60s ribosomal protein l37-2
					AT1G36240 - putative 60s ribosomal protein l30-1
					AT4G33865 - 40s ribosomal protein s29
					AT5G27700 - ribosomal protein s21e
					AT1G74270 - 60s ribosomal protein l35a-3
					AT3G09500 - 60s ribosomal protein l35-1
					AT2G21580 - 40s ribosomal protein s25-2
					AT1G25260 - ribosomal protein l10 family protein
					AT2G33370 - 60s ribosomal protein l23b
					AT4G29390 - 40s ribosomal protein s30
					AT1G70600 - 60s ribosomal protein l27a-3
					AT2G22425 - putative signal peptidase complex subunit 1
					AT1G26880 - 60s ribosomal protein l34-1
					AT5G59240 - 40s ribosomal protein s8-2
GO:1901566	organonitrogen compound biosynthetic process	1.27e-12	7.87e-10	6.86 (7700,274,86,21)	[-] Hide genes
					AT3G58610 - ketol-acid reductoisomerase
					AT4G16720 - 60s ribosomal protein l15-1
					AT5G35530 - 40s ribosomal protein s3-3
					AT3G47370 - 40s ribosomal protein s20-2
					AT5G03850 - 40s ribosomal protein s28-1
					AT4G31985 - 60s ribosomal protein l39-1
					AT5G02960 - 40s ribosomal protein s23-2
					AT1G52300 - 60s ribosomal protein l37-2
					AT1G36240 - putative 60s ribosomal protein l30-1
					AT5G15490 - udp-glucose 6-dehydrogenase
					AT4G33865 - 40s ribosomal protein s29
					AT5G27700 - ribosomal protein s21e
					AT1G74270 - 60s ribosomal protein l35a-3
					AT3G09500 - 60s ribosomal protein l35-1
					AT2G21580 - 40s ribosomal protein s25-2
					AT1G25260 - ribosomal protein l10 family protein
					AT2G33370 - 60s ribosomal protein l23b
					AT4G29390 - 40s ribosomal protein s30
					AT1G70600 - 60s ribosomal protein l27a-3
					AT1G26880 - 60s ribosomal protein l34-1
					AT5G59240 - 40s ribosomal protein s8-2
GO:0009059	macromolecule biosynthetic process	3.34e-12	1.78e-09	6.53 (7700,288,86,21)	[-] Hide genes
					AT4G16720 - 60s ribosomal protein l15-1
					AT5G35530 - 40s ribosomal protein s3-3
					AT3G47370 - 40s ribosomal protein s20-2
					AT5G03850 - 40s ribosomal protein s28-1
					AT4G31985 - 60s ribosomal protein l39-1
					AT5G02960 - 40s ribosomal protein s23-2
					AT1G52300 - 60s ribosomal protein l37-2
					AT1G36240 - putative 60s ribosomal protein l30-1
					AT5G15490 - udp-glucose 6-dehydrogenase
					AT4G33865 - 40s ribosomal protein s29
					AT5G27700 - ribosomal protein s21e
					AT1G74270 - 60s ribosomal protein l35a-3
					AT3G09500 - 60s ribosomal protein l35-1
					AT3G05500 - rubber elongation factor protein
					AT2G21580 - 40s ribosomal protein s25-2
					AT1G25260 - ribosomal protein l10 family protein
					AT2G33370 - 60s ribosomal protein l23b
					AT4G29390 - 40s ribosomal protein s30
					AT1G70600 - 60s ribosomal protein l27a-3
					AT1G26880 - 60s ribosomal protein l34-1
					AT5G59240 - 40s ribosomal protein s8-2
GO:0034645	cellular macromolecule biosynthetic process	4.79e-12	2.23e-09	6.86 (7700,261,86,20)	[-] Hide genes
					AT4G16720 - 60s ribosomal protein l15-1
					AT5G35530 - 40s ribosomal protein s3-3
					AT3G47370 - 40s ribosomal protein s20-2
					AT5G03850 - 40s ribosomal protein s28-1
					AT4G31985 - 60s ribosomal protein l39-1
					AT5G02960 - 40s ribosomal protein s23-2
					AT1G52300 - 60s ribosomal protein l37-2
					AT1G36240 - putative 60s ribosomal protein l30-1
					AT4G33865 - 40s ribosomal protein s29
					AT5G27700 - ribosomal protein s21e
					AT1G74270 - 60s ribosomal protein l35a-3
					AT3G09500 - 60s ribosomal protein l35-1
					AT3G05500 - rubber elongation factor protein
					AT2G21580 - 40s ribosomal protein s25-2
					AT1G25260 - ribosomal protein l10 family protein
					AT2G33370 - 60s ribosomal protein l23b
					AT4G29390 - 40s ribosomal protein s30
					AT1G70600 - 60s ribosomal protein l27a-3
					AT1G26880 - 60s ribosomal protein l34-1
					AT5G59240 - 40s ribosomal protein s8-2
GO:0044271	cellular nitrogen compound biosynthetic process	4.28e-11	1.77e-08	6.09 (7700,294,86,20)	[-] Hide genes
					AT4G16720 - 60s ribosomal protein l15-1
					AT5G35530 - 40s ribosomal protein s3-3
					AT3G47370 - 40s ribosomal protein s20-2
					AT5G03850 - 40s ribosomal protein s28-1
					AT4G31985 - 60s ribosomal protein l39-1
					AT5G02960 - 40s ribosomal protein s23-2
					AT1G52300 - 60s ribosomal protein l37-2
					AT1G36240 - putative 60s ribosomal protein l30-1
					AT5G15490 - udp-glucose 6-dehydrogenase
					AT4G33865 - 40s ribosomal protein s29
					AT1G74270 - 60s ribosomal protein l35a-3
					AT5G27700 - ribosomal protein s21e
					AT3G09500 - 60s ribosomal protein l35-1
					AT2G21580 - 40s ribosomal protein s25-2
					AT1G25260 - ribosomal protein l10 family protein
					AT2G33370 - 60s ribosomal protein l23b
					AT4G29390 - 40s ribosomal protein s30
					AT1G70600 - 60s ribosomal protein l27a-3
					AT1G26880 - 60s ribosomal protein l34-1
					AT5G59240 - 40s ribosomal protein s8-2
GO:0044249	cellular biosynthetic process	5.68e-08	2.12e-05	3.67 (7700,536,86,22)	[-] Hide genes
					AT3G58610 - ketol-acid reductoisomerase
					AT4G16720 - 60s ribosomal protein l15-1
					AT5G35530 - 40s ribosomal protein s3-3
					AT5G03850 - 40s ribosomal protein s28-1
					AT3G47370 - 40s ribosomal protein s20-2
					AT4G31985 - 60s ribosomal protein l39-1
					AT5G02960 - 40s ribosomal protein s23-2
					AT1G52300 - 60s ribosomal protein l37-2
					AT5G15490 - udp-glucose 6-dehydrogenase
					AT1G36240 - putative 60s ribosomal protein l30-1
					AT4G33865 - 40s ribosomal protein s29
					AT1G74270 - 60s ribosomal protein l35a-3
					AT3G09500 - 60s ribosomal protein l35-1
					AT3G05500 - rubber elongation factor protein
					AT5G27700 - ribosomal protein s21e
					AT1G25260 - ribosomal protein l10 family protein
					AT2G21580 - 40s ribosomal protein s25-2
					AT2G33370 - 60s ribosomal protein l23b
					AT4G29390 - 40s ribosomal protein s30
					AT1G70600 - 60s ribosomal protein l27a-3
					AT1G26880 - 60s ribosomal protein l34-1
					AT5G59240 - 40s ribosomal protein s8-2
GO:1901576	organic substance biosynthetic process	1.36e-07	4.61e-05	3.50 (7700,563,86,22)	[-] Hide genes
					AT3G58610 - ketol-acid reductoisomerase
					AT4G16720 - 60s ribosomal protein l15-1
					AT5G35530 - 40s ribosomal protein s3-3
					AT5G03850 - 40s ribosomal protein s28-1
					AT3G47370 - 40s ribosomal protein s20-2
					AT4G31985 - 60s ribosomal protein l39-1
					AT5G02960 - 40s ribosomal protein s23-2
					AT1G52300 - 60s ribosomal protein l37-2
					AT5G15490 - udp-glucose 6-dehydrogenase
					AT1G36240 - putative 60s ribosomal protein l30-1
					AT4G33865 - 40s ribosomal protein s29
					AT1G74270 - 60s ribosomal protein l35a-3
					AT3G09500 - 60s ribosomal protein l35-1
					AT3G05500 - rubber elongation factor protein
					AT5G27700 - ribosomal protein s21e
					AT1G25260 - ribosomal protein l10 family protein
					AT2G21580 - 40s ribosomal protein s25-2
					AT2G33370 - 60s ribosomal protein l23b
					AT4G29390 - 40s ribosomal protein s30
					AT1G70600 - 60s ribosomal protein l27a-3
					AT1G26880 - 60s ribosomal protein l34-1
					AT5G59240 - 40s ribosomal protein s8-2
GO:0009058	biosynthetic process	3.9e-07	0.000121	3.29 (7700,598,86,22)	[-] Hide genes
					AT3G58610 - ketol-acid reductoisomerase
					AT4G16720 - 60s ribosomal protein l15-1
					AT5G35530 - 40s ribosomal protein s3-3
					AT5G03850 - 40s ribosomal protein s28-1
					AT3G47370 - 40s ribosomal protein s20-2
					AT4G31985 - 60s ribosomal protein l39-1
					AT5G02960 - 40s ribosomal protein s23-2
					AT1G52300 - 60s ribosomal protein l37-2
					AT5G15490 - udp-glucose 6-dehydrogenase
					AT1G36240 - putative 60s ribosomal protein l30-1
					AT4G33865 - 40s ribosomal protein s29
					AT1G74270 - 60s ribosomal protein l35a-3
					AT3G09500 - 60s ribosomal protein l35-1
					AT3G05500 - rubber elongation factor protein
					AT5G27700 - ribosomal protein s21e
					AT1G25260 - ribosomal protein l10 family protein
					AT2G21580 - 40s ribosomal protein s25-2
					AT2G33370 - 60s ribosomal protein l23b
					AT4G29390 - 40s ribosomal protein s30
					AT1G70600 - 60s ribosomal protein l27a-3
					AT1G26880 - 60s ribosomal protein l34-1
					AT5G59240 - 40s ribosomal protein s8-2
GO:0022613	ribonucleoprotein complex biogenesis	7.46e-07	0.000214	10.53 (7700,68,86,8)	[-] Hide genes
					AT3G09500 - 60s ribosomal protein l35-1
					AT5G27700 - ribosomal protein s21e
					AT1G74270 - 60s ribosomal protein l35a-3
					AT1G25260 - ribosomal protein l10 family protein
					AT5G03850 - 40s ribosomal protein s28-1
					AT1G52300 - 60s ribosomal protein l37-2
					AT5G59240 - 40s ribosomal protein s8-2
					AT1G26880 - 60s ribosomal protein l34-1
GO:0042254	ribosome biogenesis	2.52e-06	0.000672	11.19 (7700,56,86,7)	[-] Hide genes
					AT3G09500 - 60s ribosomal protein l35-1
					AT5G27700 - ribosomal protein s21e
					AT1G74270 - 60s ribosomal protein l35a-3
					AT5G03850 - 40s ribosomal protein s28-1
					AT1G52300 - 60s ribosomal protein l37-2
					AT5G59240 - 40s ribosomal protein s8-2
					AT1G26880 - 60s ribosomal protein l34-1
GO:0044085	cellular component biogenesis	6.97e-06	0.00173	7.87 (7700,91,86,8)	[-] Hide genes
					AT3G09500 - 60s ribosomal protein l35-1
					AT1G74270 - 60s ribosomal protein l35a-3
					AT5G27700 - ribosomal protein s21e
					AT1G25260 - ribosomal protein l10 family protein
					AT5G03850 - 40s ribosomal protein s28-1
					AT1G52300 - 60s ribosomal protein l37-2
					AT5G59240 - 40s ribosomal protein s8-2
					AT1G26880 - 60s ribosomal protein l34-1
GO:0044267	cellular protein metabolic process	2.24e-05	0.00523	2.50 (7700,823,86,23)	[-] Hide genes
					AT4G16720 - 60s ribosomal protein l15-1
					AT5G35530 - 40s ribosomal protein s3-3
					AT3G47370 - 40s ribosomal protein s20-2
					AT5G03850 - 40s ribosomal protein s28-1
					AT4G31985 - 60s ribosomal protein l39-1
					AT5G02960 - 40s ribosomal protein s23-2
					AT1G52300 - 60s ribosomal protein l37-2
					AT1G36240 - putative 60s ribosomal protein l30-1
					AT3G12630 - e3 ligase sap5
					AT4G33865 - 40s ribosomal protein s29
					AT5G27700 - ribosomal protein s21e
					AT1G74270 - 60s ribosomal protein l35a-3
					AT3G09500 - 60s ribosomal protein l35-1
					AT1G25260 - ribosomal protein l10 family protein
					AT2G21580 - 40s ribosomal protein s25-2
					AT2G33370 - 60s ribosomal protein l23b
					AT4G29390 - 40s ribosomal protein s30
					AT1G70600 - 60s ribosomal protein l27a-3
					AT1G28120 - ubiquitin thioesterase otubain-like protein
					AT2G22425 - putative signal peptidase complex subunit 1
					AT5G01850 - protein kinase family protein
					AT5G59240 - 40s ribosomal protein s8-2
					AT1G26880 - 60s ribosomal protein l34-1
GO:0019538	protein metabolic process	2.7e-05	0.00591	2.29 (7700,1017,86,26)	[-] Hide genes
					AT4G31985 - 60s ribosomal protein l39-1
					AT1G75460 - atp-dependent protease la domain-containing protein
					AT5G02960 - 40s ribosomal protein s23-2
					AT1G36240 - putative 60s ribosomal protein l30-1
					AT4G33865 - 40s ribosomal protein s29
					AT3G09500 - 60s ribosomal protein l35-1
					AT1G74270 - 60s ribosomal protein l35a-3
					AT5G27700 - ribosomal protein s21e
					AT2G21580 - 40s ribosomal protein s25-2
					AT1G25260 - ribosomal protein l10 family protein
					AT5G59140 - btb/poz domain-containing protein
					AT1G70600 - 60s ribosomal protein l27a-3
					AT1G28120 - ubiquitin thioesterase otubain-like protein
					AT2G22425 - putative signal peptidase complex subunit 1
					AT5G59240 - 40s ribosomal protein s8-2
					AT1G26880 - 60s ribosomal protein l34-1
					AT4G16720 - 60s ribosomal protein l15-1
					AT5G35530 - 40s ribosomal protein s3-3
					AT5G03850 - 40s ribosomal protein s28-1
					AT3G47370 - 40s ribosomal protein s20-2
					AT1G52300 - 60s ribosomal protein l37-2
					AT3G12630 - e3 ligase sap5
					AT2G38870 - pr-6 proteinase inhibitor family protein
					AT2G33370 - 60s ribosomal protein l23b
					AT4G29390 - 40s ribosomal protein s30
					AT5G01850 - protein kinase family protein
GO:1901564	organonitrogen compound metabolic process	3.75e-05	0.00777	2.11 (7700,1232,86,29)	[-] Hide genes
					AT3G58610 - ketol-acid reductoisomerase
					AT4G31985 - 60s ribosomal protein l39-1
					AT1G75460 - atp-dependent protease la domain-containing protein
					AT5G02960 - 40s ribosomal protein s23-2
					AT1G36240 - putative 60s ribosomal protein l30-1
					AT3G62120 - class ii aars and biotin synthetases superfamily protein
					AT4G33865 - 40s ribosomal protein s29
					AT5G27700 - ribosomal protein s21e
					AT3G09500 - 60s ribosomal protein l35-1
					AT1G74270 - 60s ribosomal protein l35a-3
					AT1G25260 - ribosomal protein l10 family protein
					AT2G21580 - 40s ribosomal protein s25-2
					AT5G59140 - btb/poz domain-containing protein
					AT1G70600 - 60s ribosomal protein l27a-3
					AT1G28120 - ubiquitin thioesterase otubain-like protein
					AT2G22425 - putative signal peptidase complex subunit 1
					AT5G59240 - 40s ribosomal protein s8-2
					AT1G26880 - 60s ribosomal protein l34-1
					AT4G16720 - 60s ribosomal protein l15-1
					AT5G35530 - 40s ribosomal protein s3-3
					AT5G03850 - 40s ribosomal protein s28-1
					AT3G47370 - 40s ribosomal protein s20-2
					AT1G52300 - 60s ribosomal protein l37-2
					AT5G15490 - udp-glucose 6-dehydrogenase
					AT3G12630 - e3 ligase sap5
					AT2G38870 - pr-6 proteinase inhibitor family protein
					AT2G33370 - 60s ribosomal protein l23b
					AT4G29390 - 40s ribosomal protein s30
					AT5G01850 - protein kinase family protein
GO:0034641	cellular nitrogen compound metabolic process	0.000115	0.0226	2.26 (7700,913,86,23)	[-] Hide genes
					AT4G16720 - 60s ribosomal protein l15-1
					AT5G35530 - 40s ribosomal protein s3-3
					AT5G03850 - 40s ribosomal protein s28-1
					AT3G47370 - 40s ribosomal protein s20-2
					AT4G31985 - 60s ribosomal protein l39-1
					AT5G02960 - 40s ribosomal protein s23-2
					AT1G52300 - 60s ribosomal protein l37-2
					AT5G15490 - udp-glucose 6-dehydrogenase
					AT1G36240 - putative 60s ribosomal protein l30-1
					AT3G62120 - class ii aars and biotin synthetases superfamily protein
					AT4G33865 - 40s ribosomal protein s29
					AT5G27700 - ribosomal protein s21e
					AT1G74270 - 60s ribosomal protein l35a-3
					AT3G09500 - 60s ribosomal protein l35-1
					AT1G25260 - ribosomal protein l10 family protein
					AT2G21580 - 40s ribosomal protein s25-2
					AT1G34150 - pseudouridine synthase-like protein
					AT2G33370 - 60s ribosomal protein l23b
					AT4G29390 - 40s ribosomal protein s30
					AT1G70600 - 60s ribosomal protein l27a-3
					AT2G22425 - putative signal peptidase complex subunit 1
					AT5G59240 - 40s ribosomal protein s8-2
					AT1G26880 - 60s ribosomal protein l34-1
GO:0045454	cell redox homeostasis	0.000363	0.0676	11.55 (7700,31,86,4)	[-] Hide genes
					AT5G03880 - thioredoxin family protein
					AT5G20500 - glutaredoxin-c4
					AT5G10860 - cbs domain-containing protein
					AT1G64500 - glutaredoxin-like protein
GO:0044260	cellular macromolecule metabolic process	0.000536	0.0952	1.95 (7700,1147,86,25)	[-] Hide genes
					AT4G31985 - 60s ribosomal protein l39-1
					AT5G02960 - 40s ribosomal protein s23-2
					AT1G36240 - putative 60s ribosomal protein l30-1
					AT4G33865 - 40s ribosomal protein s29
					AT3G05500 - rubber elongation factor protein
					AT3G09500 - 60s ribosomal protein l35-1
					AT1G74270 - 60s ribosomal protein l35a-3
					AT5G27700 - ribosomal protein s21e
					AT2G21580 - 40s ribosomal protein s25-2
					AT1G25260 - ribosomal protein l10 family protein
					AT5G59140 - btb/poz domain-containing protein
					AT1G70600 - 60s ribosomal protein l27a-3
					AT1G28120 - ubiquitin thioesterase otubain-like protein
					AT2G22425 - putative signal peptidase complex subunit 1
					AT5G59240 - 40s ribosomal protein s8-2
					AT1G26880 - 60s ribosomal protein l34-1
					AT4G16720 - 60s ribosomal protein l15-1
					AT5G35530 - 40s ribosomal protein s3-3
					AT5G03850 - 40s ribosomal protein s28-1
					AT3G47370 - 40s ribosomal protein s20-2
					AT1G52300 - 60s ribosomal protein l37-2
					AT3G12630 - e3 ligase sap5
					AT2G33370 - 60s ribosomal protein l23b
					AT4G29390 - 40s ribosomal protein s30
					AT5G01850 - protein kinase family protein

## Sheet: Downward-6°C
Table S5 GO terms of downward mobile mRNAs under chilling condition
GO term	Description	P-value	FDR q-value	Enrichment (N, B, n, b)	Genes
GO:0006518	peptide metabolic process	8.89e-23	3.31e-19	4.52 (7700,177,529,55)	[-] Hide genes
					AT1G09690 - 60s ribosomal protein l21-1
					AT1G06870 - putative thylakoidal processing peptidase 2
					AT5G26220 - chac-like family protein
					AT3G53740 - 60s ribosomal protein l36-2
					AT5G02960 - 40s ribosomal protein s23-2
					AT3G10950 - large subunit ribosomal protein l37ae
					AT4G02230 - 60s ribosomal protein l19-3
					AT1G67430 - 60s ribosomal protein l17-2
					AT2G40590 - 40s ribosomal protein s26-1
					AT4G27090 - 60s ribosomal protein l14-2
					AT5G27700 - ribosomal protein s21e
					AT1G74270 - 60s ribosomal protein l35a-3
					AT3G07110 - 60s ribosomal protein l13a-1
					AT2G22425 - putative signal peptidase complex subunit 1
					AT5G65620 - zincin-like metalloproteases family protein
					AT1G26880 - 60s ribosomal protein l34-1
					AT5G35530 - 40s ribosomal protein s3-3
					AT5G03850 - 40s ribosomal protein s28-1
					AT3G47370 - 40s ribosomal protein s20-2
					AT5G58420 - 40s ribosomal protein s4-3
					AT1G52300 - 60s ribosomal protein l37-2
					AT4G14320 - 60s ribosomal protein l36a
					AT1G44790 - chac-like family protein
					AT2G37190 - ribosomal protein l11 family protein
					AT4G36130 - 60s ribosomal protein l8-3
					AT3G13580 - 60s ribosomal protein l7-4
					AT5G24510 - 60s acidic ribosomal family protein
					AT2G33370 - 60s ribosomal protein l23b
					AT5G24490 - putative 30s ribosomal protein
					AT3G54210 - 50s ribosomal protein l17
					AT4G29390 - 40s ribosomal protein s30
					AT2G43460 - 60s ribosomal protein l38
					AT2G39960 - signal peptidase complex subunit 2
					AT4G31985 - 60s ribosomal protein l39-1
					AT5G20180 - ribosomal protein l36
					AT5G09510 - 40s ribosomal protein s15-4
					AT4G34670 - 40s ribosomal protein s3a-2
					AT3G09500 - 60s ribosomal protein l35-1
					AT3G06700 - 60s ribosomal protein l29-1
					AT1G25260 - ribosomal protein l10 family protein
					AT5G39850 - 40s ribosomal protein s9-2
					AT3G06680 - 60s ribosomal protein l29-2
					AT4G15000 - 60s ribosomal protein l27-3
					AT1G70600 - 60s ribosomal protein l27a-3
					AT2G34480 - 60s ribosomal protein l18a-2
					AT3G05560 - 60s ribosomal protein l22-2
					AT5G59240 - 40s ribosomal protein s8-2
					AT4G16720 - 60s ribosomal protein l15-1
					AT1G34030 - 40s ribosomal protein s18
					AT2G09990 - 40s ribosomal protein s16-1
					AT3G57490 - 40s ribosomal protein s2-4
					AT5G22440 - 60s ribosomal protein l10a-3
					AT2G32060 - 40s ribosomal protein s12-2
					AT1G15270 - translation machinery associated protein tma7
					AT1G18540 - 60s ribosomal protein l6-1
GO:0043603	cellular amide metabolic process	4.64e-20	8.64e-17	3.96 (7700,206,529,56)	[-] Hide genes
					AT1G09690 - 60s ribosomal protein l21-1
					AT1G06870 - putative thylakoidal processing peptidase 2
					AT5G26220 - chac-like family protein
					AT3G53740 - 60s ribosomal protein l36-2
					AT5G02960 - 40s ribosomal protein s23-2
					AT3G10950 - large subunit ribosomal protein l37ae
					AT4G02230 - 60s ribosomal protein l19-3
					AT1G67430 - 60s ribosomal protein l17-2
					AT2G40590 - 40s ribosomal protein s26-1
					AT4G27090 - 60s ribosomal protein l14-2
					AT1G74270 - 60s ribosomal protein l35a-3
					AT5G27700 - ribosomal protein s21e
					AT3G07110 - 60s ribosomal protein l13a-1
					AT2G22425 - putative signal peptidase complex subunit 1
					AT5G65620 - zincin-like metalloproteases family protein
					AT1G26880 - 60s ribosomal protein l34-1
					AT5G35530 - 40s ribosomal protein s3-3
					AT3G47370 - 40s ribosomal protein s20-2
					AT5G03850 - 40s ribosomal protein s28-1
					AT5G58420 - 40s ribosomal protein s4-3
					AT1G52300 - 60s ribosomal protein l37-2
					AT1G44790 - chac-like family protein
					AT4G14320 - 60s ribosomal protein l36a
					AT2G37190 - ribosomal protein l11 family protein
					AT4G36130 - 60s ribosomal protein l8-3
					AT3G13580 - 60s ribosomal protein l7-4
					AT5G24510 - 60s acidic ribosomal family protein
					AT2G33370 - 60s ribosomal protein l23b
					AT3G16150 - probable isoaspartyl peptidase/l-asparaginase 2
					AT5G24490 - putative 30s ribosomal protein
					AT3G54210 - 50s ribosomal protein l17
					AT4G29390 - 40s ribosomal protein s30
					AT2G43460 - 60s ribosomal protein l38
					AT2G39960 - signal peptidase complex subunit 2
					AT4G31985 - 60s ribosomal protein l39-1
					AT5G09510 - 40s ribosomal protein s15-4
					AT5G20180 - ribosomal protein l36
					AT4G34670 - 40s ribosomal protein s3a-2
					AT3G06700 - 60s ribosomal protein l29-1
					AT3G09500 - 60s ribosomal protein l35-1
					AT1G25260 - ribosomal protein l10 family protein
					AT3G06680 - 60s ribosomal protein l29-2
					AT5G39850 - 40s ribosomal protein s9-2
					AT1G70600 - 60s ribosomal protein l27a-3
					AT4G15000 - 60s ribosomal protein l27-3
					AT2G34480 - 60s ribosomal protein l18a-2
					AT3G05560 - 60s ribosomal protein l22-2
					AT5G59240 - 40s ribosomal protein s8-2
					AT4G16720 - 60s ribosomal protein l15-1
					AT1G34030 - 40s ribosomal protein s18
					AT2G09990 - 40s ribosomal protein s16-1
					AT3G57490 - 40s ribosomal protein s2-4
					AT5G22440 - 60s ribosomal protein l10a-3
					AT2G32060 - 40s ribosomal protein s12-2
					AT1G15270 - translation machinery associated protein tma7
					AT1G18540 - 60s ribosomal protein l6-1
GO:0006412	translation	1.08e-19	1.34e-16	4.38 (7700,163,529,49)	[-] Hide genes
					AT1G09690 - 60s ribosomal protein l21-1
					AT3G53740 - 60s ribosomal protein l36-2
					AT3G10950 - large subunit ribosomal protein l37ae
					AT5G02960 - 40s ribosomal protein s23-2
					AT4G02230 - 60s ribosomal protein l19-3
					AT1G67430 - 60s ribosomal protein l17-2
					AT2G40590 - 40s ribosomal protein s26-1
					AT4G27090 - 60s ribosomal protein l14-2
					AT5G27700 - ribosomal protein s21e
					AT1G74270 - 60s ribosomal protein l35a-3
					AT3G07110 - 60s ribosomal protein l13a-1
					AT1G26880 - 60s ribosomal protein l34-1
					AT5G35530 - 40s ribosomal protein s3-3
					AT5G03850 - 40s ribosomal protein s28-1
					AT3G47370 - 40s ribosomal protein s20-2
					AT5G58420 - 40s ribosomal protein s4-3
					AT1G52300 - 60s ribosomal protein l37-2
					AT4G14320 - 60s ribosomal protein l36a
					AT2G37190 - ribosomal protein l11 family protein
					AT4G36130 - 60s ribosomal protein l8-3
					AT3G13580 - 60s ribosomal protein l7-4
					AT5G24510 - 60s acidic ribosomal family protein
					AT2G33370 - 60s ribosomal protein l23b
					AT5G24490 - putative 30s ribosomal protein
					AT3G54210 - 50s ribosomal protein l17
					AT4G29390 - 40s ribosomal protein s30
					AT2G43460 - 60s ribosomal protein l38
					AT4G31985 - 60s ribosomal protein l39-1
					AT5G09510 - 40s ribosomal protein s15-4
					AT5G20180 - ribosomal protein l36
					AT4G34670 - 40s ribosomal protein s3a-2
					AT3G09500 - 60s ribosomal protein l35-1
					AT3G06700 - 60s ribosomal protein l29-1
					AT1G25260 - ribosomal protein l10 family protein
					AT5G39850 - 40s ribosomal protein s9-2
					AT3G06680 - 60s ribosomal protein l29-2
					AT4G15000 - 60s ribosomal protein l27-3
					AT1G70600 - 60s ribosomal protein l27a-3
					AT3G05560 - 60s ribosomal protein l22-2
					AT2G34480 - 60s ribosomal protein l18a-2
					AT5G59240 - 40s ribosomal protein s8-2
					AT4G16720 - 60s ribosomal protein l15-1
					AT1G34030 - 40s ribosomal protein s18
					AT2G09990 - 40s ribosomal protein s16-1
					AT3G57490 - 40s ribosomal protein s2-4
					AT5G22440 - 60s ribosomal protein l10a-3
					AT2G32060 - 40s ribosomal protein s12-2
					AT1G15270 - translation machinery associated protein tma7
					AT1G18540 - 60s ribosomal protein l6-1
GO:0043043	peptide biosynthetic process	1.08e-19	1.01e-16	4.38 (7700,163,529,49)	[-] Hide genes
					AT1G09690 - 60s ribosomal protein l21-1
					AT3G53740 - 60s ribosomal protein l36-2
					AT3G10950 - large subunit ribosomal protein l37ae
					AT5G02960 - 40s ribosomal protein s23-2
					AT4G02230 - 60s ribosomal protein l19-3
					AT1G67430 - 60s ribosomal protein l17-2
					AT2G40590 - 40s ribosomal protein s26-1
					AT4G27090 - 60s ribosomal protein l14-2
					AT5G27700 - ribosomal protein s21e
					AT1G74270 - 60s ribosomal protein l35a-3
					AT3G07110 - 60s ribosomal protein l13a-1
					AT1G26880 - 60s ribosomal protein l34-1
					AT5G35530 - 40s ribosomal protein s3-3
					AT5G03850 - 40s ribosomal protein s28-1
					AT3G47370 - 40s ribosomal protein s20-2
					AT5G58420 - 40s ribosomal protein s4-3
					AT1G52300 - 60s ribosomal protein l37-2
					AT4G14320 - 60s ribosomal protein l36a
					AT2G37190 - ribosomal protein l11 family protein
					AT4G36130 - 60s ribosomal protein l8-3
					AT3G13580 - 60s ribosomal protein l7-4
					AT5G24510 - 60s acidic ribosomal family protein
					AT2G33370 - 60s ribosomal protein l23b
					AT5G24490 - putative 30s ribosomal protein
					AT3G54210 - 50s ribosomal protein l17
					AT4G29390 - 40s ribosomal protein s30
					AT2G43460 - 60s ribosomal protein l38
					AT4G31985 - 60s ribosomal protein l39-1
					AT5G20180 - ribosomal protein l36
					AT5G09510 - 40s ribosomal protein s15-4
					AT4G34670 - 40s ribosomal protein s3a-2
					AT3G06700 - 60s ribosomal protein l29-1
					AT3G09500 - 60s ribosomal protein l35-1
					AT1G25260 - ribosomal protein l10 family protein
					AT5G39850 - 40s ribosomal protein s9-2
					AT3G06680 - 60s ribosomal protein l29-2
					AT1G70600 - 60s ribosomal protein l27a-3
					AT4G15000 - 60s ribosomal protein l27-3
					AT3G05560 - 60s ribosomal protein l22-2
					AT2G34480 - 60s ribosomal protein l18a-2
					AT5G59240 - 40s ribosomal protein s8-2
					AT4G16720 - 60s ribosomal protein l15-1
					AT1G34030 - 40s ribosomal protein s18
					AT2G09990 - 40s ribosomal protein s16-1
					AT3G57490 - 40s ribosomal protein s2-4
					AT5G22440 - 60s ribosomal protein l10a-3
					AT2G32060 - 40s ribosomal protein s12-2
					AT1G15270 - translation machinery associated protein tma7
					AT1G18540 - 60s ribosomal protein l6-1
GO:0043604	amide biosynthetic process	1.77e-18	1.32e-15	4.12 (7700,173,529,49)	[-] Hide genes
					AT1G09690 - 60s ribosomal protein l21-1
					AT3G53740 - 60s ribosomal protein l36-2
					AT3G10950 - large subunit ribosomal protein l37ae
					AT5G02960 - 40s ribosomal protein s23-2
					AT4G02230 - 60s ribosomal protein l19-3
					AT1G67430 - 60s ribosomal protein l17-2
					AT2G40590 - 40s ribosomal protein s26-1
					AT4G27090 - 60s ribosomal protein l14-2
					AT5G27700 - ribosomal protein s21e
					AT1G74270 - 60s ribosomal protein l35a-3
					AT3G07110 - 60s ribosomal protein l13a-1
					AT1G26880 - 60s ribosomal protein l34-1
					AT5G35530 - 40s ribosomal protein s3-3
					AT5G03850 - 40s ribosomal protein s28-1
					AT3G47370 - 40s ribosomal protein s20-2
					AT5G58420 - 40s ribosomal protein s4-3
					AT1G52300 - 60s ribosomal protein l37-2
					AT4G14320 - 60s ribosomal protein l36a
					AT2G37190 - ribosomal protein l11 family protein
					AT4G36130 - 60s ribosomal protein l8-3
					AT3G13580 - 60s ribosomal protein l7-4
					AT5G24510 - 60s acidic ribosomal family protein
					AT2G33370 - 60s ribosomal protein l23b
					AT5G24490 - putative 30s ribosomal protein
					AT3G54210 - 50s ribosomal protein l17
					AT4G29390 - 40s ribosomal protein s30
					AT2G43460 - 60s ribosomal protein l38
					AT4G31985 - 60s ribosomal protein l39-1
					AT5G09510 - 40s ribosomal protein s15-4
					AT5G20180 - ribosomal protein l36
					AT4G34670 - 40s ribosomal protein s3a-2
					AT3G09500 - 60s ribosomal protein l35-1
					AT3G06700 - 60s ribosomal protein l29-1
					AT1G25260 - ribosomal protein l10 family protein
					AT5G39850 - 40s ribosomal protein s9-2
					AT3G06680 - 60s ribosomal protein l29-2
					AT4G15000 - 60s ribosomal protein l27-3
					AT1G70600 - 60s ribosomal protein l27a-3
					AT3G05560 - 60s ribosomal protein l22-2
					AT2G34480 - 60s ribosomal protein l18a-2
					AT5G59240 - 40s ribosomal protein s8-2
					AT4G16720 - 60s ribosomal protein l15-1
					AT1G34030 - 40s ribosomal protein s18
					AT2G09990 - 40s ribosomal protein s16-1
					AT3G57490 - 40s ribosomal protein s2-4
					AT5G22440 - 60s ribosomal protein l10a-3
					AT2G32060 - 40s ribosomal protein s12-2
					AT1G15270 - translation machinery associated protein tma7
					AT1G18540 - 60s ribosomal protein l6-1
GO:0034645	cellular macromolecule biosynthetic process	6.84e-17	4.25e-14	3.29 (7700,261,529,59)	[-] Hide genes
					AT1G09690 - 60s ribosomal protein l21-1
					AT1G67330 - hypothetical protein
					AT5G05140 - transcription elongation factor (tfiis) family protein
					AT5G57290 - 60s acidic ribosomal protein p3-2
					AT3G53740 - 60s ribosomal protein l36-2
					AT4G40050 - hypothetical protein
					AT5G02960 - 40s ribosomal protein s23-2
					AT3G10950 - large subunit ribosomal protein l37ae
					AT1G57720 - elongation factor ef-1 gamma subunit
					AT4G02230 - 60s ribosomal protein l19-3
					AT1G67430 - 60s ribosomal protein l17-2
					AT2G40590 - 40s ribosomal protein s26-1
					AT4G27090 - 60s ribosomal protein l14-2
					AT1G74270 - 60s ribosomal protein l35a-3
					AT5G27700 - ribosomal protein s21e
					AT3G07110 - 60s ribosomal protein l13a-1
					AT1G26880 - 60s ribosomal protein l34-1
					AT2G27720 - 60s acidic ribosomal protein p2-1
					AT5G35530 - 40s ribosomal protein s3-3
					AT3G47370 - 40s ribosomal protein s20-2
					AT5G03850 - 40s ribosomal protein s28-1
					AT5G58420 - 40s ribosomal protein s4-3
					AT1G52300 - 60s ribosomal protein l37-2
					AT4G14320 - 60s ribosomal protein l36a
					AT2G37190 - ribosomal protein l11 family protein
					AT4G36130 - 60s ribosomal protein l8-3
					AT3G13580 - 60s ribosomal protein l7-4
					AT5G24510 - 60s acidic ribosomal family protein
					AT2G33370 - 60s ribosomal protein l23b
					AT5G24490 - putative 30s ribosomal protein
					AT4G29390 - 40s ribosomal protein s30
					AT3G54210 - 50s ribosomal protein l17
					AT2G27710 - 60s acidic ribosomal protein p2-2
					AT5G43150 - hypothetical protein
					AT2G43460 - 60s ribosomal protein l38
					AT4G31985 - 60s ribosomal protein l39-1
					AT5G09510 - 40s ribosomal protein s15-4
					AT5G20180 - ribosomal protein l36
					AT4G34670 - 40s ribosomal protein s3a-2
					AT3G06700 - 60s ribosomal protein l29-1
					AT3G09500 - 60s ribosomal protein l35-1
					AT1G25260 - ribosomal protein l10 family protein
					AT3G06680 - 60s ribosomal protein l29-2
					AT5G39850 - 40s ribosomal protein s9-2
					AT1G70600 - 60s ribosomal protein l27a-3
					AT4G15000 - 60s ribosomal protein l27-3
					AT4G11560 - bromo-adjacent homology (bah) domain-containing protein
					AT2G34480 - 60s ribosomal protein l18a-2
					AT3G05560 - 60s ribosomal protein l22-2
					AT5G59240 - 40s ribosomal protein s8-2
					AT4G16720 - 60s ribosomal protein l15-1
					AT1G34030 - 40s ribosomal protein s18
					AT2G09990 - 40s ribosomal protein s16-1
					AT3G57490 - 40s ribosomal protein s2-4
					AT5G22440 - 60s ribosomal protein l10a-3
					AT2G42780 - hypothetical protein
					AT2G32060 - 40s ribosomal protein s12-2
					AT1G15270 - translation machinery associated protein tma7
					AT1G18540 - 60s ribosomal protein l6-1
GO:1901566	organonitrogen compound biosynthetic process	1.82e-16	9.69e-14	3.19 (7700,274,529,60)	[-] Hide genes
					AT1G09690 - 60s ribosomal protein l21-1
					AT2G42910 - ribose-phosphate pyrophosphokinase 4
					AT3G53740 - 60s ribosomal protein l36-2
					AT5G02960 - 40s ribosomal protein s23-2
					AT3G10950 - large subunit ribosomal protein l37ae
					AT4G02230 - 60s ribosomal protein l19-3
					AT1G67430 - 60s ribosomal protein l17-2
					AT2G40590 - 40s ribosomal protein s26-1
					AT4G27090 - 60s ribosomal protein l14-2
					AT1G74270 - 60s ribosomal protein l35a-3
					AT5G27700 - ribosomal protein s21e
					AT2G36460 - fructose-bisphosphate aldolase 6
					AT3G07110 - 60s ribosomal protein l13a-1
					AT1G26880 - 60s ribosomal protein l34-1
					AT5G35530 - 40s ribosomal protein s3-3
					AT3G47370 - 40s ribosomal protein s20-2
					AT5G03850 - 40s ribosomal protein s28-1
					AT5G58420 - 40s ribosomal protein s4-3
					AT1G52300 - 60s ribosomal protein l37-2
					AT4G14320 - 60s ribosomal protein l36a
					AT2G37190 - ribosomal protein l11 family protein
					AT4G36130 - 60s ribosomal protein l8-3
					AT2G01140 - fructose-bisphosphate aldolase 3
					AT3G13580 - 60s ribosomal protein l7-4
					AT5G24510 - 60s acidic ribosomal family protein
					AT2G33370 - 60s ribosomal protein l23b
					AT5G24490 - putative 30s ribosomal protein
					AT3G52990 - pyruvate kinase
					AT4G29390 - 40s ribosomal protein s30
					AT3G54210 - 50s ribosomal protein l17
					AT2G43460 - 60s ribosomal protein l38
					AT3G58610 - ketol-acid reductoisomerase
					AT4G31985 - 60s ribosomal protein l39-1
					AT5G09510 - 40s ribosomal protein s15-4
					AT5G20180 - ribosomal protein l36
					AT4G34670 - 40s ribosomal protein s3a-2
					AT3G06700 - 60s ribosomal protein l29-1
					AT3G09500 - 60s ribosomal protein l35-1
					AT5G66120 - putative 3-dehydroquinate synthase
					AT1G25260 - ribosomal protein l10 family protein
					AT3G06680 - 60s ribosomal protein l29-2
					AT2G17630 - pyridoxal phosphate-dependent transferases superfamily protein
					AT5G39850 - 40s ribosomal protein s9-2
					AT4G15000 - 60s ribosomal protein l27-3
					AT1G70600 - 60s ribosomal protein l27a-3
					AT2G34480 - 60s ribosomal protein l18a-2
					AT3G05560 - 60s ribosomal protein l22-2
					AT5G59240 - 40s ribosomal protein s8-2
					AT4G16720 - 60s ribosomal protein l15-1
					AT2G46210 - fatty acid/sphingolipid desaturase
					AT5G56350 - pyruvate kinase
					AT1G51650 - atp synthase subunit epsilon
					AT1G34030 - 40s ribosomal protein s18
					AT2G09990 - 40s ribosomal protein s16-1
					AT3G57490 - 40s ribosomal protein s2-4
					AT5G22440 - 60s ribosomal protein l10a-3
					AT2G32060 - 40s ribosomal protein s12-2
					AT1G15270 - translation machinery associated protein tma7
					AT1G18540 - 60s ribosomal protein l6-1
					AT4G23900 - nucleoside diphosphate kinase iv
GO:0009059	macromolecule biosynthetic process	2.14e-15	9.96e-13	3.03 (7700,288,529,60)	[-] Hide genes
					AT1G09690 - 60s ribosomal protein l21-1
					AT5G05140 - transcription elongation factor (tfiis) family protein
					AT1G67330 - hypothetical protein
					AT3G53740 - 60s ribosomal protein l36-2
					AT5G57290 - 60s acidic ribosomal protein p3-2
					AT4G40050 - hypothetical protein
					AT5G02960 - 40s ribosomal protein s23-2
					AT3G10950 - large subunit ribosomal protein l37ae
					AT1G57720 - elongation factor ef-1 gamma subunit
					AT4G02230 - 60s ribosomal protein l19-3
					AT1G67430 - 60s ribosomal protein l17-2
					AT2G40590 - 40s ribosomal protein s26-1
					AT4G27090 - 60s ribosomal protein l14-2
					AT1G74270 - 60s ribosomal protein l35a-3
					AT5G27700 - ribosomal protein s21e
					AT3G07110 - 60s ribosomal protein l13a-1
					AT1G26880 - 60s ribosomal protein l34-1
					AT5G35530 - 40s ribosomal protein s3-3
					AT2G27720 - 60s acidic ribosomal protein p2-1
					AT3G47370 - 40s ribosomal protein s20-2
					AT5G03850 - 40s ribosomal protein s28-1
					AT5G58420 - 40s ribosomal protein s4-3
					AT1G52300 - 60s ribosomal protein l37-2
					AT4G14320 - 60s ribosomal protein l36a
					AT2G37190 - ribosomal protein l11 family protein
					AT4G36130 - 60s ribosomal protein l8-3
					AT3G13580 - 60s ribosomal protein l7-4
					AT5G24510 - 60s acidic ribosomal family protein
					AT2G33370 - 60s ribosomal protein l23b
					AT5G24490 - putative 30s ribosomal protein
					AT4G29390 - 40s ribosomal protein s30
					AT3G54210 - 50s ribosomal protein l17
					AT2G27710 - 60s acidic ribosomal protein p2-2
					AT5G43150 - hypothetical protein
					AT2G43460 - 60s ribosomal protein l38
					AT4G31985 - 60s ribosomal protein l39-1
					AT5G09510 - 40s ribosomal protein s15-4
					AT5G20180 - ribosomal protein l36
					AT4G34670 - 40s ribosomal protein s3a-2
					AT3G06700 - 60s ribosomal protein l29-1
					AT3G09500 - 60s ribosomal protein l35-1
					AT1G25260 - ribosomal protein l10 family protein
					AT3G06680 - 60s ribosomal protein l29-2
					AT5G39850 - 40s ribosomal protein s9-2
					AT4G15000 - 60s ribosomal protein l27-3
					AT1G70600 - 60s ribosomal protein l27a-3
					AT4G11560 - bromo-adjacent homology (bah) domain-containing protein
					AT2G34480 - 60s ribosomal protein l18a-2
					AT3G05560 - 60s ribosomal protein l22-2
					AT5G59240 - 40s ribosomal protein s8-2
					AT4G16720 - 60s ribosomal protein l15-1
					AT1G34030 - 40s ribosomal protein s18
					AT2G09990 - 40s ribosomal protein s16-1
					AT3G57490 - 40s ribosomal protein s2-4
					AT3G23620 - ribosome production factor 2-like protein
					AT5G22440 - 60s ribosomal protein l10a-3
					AT2G42780 - hypothetical protein
					AT2G32060 - 40s ribosomal protein s12-2
					AT1G15270 - translation machinery associated protein tma7
					AT1G18540 - 60s ribosomal protein l6-1
GO:0044271	cellular nitrogen compound biosynthetic process	2.21e-14	9.14e-12	2.92 (7700,294,529,59)	[-] Hide genes
					AT1G09690 - 60s ribosomal protein l21-1
					AT2G42910 - ribose-phosphate pyrophosphokinase 4
					AT3G53740 - 60s ribosomal protein l36-2
					AT4G40050 - hypothetical protein
					AT5G02960 - 40s ribosomal protein s23-2
					AT3G10950 - large subunit ribosomal protein l37ae
					AT4G02230 - 60s ribosomal protein l19-3
					AT1G67430 - 60s ribosomal protein l17-2
					AT2G40590 - 40s ribosomal protein s26-1
					AT4G27090 - 60s ribosomal protein l14-2
					AT1G74270 - 60s ribosomal protein l35a-3
					AT5G27700 - ribosomal protein s21e
					AT2G36460 - fructose-bisphosphate aldolase 6
					AT3G07110 - 60s ribosomal protein l13a-1
					AT1G26880 - 60s ribosomal protein l34-1
					AT5G35530 - 40s ribosomal protein s3-3
					AT3G47370 - 40s ribosomal protein s20-2
					AT5G03850 - 40s ribosomal protein s28-1
					AT5G58420 - 40s ribosomal protein s4-3
					AT1G52300 - 60s ribosomal protein l37-2
					AT4G14320 - 60s ribosomal protein l36a
					AT2G37190 - ribosomal protein l11 family protein
					AT4G36130 - 60s ribosomal protein l8-3
					AT2G01140 - fructose-bisphosphate aldolase 3
					AT3G13580 - 60s ribosomal protein l7-4
					AT5G24510 - 60s acidic ribosomal family protein
					AT2G33370 - 60s ribosomal protein l23b
					AT5G24490 - putative 30s ribosomal protein
					AT3G52990 - pyruvate kinase
					AT4G29390 - 40s ribosomal protein s30
					AT3G54210 - 50s ribosomal protein l17
					AT2G43460 - 60s ribosomal protein l38
					AT4G31985 - 60s ribosomal protein l39-1
					AT5G09510 - 40s ribosomal protein s15-4
					AT5G20180 - ribosomal protein l36
					AT4G34670 - 40s ribosomal protein s3a-2
					AT3G06700 - 60s ribosomal protein l29-1
					AT3G09500 - 60s ribosomal protein l35-1
					AT1G25260 - ribosomal protein l10 family protein
					AT3G06680 - 60s ribosomal protein l29-2
					AT5G39850 - 40s ribosomal protein s9-2
					AT1G70600 - 60s ribosomal protein l27a-3
					AT4G15000 - 60s ribosomal protein l27-3
					AT4G11560 - bromo-adjacent homology (bah) domain-containing protein
					AT2G34480 - 60s ribosomal protein l18a-2
					AT3G05560 - 60s ribosomal protein l22-2
					AT5G59240 - 40s ribosomal protein s8-2
					AT4G16720 - 60s ribosomal protein l15-1
					AT5G56350 - pyruvate kinase
					AT1G51650 - atp synthase subunit epsilon
					AT1G34030 - 40s ribosomal protein s18
					AT2G09990 - 40s ribosomal protein s16-1
					AT3G57490 - 40s ribosomal protein s2-4
					AT3G23620 - ribosome production factor 2-like protein
					AT5G22440 - 60s ribosomal protein l10a-3
					AT2G32060 - 40s ribosomal protein s12-2
					AT1G15270 - translation machinery associated protein tma7
					AT1G18540 - 60s ribosomal protein l6-1
					AT4G23900 - nucleoside diphosphate kinase iv
GO:0044249	cellular biosynthetic process	3.49e-12	1.3e-09	2.20 (7700,536,529,81)	[-] Hide genes
					AT1G09690 - 60s ribosomal protein l21-1
					AT2G42910 - ribose-phosphate pyrophosphokinase 4
					AT5G05140 - transcription elongation factor (tfiis) family protein
					AT1G67330 - hypothetical protein
					AT5G57290 - 60s acidic ribosomal protein p3-2
					AT3G53740 - 60s ribosomal protein l36-2
					AT3G10950 - large subunit ribosomal protein l37ae
					AT5G02960 - 40s ribosomal protein s23-2
					AT1G76880 - duplicated homeodomain-like superfamily protein
					AT4G40050 - hypothetical protein
					AT1G57720 - elongation factor ef-1 gamma subunit
					AT4G35190 - cytokinin riboside 5'-monophosphate phosphoribohydrolase log5
					AT4G24160 - lysophosphatidic acid acyltransferase
					AT4G02230 - 60s ribosomal protein l19-3
					AT1G67430 - 60s ribosomal protein l17-2
					AT2G40590 - 40s ribosomal protein s26-1
					AT4G27090 - 60s ribosomal protein l14-2
					AT2G36460 - fructose-bisphosphate aldolase 6
					AT5G27700 - ribosomal protein s21e
					AT1G74270 - 60s ribosomal protein l35a-3
					AT3G07110 - 60s ribosomal protein l13a-1
					AT1G48300 - hypothetical protein
					AT1G26880 - 60s ribosomal protein l34-1
					AT3G49190 - o-acyltransferase (wsd1-like) family protein
					AT5G64380 - inositol monophosphatase family protein
					AT2G27720 - 60s acidic ribosomal protein p2-1
					AT5G35530 - 40s ribosomal protein s3-3
					AT5G03850 - 40s ribosomal protein s28-1
					AT3G47370 - 40s ribosomal protein s20-2
					AT5G58420 - 40s ribosomal protein s4-3
					AT1G52300 - 60s ribosomal protein l37-2
					AT5G03080 - lipid phosphate phosphatase gamma
					AT4G14320 - 60s ribosomal protein l36a
					AT2G37190 - ribosomal protein l11 family protein
					AT4G36130 - 60s ribosomal protein l8-3
					AT2G01140 - fructose-bisphosphate aldolase 3
					AT3G13580 - 60s ribosomal protein l7-4
					AT5G24510 - 60s acidic ribosomal family protein
					AT2G33370 - 60s ribosomal protein l23b
					AT5G24490 - putative 30s ribosomal protein
					AT3G52990 - pyruvate kinase
					AT4G29390 - 40s ribosomal protein s30
					AT3G54210 - 50s ribosomal protein l17
					AT2G27710 - 60s acidic ribosomal protein p2-2
					AT5G43150 - hypothetical protein
					AT2G43460 - 60s ribosomal protein l38
					AT3G58610 - ketol-acid reductoisomerase
					AT4G31985 - 60s ribosomal protein l39-1
					AT5G20180 - ribosomal protein l36
					AT5G09510 - 40s ribosomal protein s15-4
					AT4G34670 - 40s ribosomal protein s3a-2
					AT3G09500 - 60s ribosomal protein l35-1
					AT3G06700 - 60s ribosomal protein l29-1
					AT5G66120 - putative 3-dehydroquinate synthase
					AT1G25260 - ribosomal protein l10 family protein
					AT2G17630 - pyridoxal phosphate-dependent transferases superfamily protein
					AT5G39850 - 40s ribosomal protein s9-2
					AT3G06680 - 60s ribosomal protein l29-2
					AT1G70600 - 60s ribosomal protein l27a-3
					AT4G15000 - 60s ribosomal protein l27-3
					AT1G55210 - disease resistance-responsive (dirigent-like protein) family protein
					AT4G11560 - bromo-adjacent homology (bah) domain-containing protein
					AT2G34480 - 60s ribosomal protein l18a-2
					AT3G05560 - 60s ribosomal protein l22-2
					AT5G59240 - 40s ribosomal protein s8-2
					AT3G14205 - phosphoinositide phosphatase family protein
					AT4G16720 - 60s ribosomal protein l15-1
					AT2G46210 - fatty acid/sphingolipid desaturase
					AT5G56350 - pyruvate kinase
					AT1G51650 - atp synthase subunit epsilon
					AT1G34030 - 40s ribosomal protein s18
					AT2G09990 - 40s ribosomal protein s16-1
					AT3G57490 - 40s ribosomal protein s2-4
					AT3G23620 - ribosome production factor 2-like protein
					AT5G22440 - 60s ribosomal protein l10a-3
					AT2G42780 - hypothetical protein
					AT3G44150 - hypothetical protein
					AT2G32060 - 40s ribosomal protein s12-2
					AT1G15270 - translation machinery associated protein tma7
					AT1G18540 - 60s ribosomal protein l6-1
					AT4G23900 - nucleoside diphosphate kinase iv
GO:0009058	biosynthetic process	6.82e-11	2.31e-08	2.04 (7700,598,529,84)	[-] Hide genes
					AT1G09690 - 60s ribosomal protein l21-1
					AT2G42910 - ribose-phosphate pyrophosphokinase 4
					AT1G67330 - hypothetical protein
					AT5G05140 - transcription elongation factor (tfiis) family protein
					AT5G58730 - pfkb-like carbohydrate kinase family protein
					AT5G57290 - 60s acidic ribosomal protein p3-2
					AT3G53740 - 60s ribosomal protein l36-2
					AT3G10950 - large subunit ribosomal protein l37ae
					AT5G02960 - 40s ribosomal protein s23-2
					AT4G40050 - hypothetical protein
					AT1G76880 - duplicated homeodomain-like superfamily protein
					AT1G57720 - elongation factor ef-1 gamma subunit
					AT4G35190 - cytokinin riboside 5'-monophosphate phosphoribohydrolase log5
					AT4G24160 - lysophosphatidic acid acyltransferase
					AT4G02230 - 60s ribosomal protein l19-3
					AT1G67430 - 60s ribosomal protein l17-2
					AT2G40590 - 40s ribosomal protein s26-1
					AT4G27090 - 60s ribosomal protein l14-2
					AT2G36460 - fructose-bisphosphate aldolase 6
					AT5G27700 - ribosomal protein s21e
					AT1G74270 - 60s ribosomal protein l35a-3
					AT3G07110 - 60s ribosomal protein l13a-1
					AT1G48300 - hypothetical protein
					AT1G26880 - 60s ribosomal protein l34-1
					AT3G49190 - o-acyltransferase (wsd1-like) family protein
					AT5G64380 - inositol monophosphatase family protein
					AT2G27720 - 60s acidic ribosomal protein p2-1
					AT5G35530 - 40s ribosomal protein s3-3
					AT5G03850 - 40s ribosomal protein s28-1
					AT3G47370 - 40s ribosomal protein s20-2
					AT5G58420 - 40s ribosomal protein s4-3
					AT1G52300 - 60s ribosomal protein l37-2
					AT5G03080 - lipid phosphate phosphatase gamma
					AT4G14320 - 60s ribosomal protein l36a
					AT2G37190 - ribosomal protein l11 family protein
					AT4G36130 - 60s ribosomal protein l8-3
					AT2G01140 - fructose-bisphosphate aldolase 3
					AT3G13580 - 60s ribosomal protein l7-4
					AT5G24510 - 60s acidic ribosomal family protein
					AT2G33370 - 60s ribosomal protein l23b
					AT5G24490 - putative 30s ribosomal protein
					AT3G52990 - pyruvate kinase
					AT4G29390 - 40s ribosomal protein s30
					AT3G54210 - 50s ribosomal protein l17
					AT2G27710 - 60s acidic ribosomal protein p2-2
					AT5G43150 - hypothetical protein
					AT2G43460 - 60s ribosomal protein l38
					AT3G58610 - ketol-acid reductoisomerase
					AT4G31985 - 60s ribosomal protein l39-1
					AT5G20180 - ribosomal protein l36
					AT5G09510 - 40s ribosomal protein s15-4
					AT4G02860 - phenazine biosynthesis phzc/phzf protein
					AT4G34670 - 40s ribosomal protein s3a-2
					AT3G09500 - 60s ribosomal protein l35-1
					AT3G06700 - 60s ribosomal protein l29-1
					AT5G66120 - putative 3-dehydroquinate synthase
					AT1G25260 - ribosomal protein l10 family protein
					AT2G17630 - pyridoxal phosphate-dependent transferases superfamily protein
					AT5G39850 - 40s ribosomal protein s9-2
					AT3G06680 - 60s ribosomal protein l29-2
					AT5G60760 - phytic acid metabolising protein
					AT1G70600 - 60s ribosomal protein l27a-3
					AT4G15000 - 60s ribosomal protein l27-3
					AT1G55210 - disease resistance-responsive (dirigent-like protein) family protein
					AT4G11560 - bromo-adjacent homology (bah) domain-containing protein
					AT2G34480 - 60s ribosomal protein l18a-2
					AT3G05560 - 60s ribosomal protein l22-2
					AT5G59240 - 40s ribosomal protein s8-2
					AT3G14205 - phosphoinositide phosphatase family protein
					AT4G16720 - 60s ribosomal protein l15-1
					AT2G46210 - fatty acid/sphingolipid desaturase
					AT5G56350 - pyruvate kinase
					AT1G51650 - atp synthase subunit epsilon
					AT1G34030 - 40s ribosomal protein s18
					AT2G09990 - 40s ribosomal protein s16-1
					AT3G57490 - 40s ribosomal protein s2-4
					AT3G23620 - ribosome production factor 2-like protein
					AT5G22440 - 60s ribosomal protein l10a-3
					AT2G42780 - hypothetical protein
					AT3G44150 - hypothetical protein
					AT2G32060 - 40s ribosomal protein s12-2
					AT1G15270 - translation machinery associated protein tma7
					AT1G18540 - 60s ribosomal protein l6-1
					AT4G23900 - nucleoside diphosphate kinase iv
GO:1901576	organic substance biosynthetic process	1.18e-10	3.66e-08	2.07 (7700,563,529,80)	[-] Hide genes
					AT1G09690 - 60s ribosomal protein l21-1
					AT2G42910 - ribose-phosphate pyrophosphokinase 4
					AT5G05140 - transcription elongation factor (tfiis) family protein
					AT1G67330 - hypothetical protein
					AT5G58730 - pfkb-like carbohydrate kinase family protein
					AT5G57290 - 60s acidic ribosomal protein p3-2
					AT3G53740 - 60s ribosomal protein l36-2
					AT3G10950 - large subunit ribosomal protein l37ae
					AT5G02960 - 40s ribosomal protein s23-2
					AT4G40050 - hypothetical protein
					AT1G57720 - elongation factor ef-1 gamma subunit
					AT4G24160 - lysophosphatidic acid acyltransferase
					AT4G02230 - 60s ribosomal protein l19-3
					AT1G67430 - 60s ribosomal protein l17-2
					AT2G40590 - 40s ribosomal protein s26-1
					AT4G27090 - 60s ribosomal protein l14-2
					AT2G36460 - fructose-bisphosphate aldolase 6
					AT1G74270 - 60s ribosomal protein l35a-3
					AT5G27700 - ribosomal protein s21e
					AT3G07110 - 60s ribosomal protein l13a-1
					AT1G48300 - hypothetical protein
					AT1G26880 - 60s ribosomal protein l34-1
					AT3G49190 - o-acyltransferase (wsd1-like) family protein
					AT5G64380 - inositol monophosphatase family protein
					AT2G27720 - 60s acidic ribosomal protein p2-1
					AT5G35530 - 40s ribosomal protein s3-3
					AT5G03850 - 40s ribosomal protein s28-1
					AT3G47370 - 40s ribosomal protein s20-2
					AT5G58420 - 40s ribosomal protein s4-3
					AT1G52300 - 60s ribosomal protein l37-2
					AT4G14320 - 60s ribosomal protein l36a
					AT5G03080 - lipid phosphate phosphatase gamma
					AT2G37190 - ribosomal protein l11 family protein
					AT4G36130 - 60s ribosomal protein l8-3
					AT2G01140 - fructose-bisphosphate aldolase 3
					AT3G13580 - 60s ribosomal protein l7-4
					AT5G24510 - 60s acidic ribosomal family protein
					AT2G33370 - 60s ribosomal protein l23b
					AT5G24490 - putative 30s ribosomal protein
					AT3G52990 - pyruvate kinase
					AT4G29390 - 40s ribosomal protein s30
					AT3G54210 - 50s ribosomal protein l17
					AT2G27710 - 60s acidic ribosomal protein p2-2
					AT5G43150 - hypothetical protein
					AT2G43460 - 60s ribosomal protein l38
					AT3G58610 - ketol-acid reductoisomerase
					AT4G31985 - 60s ribosomal protein l39-1
					AT5G20180 - ribosomal protein l36
					AT5G09510 - 40s ribosomal protein s15-4
					AT4G34670 - 40s ribosomal protein s3a-2
					AT3G09500 - 60s ribosomal protein l35-1
					AT3G06700 - 60s ribosomal protein l29-1
					AT5G66120 - putative 3-dehydroquinate synthase
					AT1G25260 - ribosomal protein l10 family protein
					AT2G17630 - pyridoxal phosphate-dependent transferases superfamily protein
					AT5G39850 - 40s ribosomal protein s9-2
					AT3G06680 - 60s ribosomal protein l29-2
					AT5G60760 - phytic acid metabolising protein
					AT1G70600 - 60s ribosomal protein l27a-3
					AT4G15000 - 60s ribosomal protein l27-3
					AT1G55210 - disease resistance-responsive (dirigent-like protein) family protein
					AT4G11560 - bromo-adjacent homology (bah) domain-containing protein
					AT2G34480 - 60s ribosomal protein l18a-2
					AT3G05560 - 60s ribosomal protein l22-2
					AT5G59240 - 40s ribosomal protein s8-2
					AT3G14205 - phosphoinositide phosphatase family protein
					AT4G16720 - 60s ribosomal protein l15-1
					AT2G46210 - fatty acid/sphingolipid desaturase
					AT5G56350 - pyruvate kinase
					AT1G51650 - atp synthase subunit epsilon
					AT1G34030 - 40s ribosomal protein s18
					AT2G09990 - 40s ribosomal protein s16-1
					AT3G57490 - 40s ribosomal protein s2-4
					AT3G23620 - ribosome production factor 2-like protein
					AT5G22440 - 60s ribosomal protein l10a-3
					AT2G42780 - hypothetical protein
					AT2G32060 - 40s ribosomal protein s12-2
					AT1G15270 - translation machinery associated protein tma7
					AT1G18540 - 60s ribosomal protein l6-1
					AT4G23900 - nucleoside diphosphate kinase iv
GO:0042254	ribosome biogenesis	2.25e-09	6.45e-07	4.94 (7700,56,529,19)	[-] Hide genes
					AT3G05060 - putative sar dna-binding protein
					AT5G03850 - 40s ribosomal protein s28-1
					AT3G10950 - large subunit ribosomal protein l37ae
					AT5G20180 - ribosomal protein l36
					AT1G52980 - nuclear/nucleolar gtpase 2
					AT1G52300 - 60s ribosomal protein l37-2
					AT4G02230 - 60s ribosomal protein l19-3
					AT2G37190 - ribosomal protein l11 family protein
					AT2G40590 - 40s ribosomal protein s26-1
					AT4G27090 - 60s ribosomal protein l14-2
					AT3G06700 - 60s ribosomal protein l29-1
					AT1G74270 - 60s ribosomal protein l35a-3
					AT5G27700 - ribosomal protein s21e
					AT3G09500 - 60s ribosomal protein l35-1
					AT3G06680 - 60s ribosomal protein l29-2
					AT2G34480 - 60s ribosomal protein l18a-2
					AT2G43460 - 60s ribosomal protein l38
					AT5G59240 - 40s ribosomal protein s8-2
					AT1G26880 - 60s ribosomal protein l34-1
GO:0022613	ribonucleoprotein complex biogenesis	2.27e-09	6.05e-07	4.50 (7700,68,529,21)	[-] Hide genes
					AT3G05060 - putative sar dna-binding protein
					AT5G03850 - 40s ribosomal protein s28-1
					AT3G10950 - large subunit ribosomal protein l37ae
					AT5G20180 - ribosomal protein l36
					AT1G52980 - nuclear/nucleolar gtpase 2
					AT1G52300 - 60s ribosomal protein l37-2
					AT4G02230 - 60s ribosomal protein l19-3
					AT2G37190 - ribosomal protein l11 family protein
					AT2G40590 - 40s ribosomal protein s26-1
					AT4G27090 - 60s ribosomal protein l14-2
					AT3G06700 - 60s ribosomal protein l29-1
					AT1G74270 - 60s ribosomal protein l35a-3
					AT5G27700 - ribosomal protein s21e
					AT3G09500 - 60s ribosomal protein l35-1
					AT1G25260 - ribosomal protein l10 family protein
					AT3G06680 - 60s ribosomal protein l29-2
					AT2G37990 - ribosome biogenesis regulatory protein-like protein
					AT2G34480 - 60s ribosomal protein l18a-2
					AT2G43460 - 60s ribosomal protein l38
					AT5G59240 - 40s ribosomal protein s8-2
					AT1G26880 - 60s ribosomal protein l34-1
GO:0044085	cellular component biogenesis	2.83e-08	7.03e-06	3.68 (7700,91,529,23)	[-] Hide genes
					AT2G24360 - putative serine/threonine/tyrosine kinase
					AT3G05060 - putative sar dna-binding protein
					AT5G03850 - 40s ribosomal protein s28-1
					AT1G67330 - hypothetical protein
					AT3G10950 - large subunit ribosomal protein l37ae
					AT5G20180 - ribosomal protein l36
					AT1G52980 - nuclear/nucleolar gtpase 2
					AT1G52300 - 60s ribosomal protein l37-2
					AT4G02230 - 60s ribosomal protein l19-3
					AT2G37190 - ribosomal protein l11 family protein
					AT2G40590 - 40s ribosomal protein s26-1
					AT4G27090 - 60s ribosomal protein l14-2
					AT3G06700 - 60s ribosomal protein l29-1
					AT3G09500 - 60s ribosomal protein l35-1
					AT5G27700 - ribosomal protein s21e
					AT1G74270 - 60s ribosomal protein l35a-3
					AT1G25260 - ribosomal protein l10 family protein
					AT3G06680 - 60s ribosomal protein l29-2
					AT2G37990 - ribosome biogenesis regulatory protein-like protein
					AT2G34480 - 60s ribosomal protein l18a-2
					AT2G43460 - 60s ribosomal protein l38
					AT5G59240 - 40s ribosomal protein s8-2
					AT1G26880 - 60s ribosomal protein l34-1
GO:0044267	cellular protein metabolic process	9.11e-07	0.000212	1.63 (7700,823,529,92)	[-] Hide genes
					AT1G06840 - probable lrr receptor-like serine/threonine-protein kinase
					AT1G09690 - 60s ribosomal protein l21-1
					AT1G06870 - putative thylakoidal processing peptidase 2
					AT5G20910 - e3 ubiquitin-protein ligase aip2
					AT3G53740 - 60s ribosomal protein l36-2
					AT4G33910 - oxidoreductase, 2og-fe(ii) oxygenase family protein
					AT5G02960 - 40s ribosomal protein s23-2
					AT3G10950 - large subunit ribosomal protein l37ae
					AT1G27530 - ubiquitin-fold modifier-conjugating enzyme 1
					AT1G68690 - proline-rich receptor-like protein kinase perk9
					AT4G02230 - 60s ribosomal protein l19-3
					AT1G67430 - 60s ribosomal protein l17-2
					AT2G47060 - pto-interacting 1-4
					AT2G40590 - 40s ribosomal protein s26-1
					AT4G27090 - 60s ribosomal protein l14-2
					AT3G60800 - dhhc-type zinc finger family protein
					AT5G27700 - ribosomal protein s21e
					AT1G74270 - 60s ribosomal protein l35a-3
					AT5G13780 - peptide alpha-n-acetyltransferase
					AT3G07110 - 60s ribosomal protein l13a-1
					AT3G08870 - concanavalin a-like lectin protein kinase family protein
					AT3G46620 - c3h4 type zinc finger protein
					AT1G51800 - putative leucine-rich repeat protein kinase
					AT2G22425 - putative signal peptidase complex subunit 1
					AT2G39110 - protein kinase superfamily protein
					AT1G67580 - protein kinase-like protein
					AT5G01830 - arm repeat superfamily protein
					AT1G26880 - 60s ribosomal protein l34-1
					AT5G35530 - 40s ribosomal protein s3-3
					AT3G47370 - 40s ribosomal protein s20-2
					AT5G03850 - 40s ribosomal protein s28-1
					AT5G06740 - concanavalin a-like lectin kinase-like protein
					AT4G11680 - e3 ubiquitin-protein ligase
					AT5G58420 - 40s ribosomal protein s4-3
					AT5G01720 - f-box/lrr-repeat protein 3
					AT1G52300 - 60s ribosomal protein l37-2
					AT4G14320 - 60s ribosomal protein l36a
					AT3G12630 - e3 ligase sap5
					AT5G03080 - lipid phosphate phosphatase gamma
					AT2G37190 - ribosomal protein l11 family protein
					AT4G36130 - 60s ribosomal protein l8-3
					AT3G13580 - 60s ribosomal protein l7-4
					AT3G08505 - zinc finger (ccch-type/c3hc4-type ring finger) family protein
					AT5G24510 - 60s acidic ribosomal family protein
					AT2G33370 - 60s ribosomal protein l23b
					AT5G24490 - putative 30s ribosomal protein
					AT4G29390 - 40s ribosomal protein s30
					AT3G54210 - 50s ribosomal protein l17
					AT2G43460 - 60s ribosomal protein l38
					AT2G39960 - signal peptidase complex subunit 2
					AT4G38040 - exostosin family protein
					AT4G31985 - 60s ribosomal protein l39-1
					AT5G09510 - 40s ribosomal protein s15-4
					AT5G20180 - ribosomal protein l36
					AT2G19130 - g-type lectin s-receptor-like serine/threonine-protein kinase
					AT1G53820 - ring-h2 finger protein atl60
					AT2G42360 - e3 ubiquitin-protein ligase atl41
					AT1G56130 - putative lrr receptor-like serine/threonine-protein kinase
					AT4G34670 - 40s ribosomal protein s3a-2
					AT3G06700 - 60s ribosomal protein l29-1
					AT3G09500 - 60s ribosomal protein l35-1
					AT1G25260 - ribosomal protein l10 family protein
					AT5G39850 - 40s ribosomal protein s9-2
					AT3G06680 - 60s ribosomal protein l29-2
					AT1G70600 - 60s ribosomal protein l27a-3
					AT4G15000 - 60s ribosomal protein l27-3
					AT2G05940 - rpm1-induced protein kinase
					AT3G05560 - 60s ribosomal protein l22-2
					AT2G34480 - 60s ribosomal protein l18a-2
					AT5G04250 - otu-like cysteine protease family protein
					AT5G59240 - 40s ribosomal protein s8-2
					AT1G25390 - protein kinase-like protein
					AT2G24360 - putative serine/threonine/tyrosine kinase
					AT4G16720 - 60s ribosomal protein l15-1
					AT5G27930 - putative protein phosphatase 2c 73
					AT2G36630 - sulfite exporter taue/safe family protein
					AT1G34030 - 40s ribosomal protein s18
					AT2G09990 - 40s ribosomal protein s16-1
					AT3G57490 - 40s ribosomal protein s2-4
					AT1G12760 - e3 ubiquitin-protein ligase
					AT5G47070 - protein kinase family protein
					AT1G18390 - probable serine/threonine-protein kinase
					AT5G56460 - probable receptor-like protein kinase
					AT5G22440 - 60s ribosomal protein l10a-3
					AT1G61620 - zinc finger ring c3h2c3-type protein
					AT5G01520 - c3hc4 type ring finger protein
					AT2G01820 - receptor-like kinase tmk3
					AT3G44150 - hypothetical protein
					AT2G32060 - 40s ribosomal protein s12-2
					AT1G15270 - translation machinery associated protein tma7
					AT2G23140 - ring/u-box domain and arm repeat-containing protein
					AT1G18540 - 60s ribosomal protein l6-1
GO:0002181	cytoplasmic translation	1.97e-06	0.000432	7.76 (7700,15,529,8)	[-] Hide genes
					AT4G16720 - 60s ribosomal protein l15-1
					AT3G06700 - 60s ribosomal protein l29-1
					AT1G74270 - 60s ribosomal protein l35a-3
					AT5G24510 - 60s acidic ribosomal family protein
					AT3G53740 - 60s ribosomal protein l36-2
					AT1G15270 - translation machinery associated protein tma7
					AT1G18540 - 60s ribosomal protein l6-1
					AT4G36130 - 60s ribosomal protein l8-3
GO:1901564	organonitrogen compound metabolic process	2.57e-06	0.000532	1.47 (7700,1232,529,124)	[-] Hide genes
					AT1G03220 - aspartyl protease-like protein
					AT2G42910 - ribose-phosphate pyrophosphokinase 4
					AT5G26220 - chac-like family protein
					AT5G20910 - e3 ubiquitin-protein ligase aip2
					AT3G53740 - 60s ribosomal protein l36-2
					AT5G02960 - 40s ribosomal protein s23-2
					AT4G35190 - cytokinin riboside 5'-monophosphate phosphoribohydrolase log5
					AT1G27530 - ubiquitin-fold modifier-conjugating enzyme 1
					AT1G68690 - proline-rich receptor-like protein kinase perk9
					AT2G40590 - 40s ribosomal protein s26-1
					AT5G13780 - peptide alpha-n-acetyltransferase
					AT3G07110 - 60s ribosomal protein l13a-1
					AT5G65620 - zincin-like metalloproteases family protein
					AT5G03850 - 40s ribosomal protein s28-1
					AT3G47370 - 40s ribosomal protein s20-2
					AT5G01720 - f-box/lrr-repeat protein 3
					AT3G12630 - e3 ligase sap5
					AT2G37190 - ribosomal protein l11 family protein
					AT2G01140 - fructose-bisphosphate aldolase 3
					AT3G04600 - tryptophanyl-trna synthetase-like protein
					AT3G52990 - pyruvate kinase
					AT3G54210 - 50s ribosomal protein l17
					AT2G43460 - 60s ribosomal protein l38
					AT3G58610 - ketol-acid reductoisomerase
					AT4G31985 - 60s ribosomal protein l39-1
					AT2G39960 - signal peptidase complex subunit 2
					AT5G09510 - 40s ribosomal protein s15-4
					AT5G20180 - ribosomal protein l36
					AT1G53820 - ring-h2 finger protein atl60
					AT1G56130 - putative lrr receptor-like serine/threonine-protein kinase
					AT2G42360 - e3 ubiquitin-protein ligase atl41
					AT4G34670 - 40s ribosomal protein s3a-2
					AT4G39280 - probable phenylalanine--trna ligase alpha subunit
					AT5G66120 - putative 3-dehydroquinate synthase
					AT1G25260 - ribosomal protein l10 family protein
					AT5G39850 - 40s ribosomal protein s9-2
					AT3G05560 - 60s ribosomal protein l22-2
					AT5G59240 - 40s ribosomal protein s8-2
					AT1G25390 - protein kinase-like protein
					AT4G16720 - 60s ribosomal protein l15-1
					AT5G56350 - pyruvate kinase
					AT1G51650 - atp synthase subunit epsilon
					AT2G09990 - 40s ribosomal protein s16-1
					AT1G12760 - e3 ubiquitin-protein ligase
					AT5G47070 - protein kinase family protein
					AT5G56460 - probable receptor-like protein kinase
					AT2G01820 - receptor-like kinase tmk3
					AT3G44150 - hypothetical protein
					AT5G26710 - glutamyl/glutaminyl-trna synthetase, class ic
					AT1G15270 - translation machinery associated protein tma7
					AT2G23140 - ring/u-box domain and arm repeat-containing protein
					AT4G23900 - nucleoside diphosphate kinase iv
					AT1G06840 - probable lrr receptor-like serine/threonine-protein kinase
					AT1G09690 - 60s ribosomal protein l21-1
					AT1G17960 - threonyl-trna synthetase
					AT1G06870 - putative thylakoidal processing peptidase 2
					AT3G02360 - 6-phosphogluconate dehydrogenase, decarboxylating 3
					AT4G33910 - oxidoreductase, 2og-fe(ii) oxygenase family protein
					AT3G10950 - large subunit ribosomal protein l37ae
					AT1G76880 - duplicated homeodomain-like superfamily protein
					AT4G02230 - 60s ribosomal protein l19-3
					AT1G67430 - 60s ribosomal protein l17-2
					AT2G47060 - pto-interacting 1-4
					AT3G60800 - dhhc-type zinc finger family protein
					AT4G27090 - 60s ribosomal protein l14-2
					AT5G27700 - ribosomal protein s21e
					AT2G36460 - fructose-bisphosphate aldolase 6
					AT1G74270 - 60s ribosomal protein l35a-3
					AT3G08870 - concanavalin a-like lectin protein kinase family protein
					AT3G46620 - c3h4 type zinc finger protein
					AT1G51800 - putative leucine-rich repeat protein kinase
					AT1G67580 - protein kinase-like protein
					AT2G39110 - protein kinase superfamily protein
					AT2G22425 - putative signal peptidase complex subunit 1
					AT5G01830 - arm repeat superfamily protein
					AT1G26880 - 60s ribosomal protein l34-1
					AT5G35530 - 40s ribosomal protein s3-3
					AT5G06740 - concanavalin a-like lectin kinase-like protein
					AT4G11680 - e3 ubiquitin-protein ligase
					AT5G58420 - 40s ribosomal protein s4-3
					AT1G52300 - 60s ribosomal protein l37-2
					AT5G03080 - lipid phosphate phosphatase gamma
					AT2G16710 - iron-sulphur cluster biosynthesis family protein
					AT4G14320 - 60s ribosomal protein l36a
					AT1G44790 - chac-like family protein
					AT4G36130 - 60s ribosomal protein l8-3
					AT1G49050 - aspartyl protease
					AT3G13580 - 60s ribosomal protein l7-4
					AT3G08505 - zinc finger (ccch-type/c3hc4-type ring finger) family protein
					AT5G24510 - 60s acidic ribosomal family protein
					AT2G33370 - 60s ribosomal protein l23b
					AT3G16150 - probable isoaspartyl peptidase/l-asparaginase 2
					AT5G24490 - putative 30s ribosomal protein
					AT4G29390 - 40s ribosomal protein s30
					AT2G17760 - aspartyl protease family protein
					AT4G38040 - exostosin family protein
					AT2G19130 - g-type lectin s-receptor-like serine/threonine-protein kinase
					AT1G23440 - peptidase c15, pyroglutamyl peptidase i-like protein
					AT3G09500 - 60s ribosomal protein l35-1
					AT3G06700 - 60s ribosomal protein l29-1
					AT1G18720 - hypothetical protein
					AT3G06680 - 60s ribosomal protein l29-2
					AT2G17630 - pyridoxal phosphate-dependent transferases superfamily protein
					AT1G70600 - 60s ribosomal protein l27a-3
					AT4G15000 - 60s ribosomal protein l27-3
					AT2G05940 - rpm1-induced protein kinase
					AT2G34480 - 60s ribosomal protein l18a-2
					AT5G04250 - otu-like cysteine protease family protein
					AT2G24360 - putative serine/threonine/tyrosine kinase
					AT2G46210 - fatty acid/sphingolipid desaturase
					AT5G27930 - putative protein phosphatase 2c 73
					AT2G36630 - sulfite exporter taue/safe family protein
					AT1G34030 - 40s ribosomal protein s18
					AT3G57490 - 40s ribosomal protein s2-4
					AT1G68310 - hypothetical protein
					AT1G18390 - probable serine/threonine-protein kinase
					AT5G67140 - f-box/rni-like superfamily protein
					AT2G38870 - pr-6 proteinase inhibitor family protein
					AT5G22440 - 60s ribosomal protein l10a-3
					AT5G01520 - c3hc4 type ring finger protein
					AT1G61620 - zinc finger ring c3h2c3-type protein
					AT2G32060 - 40s ribosomal protein s12-2
					AT2G17190 - ubiquitin family protein
					AT1G18540 - 60s ribosomal protein l6-1
GO:0019538	protein metabolic process	1.78e-05	0.0035	1.47 (7700,1017,529,103)	[-] Hide genes
					AT1G03220 - aspartyl protease-like protein
					AT5G20910 - e3 ubiquitin-protein ligase aip2
					AT3G53740 - 60s ribosomal protein l36-2
					AT5G02960 - 40s ribosomal protein s23-2
					AT1G27530 - ubiquitin-fold modifier-conjugating enzyme 1
					AT1G68690 - proline-rich receptor-like protein kinase perk9
					AT2G40590 - 40s ribosomal protein s26-1
					AT5G13780 - peptide alpha-n-acetyltransferase
					AT3G07110 - 60s ribosomal protein l13a-1
					AT5G65620 - zincin-like metalloproteases family protein
					AT5G03850 - 40s ribosomal protein s28-1
					AT3G47370 - 40s ribosomal protein s20-2
					AT5G01720 - f-box/lrr-repeat protein 3
					AT3G12630 - e3 ligase sap5
					AT2G37190 - ribosomal protein l11 family protein
					AT3G54210 - 50s ribosomal protein l17
					AT2G43460 - 60s ribosomal protein l38
					AT4G31985 - 60s ribosomal protein l39-1
					AT2G39960 - signal peptidase complex subunit 2
					AT5G20180 - ribosomal protein l36
					AT5G09510 - 40s ribosomal protein s15-4
					AT1G53820 - ring-h2 finger protein atl60
					AT1G56130 - putative lrr receptor-like serine/threonine-protein kinase
					AT2G42360 - e3 ubiquitin-protein ligase atl41
					AT4G34670 - 40s ribosomal protein s3a-2
					AT1G25260 - ribosomal protein l10 family protein
					AT5G39850 - 40s ribosomal protein s9-2
					AT3G05560 - 60s ribosomal protein l22-2
					AT5G59240 - 40s ribosomal protein s8-2
					AT4G16720 - 60s ribosomal protein l15-1
					AT1G25390 - protein kinase-like protein
					AT2G09990 - 40s ribosomal protein s16-1
					AT1G12760 - e3 ubiquitin-protein ligase
					AT5G47070 - protein kinase family protein
					AT5G56460 - probable receptor-like protein kinase
					AT2G01820 - receptor-like kinase tmk3
					AT3G44150 - hypothetical protein
					AT1G15270 - translation machinery associated protein tma7
					AT2G23140 - ring/u-box domain and arm repeat-containing protein
					AT1G09690 - 60s ribosomal protein l21-1
					AT1G06840 - probable lrr receptor-like serine/threonine-protein kinase
					AT1G06870 - putative thylakoidal processing peptidase 2
					AT4G33910 - oxidoreductase, 2og-fe(ii) oxygenase family protein
					AT3G10950 - large subunit ribosomal protein l37ae
					AT4G02230 - 60s ribosomal protein l19-3
					AT1G67430 - 60s ribosomal protein l17-2
					AT2G47060 - pto-interacting 1-4
					AT3G60800 - dhhc-type zinc finger family protein
					AT4G27090 - 60s ribosomal protein l14-2
					AT1G74270 - 60s ribosomal protein l35a-3
					AT5G27700 - ribosomal protein s21e
					AT3G08870 - concanavalin a-like lectin protein kinase family protein
					AT3G46620 - c3h4 type zinc finger protein
					AT1G51800 - putative leucine-rich repeat protein kinase
					AT1G67580 - protein kinase-like protein
					AT2G39110 - protein kinase superfamily protein
					AT2G22425 - putative signal peptidase complex subunit 1
					AT1G26880 - 60s ribosomal protein l34-1
					AT5G01830 - arm repeat superfamily protein
					AT5G35530 - 40s ribosomal protein s3-3
					AT5G06740 - concanavalin a-like lectin kinase-like protein
					AT4G11680 - e3 ubiquitin-protein ligase
					AT5G58420 - 40s ribosomal protein s4-3
					AT1G52300 - 60s ribosomal protein l37-2
					AT5G03080 - lipid phosphate phosphatase gamma
					AT2G16710 - iron-sulphur cluster biosynthesis family protein
					AT4G14320 - 60s ribosomal protein l36a
					AT4G36130 - 60s ribosomal protein l8-3
					AT1G49050 - aspartyl protease
					AT3G13580 - 60s ribosomal protein l7-4
					AT3G08505 - zinc finger (ccch-type/c3hc4-type ring finger) family protein
					AT5G24510 - 60s acidic ribosomal family protein
					AT2G33370 - 60s ribosomal protein l23b
					AT3G16150 - probable isoaspartyl peptidase/l-asparaginase 2
					AT5G24490 - putative 30s ribosomal protein
					AT4G29390 - 40s ribosomal protein s30
					AT2G17760 - aspartyl protease family protein
					AT4G38040 - exostosin family protein
					AT2G19130 - g-type lectin s-receptor-like serine/threonine-protein kinase
					AT1G23440 - peptidase c15, pyroglutamyl peptidase i-like protein
					AT3G09500 - 60s ribosomal protein l35-1
					AT3G06700 - 60s ribosomal protein l29-1
					AT3G06680 - 60s ribosomal protein l29-2
					AT1G70600 - 60s ribosomal protein l27a-3
					AT4G15000 - 60s ribosomal protein l27-3
					AT2G05940 - rpm1-induced protein kinase
					AT2G34480 - 60s ribosomal protein l18a-2
					AT5G04250 - otu-like cysteine protease family protein
					AT2G24360 - putative serine/threonine/tyrosine kinase
					AT5G27930 - putative protein phosphatase 2c 73
					AT2G36630 - sulfite exporter taue/safe family protein
					AT1G34030 - 40s ribosomal protein s18
					AT3G57490 - 40s ribosomal protein s2-4
					AT1G68310 - hypothetical protein
					AT1G18390 - probable serine/threonine-protein kinase
					AT2G38870 - pr-6 proteinase inhibitor family protein
					AT5G67140 - f-box/rni-like superfamily protein
					AT5G22440 - 60s ribosomal protein l10a-3
					AT5G01520 - c3hc4 type ring finger protein
					AT1G61620 - zinc finger ring c3h2c3-type protein
					AT2G32060 - 40s ribosomal protein s12-2
					AT2G17190 - ubiquitin family protein
					AT1G18540 - 60s ribosomal protein l6-1
GO:0044260	cellular macromolecule metabolic process	2.25e-05	0.00419	1.43 (7700,1147,529,113)	[-] Hide genes
					AT4G30790 - hypothetical protein
					AT5G20910 - e3 ubiquitin-protein ligase aip2
					AT3G53740 - 60s ribosomal protein l36-2
					AT5G57290 - 60s acidic ribosomal protein p3-2
					AT5G02960 - 40s ribosomal protein s23-2
					AT4G40050 - hypothetical protein
					AT1G57720 - elongation factor ef-1 gamma subunit
					AT1G27530 - ubiquitin-fold modifier-conjugating enzyme 1
					AT1G68690 - proline-rich receptor-like protein kinase perk9
					AT2G40590 - 40s ribosomal protein s26-1
					AT5G13780 - peptide alpha-n-acetyltransferase
					AT1G19480 - dna glycosylase superfamily protein
					AT3G07110 - 60s ribosomal protein l13a-1
					AT5G03850 - 40s ribosomal protein s28-1
					AT3G47370 - 40s ribosomal protein s20-2
					AT5G01720 - f-box/lrr-repeat protein 3
					AT3G12630 - e3 ligase sap5
					AT2G37190 - ribosomal protein l11 family protein
					AT3G54210 - 50s ribosomal protein l17
					AT2G43460 - 60s ribosomal protein l38
					AT4G31985 - 60s ribosomal protein l39-1
					AT2G39960 - signal peptidase complex subunit 2
					AT5G20180 - ribosomal protein l36
					AT5G09510 - 40s ribosomal protein s15-4
					AT1G53820 - ring-h2 finger protein atl60
					AT1G29850 - double-stranded dna-binding-like protein
					AT1G56130 - putative lrr receptor-like serine/threonine-protein kinase
					AT2G42360 - e3 ubiquitin-protein ligase atl41
					AT4G34670 - 40s ribosomal protein s3a-2
					AT1G25260 - ribosomal protein l10 family protein
					AT5G39850 - 40s ribosomal protein s9-2
					AT4G11560 - bromo-adjacent homology (bah) domain-containing protein
					AT3G05560 - 60s ribosomal protein l22-2
					AT5G59240 - 40s ribosomal protein s8-2
					AT1G25390 - protein kinase-like protein
					AT4G16720 - 60s ribosomal protein l15-1
					AT2G09990 - 40s ribosomal protein s16-1
					AT1G12760 - e3 ubiquitin-protein ligase
					AT5G47070 - protein kinase family protein
					AT5G56460 - probable receptor-like protein kinase
					AT2G01820 - receptor-like kinase tmk3
					AT2G42780 - hypothetical protein
					AT3G44150 - hypothetical protein
					AT1G15270 - translation machinery associated protein tma7
					AT2G23140 - ring/u-box domain and arm repeat-containing protein
					AT1G06840 - probable lrr receptor-like serine/threonine-protein kinase
					AT1G09690 - 60s ribosomal protein l21-1
					AT1G06870 - putative thylakoidal processing peptidase 2
					AT1G67330 - hypothetical protein
					AT5G05140 - transcription elongation factor (tfiis) family protein
					AT4G33910 - oxidoreductase, 2og-fe(ii) oxygenase family protein
					AT3G10950 - large subunit ribosomal protein l37ae
					AT4G02230 - 60s ribosomal protein l19-3
					AT1G67430 - 60s ribosomal protein l17-2
					AT2G47060 - pto-interacting 1-4
					AT3G60800 - dhhc-type zinc finger family protein
					AT4G27090 - 60s ribosomal protein l14-2
					AT1G74270 - 60s ribosomal protein l35a-3
					AT5G27700 - ribosomal protein s21e
					AT3G08870 - concanavalin a-like lectin protein kinase family protein
					AT3G46620 - c3h4 type zinc finger protein
					AT1G51800 - putative leucine-rich repeat protein kinase
					AT1G67580 - protein kinase-like protein
					AT2G39110 - protein kinase superfamily protein
					AT2G22425 - putative signal peptidase complex subunit 1
					AT5G01830 - arm repeat superfamily protein
					AT1G26880 - 60s ribosomal protein l34-1
					AT2G27720 - 60s acidic ribosomal protein p2-1
					AT5G35530 - 40s ribosomal protein s3-3
					AT5G06740 - concanavalin a-like lectin kinase-like protein
					AT4G11680 - e3 ubiquitin-protein ligase
					AT5G58420 - 40s ribosomal protein s4-3
					AT1G52300 - 60s ribosomal protein l37-2
					AT5G03080 - lipid phosphate phosphatase gamma
					AT4G14320 - 60s ribosomal protein l36a
					AT4G36130 - 60s ribosomal protein l8-3
					AT3G13580 - 60s ribosomal protein l7-4
					AT3G08505 - zinc finger (ccch-type/c3hc4-type ring finger) family protein
					AT5G24510 - 60s acidic ribosomal family protein
					AT2G33370 - 60s ribosomal protein l23b
					AT3G16150 - probable isoaspartyl peptidase/l-asparaginase 2
					AT5G24490 - putative 30s ribosomal protein
					AT4G29390 - 40s ribosomal protein s30
					AT2G27710 - 60s acidic ribosomal protein p2-2
					AT5G43150 - hypothetical protein
					AT4G38040 - exostosin family protein
					AT2G19130 - g-type lectin s-receptor-like serine/threonine-protein kinase
					AT3G09500 - 60s ribosomal protein l35-1
					AT3G06700 - 60s ribosomal protein l29-1
					AT1G14220 - ribonuclease t2
					AT3G06680 - 60s ribosomal protein l29-2
					AT1G70600 - 60s ribosomal protein l27a-3
					AT4G15000 - 60s ribosomal protein l27-3
					AT4G14990 - topoisomerase ii-associated protein pat1
					AT2G05940 - rpm1-induced protein kinase
					AT2G34480 - 60s ribosomal protein l18a-2
					AT5G04250 - otu-like cysteine protease family protein
					AT2G24360 - putative serine/threonine/tyrosine kinase
					AT5G27930 - putative protein phosphatase 2c 73
					AT5G22250 - ccr4-associated factor 1b
					AT2G36630 - sulfite exporter taue/safe family protein
					AT1G34030 - 40s ribosomal protein s18
					AT3G57490 - 40s ribosomal protein s2-4
					AT1G68310 - hypothetical protein
					AT1G18390 - probable serine/threonine-protein kinase
					AT5G67140 - f-box/rni-like superfamily protein
					AT5G22440 - 60s ribosomal protein l10a-3
					AT5G01520 - c3hc4 type ring finger protein
					AT1G61620 - zinc finger ring c3h2c3-type protein
					AT2G32060 - 40s ribosomal protein s12-2
					AT2G17190 - ubiquitin family protein
					AT2G32070 - polynucleotidyl transferase, ribonuclease h-like superfamily protein
					AT1G18540 - 60s ribosomal protein l6-1
GO:0050896	response to stimulus	8.13e-05	0.0144	1.46 (7700,930,529,93)	[-] Hide genes
					AT1G03220 - aspartyl protease-like protein
					AT3G12260 - lyr family of fe/s cluster biogenesis protein
					AT5G39050 - phenolic glucoside malonyltransferase 1
					AT3G02360 - 6-phosphogluconate dehydrogenase, decarboxylating 3
					AT5G26220 - chac-like family protein
					AT5G20910 - e3 ubiquitin-protein ligase aip2
					AT1G57720 - elongation factor ef-1 gamma subunit
					AT4G20970 - basic helix-loop-helix domain-containing protein
					AT2G47060 - pto-interacting 1-4
					AT3G09770 - probable e3 ubiquitin-protein ligase log2
					AT5G64220 - calmodulin-binding transcription activator 2
					AT2G36460 - fructose-bisphosphate aldolase 6
					AT5G13780 - peptide alpha-n-acetyltransferase
					AT1G19480 - dna glycosylase superfamily protein
					AT3G07110 - 60s ribosomal protein l13a-1
					AT3G08870 - concanavalin a-like lectin protein kinase family protein
					AT5G20700 - hypothetical protein
					AT5G01650 - macrophage migration inhibitory factor family protein
					AT3G46620 - c3h4 type zinc finger protein
					AT1G51800 - putative leucine-rich repeat protein kinase
					AT3G43740 - leucine-rich repeat-containing protein
					AT1G67580 - protein kinase-like protein
					AT3G52740 - hypothetical protein
					AT3G23170 - hypothetical protein
					AT5G10010 - hypothetical protein
					AT2G31090 - hypothetical protein
					AT5G01830 - arm repeat superfamily protein
					AT2G27720 - 60s acidic ribosomal protein p2-1
					AT5G35530 - 40s ribosomal protein s3-3
					AT3G05700 - protein dehydration-induced 19-3
					AT4G13180 - rossmann-fold nad(p)-binding domain-containing protein
					AT5G06740 - concanavalin a-like lectin kinase-like protein
					AT2G28710 - c2h2-type zinc finger-containing protein
					AT5G53750 - cbs domain-containing protein
					AT2G46690 - saur-like auxin-responsive protein
					AT3G12630 - e3 ligase sap5
					AT5G52450 - mate efflux family protein
					AT2G37190 - ribosomal protein l11 family protein
					AT1G49050 - aspartyl protease
					AT2G01140 - fructose-bisphosphate aldolase 3
					AT3G06760 - protein dehydration-induced 19-4
					AT4G20380 - zinc finger protein lsd1
					AT3G12390 - nascent polypeptide-associated complex subunit alpha-like protein 1
					AT1G80130 - tetratricopeptide repeat domain-containing protein
					AT3G52990 - pyruvate kinase
					AT5G45410 - hypothetical protein
					AT2G37430 - zinc finger protein zat11
					AT3G02790 - hypothetical protein
					AT2G27710 - 60s acidic ribosomal protein p2-2
					AT3G22850 - aluminum induced protein with ygl and lrdr motif
					AT5G39580 - peroxidase 62
					AT5G46170 - f-box protein
					AT3G58610 - ketol-acid reductoisomerase
					AT2G38710 - ammecr1 family protein
					AT1G74840 - myb family transcription factor
					AT1G60420 - protein reduce transmission through pollen
					AT1G24620 - putative calcium-binding protein cml25
					AT1G29850 - double-stranded dna-binding-like protein
					AT5G60980 - nuclear transport factor 2 and rna recognition motif domain-containing protein
					AT2G27500 - putative glucan endo-1,3-beta-glucosidase
					AT2G47880 - glutaredoxin-c13
					AT5G48655 - ring/u-box domain-containing protein
					AT2G17630 - pyridoxal phosphate-dependent transferases superfamily protein
					AT5G17780 - hydrolase, alpha/beta fold family protein
					AT5G47550 - cysteine proteinase inhibitor 5
					AT2G37130 - peroxidase
					AT1G60650 - rna recognition motif-containing protein
					AT1G55210 - disease resistance-responsive (dirigent-like protein) family protein
					AT2G05940 - rpm1-induced protein kinase
					AT1G23740 - alkenal/one oxidoreductase
					AT2G46210 - fatty acid/sphingolipid desaturase
					AT5G56350 - pyruvate kinase
					AT5G27930 - putative protein phosphatase 2c 73
					AT5G22250 - ccr4-associated factor 1b
					AT5G20500 - glutaredoxin-c4
					AT1G19660 - putative wound-responsive protein
					AT4G00830 - rna recognition motif-containing protein
					AT1G73230 - nascent polypeptide-associated complex subunit beta
					AT1G25275 - hypothetical protein
					AT5G47070 - protein kinase family protein
					AT1G18390 - probable serine/threonine-protein kinase
					AT3G48450 - rpm1-interacting protein 4 (rin4)
					AT5G56460 - probable receptor-like protein kinase
					AT2G38870 - pr-6 proteinase inhibitor family protein
					AT4G38540 - fad/nad(p)-binding oxidoreductase family protein
					AT2G38840 - guanylate-binding family protein
					AT1G61620 - zinc finger ring c3h2c3-type protein
					AT5G01520 - c3hc4 type ring finger protein
					AT1G07350 - serine/arginine rich-like protein sr45a
					AT3G48390 - ma3 domain-containing protein
					AT1G25520 - putative transmembrane protein
					AT2G23140 - ring/u-box domain and arm repeat-containing protein
					AT1G18540 - 60s ribosomal protein l6-1
GO:0034641	cellular nitrogen compound metabolic process	0.000181	0.0308	1.43 (7700,913,529,90)	[-] Hide genes
					AT1G09690 - 60s ribosomal protein l21-1
					AT1G17960 - threonyl-trna synthetase
					AT1G06870 - putative thylakoidal processing peptidase 2
					AT2G42910 - ribose-phosphate pyrophosphokinase 4
					AT3G02360 - 6-phosphogluconate dehydrogenase, decarboxylating 3
					AT5G26220 - chac-like family protein
					AT3G53740 - 60s ribosomal protein l36-2
					AT4G40050 - hypothetical protein
					AT5G02960 - 40s ribosomal protein s23-2
					AT3G10950 - large subunit ribosomal protein l37ae
					AT4G02230 - 60s ribosomal protein l19-3
					AT1G67430 - 60s ribosomal protein l17-2
					AT2G40590 - 40s ribosomal protein s26-1
					AT4G27090 - 60s ribosomal protein l14-2
					AT5G27700 - ribosomal protein s21e
					AT1G74270 - 60s ribosomal protein l35a-3
					AT2G36460 - fructose-bisphosphate aldolase 6
					AT1G19480 - dna glycosylase superfamily protein
					AT5G40490 - rna-binding (rrm/rbd/rnp motifs) family protein
					AT3G07110 - 60s ribosomal protein l13a-1
					AT5G12190 - rna-binding (rrm/rbd/rnp motifs) family protein
					AT2G22425 - putative signal peptidase complex subunit 1
					AT5G65620 - zincin-like metalloproteases family protein
					AT1G26880 - 60s ribosomal protein l34-1
					AT5G35530 - 40s ribosomal protein s3-3
					AT5G03850 - 40s ribosomal protein s28-1
					AT3G47370 - 40s ribosomal protein s20-2
					AT5G58420 - 40s ribosomal protein s4-3
					AT4G14342 - splicing factor 3b subunit 5/rds3 complex subunit 10
					AT1G52300 - 60s ribosomal protein l37-2
					AT4G14320 - 60s ribosomal protein l36a
					AT1G44790 - chac-like family protein
					AT2G37190 - ribosomal protein l11 family protein
					AT5G09880 - splicing factor, cc1-like
					AT2G01140 - fructose-bisphosphate aldolase 3
					AT4G36130 - 60s ribosomal protein l8-3
					AT3G13580 - 60s ribosomal protein l7-4
					AT5G24510 - 60s acidic ribosomal family protein
					AT3G16150 - probable isoaspartyl peptidase/l-asparaginase 2
					AT2G33370 - 60s ribosomal protein l23b
					AT5G24490 - putative 30s ribosomal protein
					AT3G52990 - pyruvate kinase
					AT3G04600 - tryptophanyl-trna synthetase-like protein
					AT4G29390 - 40s ribosomal protein s30
					AT3G54210 - 50s ribosomal protein l17
					AT2G43460 - 60s ribosomal protein l38
					AT4G31985 - 60s ribosomal protein l39-1
					AT2G39960 - signal peptidase complex subunit 2
					AT5G09510 - 40s ribosomal protein s15-4
					AT5G20180 - ribosomal protein l36
					AT5G46250 - rna-binding protein
					AT1G29850 - double-stranded dna-binding-like protein
					AT4G34670 - 40s ribosomal protein s3a-2
					AT4G39280 - probable phenylalanine--trna ligase alpha subunit
					AT3G06700 - 60s ribosomal protein l29-1
					AT3G09500 - 60s ribosomal protein l35-1
					AT1G25260 - ribosomal protein l10 family protein
					AT3G06680 - 60s ribosomal protein l29-2
					AT1G14220 - ribonuclease t2
					AT5G39850 - 40s ribosomal protein s9-2
					AT1G70600 - 60s ribosomal protein l27a-3
					AT4G15000 - 60s ribosomal protein l27-3
					AT4G14990 - topoisomerase ii-associated protein pat1
					AT4G11560 - bromo-adjacent homology (bah) domain-containing protein
					AT3G05560 - 60s ribosomal protein l22-2
					AT2G34480 - 60s ribosomal protein l18a-2
					AT5G59240 - 40s ribosomal protein s8-2
					AT4G16720 - 60s ribosomal protein l15-1
					AT3G03920 - h/aca ribonucleoprotein complex, subunit gar1/naf1 protein
					AT4G18930 - cyclic phosphodiesterase
					AT5G56350 - pyruvate kinase
					AT1G51650 - atp synthase subunit epsilon
					AT5G22250 - ccr4-associated factor 1b
					AT1G34030 - 40s ribosomal protein s18
					AT3G15460 - ribosomal rna processing brix domain-containing protein
					AT3G01820 - p-loop containing nucleoside triphosphate hydrolases superfamily protein
					AT2G09990 - 40s ribosomal protein s16-1
					AT3G57490 - 40s ribosomal protein s2-4
					AT1G68310 - hypothetical protein
					AT3G23620 - ribosome production factor 2-like protein
					AT5G22440 - 60s ribosomal protein l10a-3
					AT1G07350 - serine/arginine rich-like protein sr45a
					AT3G44150 - hypothetical protein
					AT2G32060 - 40s ribosomal protein s12-2
					AT2G37990 - ribosome biogenesis regulatory protein-like protein
					AT5G26710 - glutamyl/glutaminyl-trna synthetase, class ic
					AT2G32070 - polynucleotidyl transferase, ribonuclease h-like superfamily protein
					AT1G15270 - translation machinery associated protein tma7
					AT1G18540 - 60s ribosomal protein l6-1
					AT4G23900 - nucleoside diphosphate kinase iv
GO:1901700	response to oxygen-containing compound	0.00058	0.0941	1.98 (7700,191,529,26)	[-] Hide genes
					AT1G74840 - myb family transcription factor
					AT5G20910 - e3 ubiquitin-protein ligase aip2
					AT5G60980 - nuclear transport factor 2 and rna recognition motif domain-containing protein
					AT3G09770 - probable e3 ubiquitin-protein ligase log2
					AT5G13780 - peptide alpha-n-acetyltransferase
					AT5G48655 - ring/u-box domain-containing protein
					AT5G20700 - hypothetical protein
					AT3G46620 - c3h4 type zinc finger protein
					AT1G51800 - putative leucine-rich repeat protein kinase
					AT1G60650 - rna recognition motif-containing protein
					AT5G01830 - arm repeat superfamily protein
					AT5G56350 - pyruvate kinase
					AT5G27930 - putative protein phosphatase 2c 73
					AT3G05700 - protein dehydration-induced 19-3
					AT2G28710 - c2h2-type zinc finger-containing protein
					AT4G00830 - rna recognition motif-containing protein
					AT3G12630 - e3 ligase sap5
					AT1G18390 - probable serine/threonine-protein kinase
					AT3G48450 - rpm1-interacting protein 4 (rin4)
					AT3G06760 - protein dehydration-induced 19-4
					AT4G20380 - zinc finger protein lsd1
					AT5G01520 - c3hc4 type ring finger protein
					AT3G02790 - hypothetical protein
					AT2G37430 - zinc finger protein zat11
					AT3G22850 - aluminum induced protein with ygl and lrdr motif
					AT2G23140 - ring/u-box domain and arm repeat-containing protein
GO:0009628	response to abiotic stimulus	0.000664	0.103	1.72 (7700,322,529,38)	[-] Hide genes
					AT5G46170 - f-box protein
					AT1G03220 - aspartyl protease-like protein
					AT3G02360 - 6-phosphogluconate dehydrogenase, decarboxylating 3
					AT2G38710 - ammecr1 family protein
					AT1G74840 - myb family transcription factor
					AT1G24620 - putative calcium-binding protein cml25
					AT2G36460 - fructose-bisphosphate aldolase 6
					AT5G64220 - calmodulin-binding transcription activator 2
					AT5G13780 - peptide alpha-n-acetyltransferase
					AT5G17780 - hydrolase, alpha/beta fold family protein
					AT3G46620 - c3h4 type zinc finger protein
					AT5G47550 - cysteine proteinase inhibitor 5
					AT1G60650 - rna recognition motif-containing protein
					AT1G67580 - protein kinase-like protein
					AT3G52740 - hypothetical protein
					AT2G31090 - hypothetical protein
					AT5G10010 - hypothetical protein
					AT1G23740 - alkenal/one oxidoreductase
					AT2G46210 - fatty acid/sphingolipid desaturase
					AT5G35530 - 40s ribosomal protein s3-3
					AT2G27720 - 60s acidic ribosomal protein p2-1
					AT5G27930 - putative protein phosphatase 2c 73
					AT3G05700 - protein dehydration-induced 19-3
					AT1G73230 - nascent polypeptide-associated complex subunit beta
					AT3G12630 - e3 ligase sap5
					AT1G18390 - probable serine/threonine-protein kinase
					AT2G37190 - ribosomal protein l11 family protein
					AT1G25275 - hypothetical protein
					AT3G06760 - protein dehydration-induced 19-4
					AT4G20380 - zinc finger protein lsd1
					AT5G01520 - c3hc4 type ring finger protein
					AT1G61620 - zinc finger ring c3h2c3-type protein
					AT3G48390 - ma3 domain-containing protein
					AT1G07350 - serine/arginine rich-like protein sr45a
					AT1G25520 - putative transmembrane protein
					AT3G12390 - nascent polypeptide-associated complex subunit alpha-like protein 1
					AT3G02790 - hypothetical protein
					AT2G27710 - 60s acidic ribosomal protein p2-2
GO:0010035	response to inorganic substance	0.000786	0.117	2.08 (7700,154,529,22)	[-] Hide genes
					AT3G58610 - ketol-acid reductoisomerase
					AT5G27930 - putative protein phosphatase 2c 73
					AT3G05700 - protein dehydration-induced 19-3
					AT5G26220 - chac-like family protein
					AT1G74840 - myb family transcription factor
					AT1G57720 - elongation factor ef-1 gamma subunit
					AT1G60420 - protein reduce transmission through pollen
					AT3G12630 - e3 ligase sap5
					AT1G18390 - probable serine/threonine-protein kinase
					AT3G48450 - rpm1-interacting protein 4 (rin4)
					AT2G01140 - fructose-bisphosphate aldolase 3
					AT4G20380 - zinc finger protein lsd1
					AT3G06760 - protein dehydration-induced 19-4
					AT2G36460 - fructose-bisphosphate aldolase 6
					AT5G64220 - calmodulin-binding transcription activator 2
					AT5G13780 - peptide alpha-n-acetyltransferase
					AT2G17630 - pyridoxal phosphate-dependent transferases superfamily protein
					AT3G52990 - pyruvate kinase
					AT3G46620 - c3h4 type zinc finger protein
					AT3G02790 - hypothetical protein
					AT2G37430 - zinc finger protein zat11
					AT1G60650 - rna recognition motif-containing protein
GO:0006950	response to stress	0.000871	0.125	1.48 (7700,608,529,62)	[-] Hide genes
					AT1G03220 - aspartyl protease-like protein
					AT3G12260 - lyr family of fe/s cluster biogenesis protein
					AT3G02360 - 6-phosphogluconate dehydrogenase, decarboxylating 3
					AT4G20970 - basic helix-loop-helix domain-containing protein
					AT2G47060 - pto-interacting 1-4
					AT2G36460 - fructose-bisphosphate aldolase 6
					AT5G64220 - calmodulin-binding transcription activator 2
					AT5G13780 - peptide alpha-n-acetyltransferase
					AT1G19480 - dna glycosylase superfamily protein
					AT3G08870 - concanavalin a-like lectin protein kinase family protein
					AT5G20700 - hypothetical protein
					AT5G01650 - macrophage migration inhibitory factor family protein
					AT3G46620 - c3h4 type zinc finger protein
					AT1G51800 - putative leucine-rich repeat protein kinase
					AT3G43740 - leucine-rich repeat-containing protein
					AT1G67580 - protein kinase-like protein
					AT3G23170 - hypothetical protein
					AT5G10010 - hypothetical protein
					AT2G27720 - 60s acidic ribosomal protein p2-1
					AT5G35530 - 40s ribosomal protein s3-3
					AT3G05700 - protein dehydration-induced 19-3
					AT5G06740 - concanavalin a-like lectin kinase-like protein
					AT5G53750 - cbs domain-containing protein
					AT3G12630 - e3 ligase sap5
					AT2G37190 - ribosomal protein l11 family protein
					AT2G01140 - fructose-bisphosphate aldolase 3
					AT1G49050 - aspartyl protease
					AT4G20380 - zinc finger protein lsd1
					AT3G06760 - protein dehydration-induced 19-4
					AT3G12390 - nascent polypeptide-associated complex subunit alpha-like protein 1
					AT1G80130 - tetratricopeptide repeat domain-containing protein
					AT3G02790 - hypothetical protein
					AT5G45410 - hypothetical protein
					AT2G27710 - 60s acidic ribosomal protein p2-2
					AT5G39580 - peroxidase 62
					AT5G46170 - f-box protein
					AT2G38710 - ammecr1 family protein
					AT1G74840 - myb family transcription factor
					AT1G24620 - putative calcium-binding protein cml25
					AT1G29850 - double-stranded dna-binding-like protein
					AT2G27500 - putative glucan endo-1,3-beta-glucosidase
					AT2G47880 - glutaredoxin-c13
					AT2G37130 - peroxidase
					AT5G47550 - cysteine proteinase inhibitor 5
					AT1G60650 - rna recognition motif-containing protein
					AT2G05940 - rpm1-induced protein kinase
					AT1G55210 - disease resistance-responsive (dirigent-like protein) family protein
					AT1G23740 - alkenal/one oxidoreductase
					AT2G46210 - fatty acid/sphingolipid desaturase
					AT5G27930 - putative protein phosphatase 2c 73
					AT5G22250 - ccr4-associated factor 1b
					AT5G20500 - glutaredoxin-c4
					AT1G19660 - putative wound-responsive protein
					AT4G00830 - rna recognition motif-containing protein
					AT1G73230 - nascent polypeptide-associated complex subunit beta
					AT1G18390 - probable serine/threonine-protein kinase
					AT5G47070 - protein kinase family protein
					AT5G56460 - probable receptor-like protein kinase
					AT2G38870 - pr-6 proteinase inhibitor family protein
					AT5G01520 - c3hc4 type ring finger protein
					AT3G48390 - ma3 domain-containing protein
					AT2G23140 - ring/u-box domain and arm repeat-containing protein
