# Supplementary material for: A universal pipeline for mobile mRNA detection and insights into heterografting advantages under chilling stress
Source: Hortic Res. 2020 Feb 1;7:13. doi: 10.1038/s41438-019-0236-1 (PMC6994652; doi:10.1038/s41438-019-0236-1)
Supplement: Supplementary file 6 — Table S6 [file 41438_2019_236_MOESM6_ESM.xls]

## Sheet: Table S6
Table S6 Statistics of mapped reads in 8424/8424, YZ/YZ, 8424/YZ and 8424/YZ under normal and chilling condition
Sample	Mapped to initial reference genome		Mapped to reconstructed reference genome
	Paired mapped reads	All paired mapped reads	Paired mapped reads	All paired mapped reads
8424/8424-24°C-1	46344008	48285652	46446198	48387844
8424/8424-24°C-2	52097266	54465323	52270538	54580838
8424/8424-6°C-1	46587460	48875237	46795440	48979227
8424/8424-6°C-2	46713038	49064366	46922046	49168869
YZ/YZ-24°C-1	56305358	58609892	56679066	58921316
YZ/YZ-24°C-2	53970006	55918595	54324296	56154788
YZ/YZ-6°C-1	49483480	52357805	50272510	52865039
YZ/YZ-6°C-2	47825590	50422454	48583008	50963468
8424/YZ-24°C-1	419998156	436650065	420923262	437575171
8424/YZ-24°C-2	356437862	375048693	359674528	377476193
8424/YZ-6°C-1	394106582	410201443	394976576	410636439
8424/YZ-6°C-2	406052506	425670772	409246176	428408205
8424/YZ-24°C-1	441058932	462416515	442052308	463409892
8424/YZ-24°C-2	363318586	386527089	369648178	391168790
8424/YZ-6°C-1	443262936	462492363	444249062	463478488
8424/YZ-6°C-2	55512700	57960888	55696314	58022094
